# Supplementary material for: Integration of Computational Docking into Anti-Cancer Drug Response Prediction Models
Source: Cancers (Basel). 2023 Dec 21;16(1):50. doi: 10.3390/cancers16010050 (PMC10777918; doi:10.3390/cancers16010050)
Supplement: Supplementary file 1 [file cancers-16-00050-s001.zip]

Archive with 2 entries (2 files):
- Tabel S2_drug_ids.xlsx
- Table S1_gausschem4_scores.xlsx
