# Supplementary material for: Integration of Computational Docking into Anti-Cancer Drug Response Prediction Models
Source: Cancers (Basel). 2023 Dec 21;16(1):50. doi: 10.3390/cancers16010050 (PMC10777918; doi:10.3390/cancers16010050)
Supplement: Supplementary file 1 [file cancers-16-00050-s001.zip › Tabel S2_drug_ids.xlsx]

## Sheet: drug_ids
	UniqueID	NSC	NAME(drug_info)
0	Drug_11	NSC.767006	AEW541
1	Drug_1	NSC.760766	ZD-6474
2	Drug_2	NSC.761190	Panobinostat
3	Drug_3	NSC.747971	Sorafenib
4	Drug_4	NSC.616348	Irinotecan
5	Drug_5	NSC.609699	Topotecan
6	Drug_6		LBW242
7	Drug_7	NSC.755770	PD-0325901
8	Drug_8	NSC.758247	PD-0332991
9	Drug_9	NSC.125973	Paclitaxel
10	Drug_10	NSC.741078	AZD6244
11	Drug_17	NSC.747599	Nilotinib
12	Drug_12	NSC.757438	PLX4720
13	Drug_13	NSC.754357	RAF265
14	Drug_14	NSC.764041	TAE684
15	Drug_15		TKI258
16	Drug_16	NSC.718781	Erlotinib
17	Drug_18	NSC.330507	17-AAG
18	Drug_19	NSC.766271	PHA-665752
19	Drug_20	NSC.745750	Lapatinib
20	Drug_21	NSC.756875	Nutlin-3
21	Drug_22	NSC.758872	AZD0530
22	Drug_23	NSC.756645	PF2341066
23	Drug_24		L-685458
24	Drug_132		16-beta-bromoandrosterone
25	Drug_35	NSC.759659	ABT-263
26	Drug_25		BRD-K45681478
27	Drug_26		BRD-K48334597
28	Drug_28		BRD-K49290616
29	Drug_29		BRD-K50799972
30	Drug_30		BRD-K51490254
31	Drug_32		BRD-K52037352
32	Drug_33		BRD-K55116708
33	Drug_46	NSC.758873	ABT-737
34	Drug_36		BRD-K58730230
35	Drug_37		BRD-K61166597
36	Drug_38		BRD-K63431240
37	Drug_39		BRD-K64610608
38	Drug_40		BRD-K66453893
39	Drug_41		BRD-K66532283
40	Drug_42		BRD-K70511574
41	Drug_43	NSC.60043	BRD-K71781559
42	Drug_44		BRD-K71935468
43	Drug_45		BRD-K75293299
44	Drug_57	NSC.752840	ABT-888
45	Drug_47		BRD-K78574327
46	Drug_48		BRD-K79669418
47	Drug_49		BRD-K80183349
48	Drug_50		BRD-K84807411
49	Drug_51		BRD-K85133207
50	Drug_52		BRD-K86535717
51	Drug_53		BRD-K88742110
52	Drug_55		BRD-K92856060
53	Drug_56		BRD-K94991378
54	Drug_68		AC55649
55	Drug_58		BRD-K96431673
56	Drug_59		BRD-K96970199
57	Drug_60		BRD-K97651142
58	Drug_62		BRD-K99584050
59	Drug_64	NSC.756641	BRD1812
60	Drug_65		BRD1835
61	Drug_66		BRD4132
62	Drug_67		BRD6340
63	Drug_78		AGK-2
64	Drug_69		BRD8899
65	Drug_70		BRD8958
66	Drug_71		BRD9647
67	Drug_72		BRD9876
68	Drug_75		Barasertib
69	Drug_76	NSC.713200	Bardoxolone-methyl
70	Drug_77		Bax-channel-blocker
71	Drug_89	NSC.608001	AM-580
72	Drug_80	NSC.138783	Bendamustine
73	Drug_82		Bexarotene
74	Drug_83		Birinapant
75	Drug_84		Blebbistatin
76	Drug_85	NSC.125066	Bleomycin
77	Drug_86	NSC.681239	Bortezomib
78	Drug_87		Bosutinib
79	Drug_88		Brefeldin-A
80	Drug_90		Brivanib
81	Drug_91		C6-ceramide
82	Drug_92	NSC.759224	CAL-101
83	Drug_93		CAY10576
84	Drug_94		CAY10594
85	Drug_95	NSC.750421	CAY10618
86	Drug_97		CCT036477
87	Drug_98		CD-1530
88	Drug_99		CD-437
89	Drug_101		CHEMBL1222381
90	Drug_102		CHEMBL374350
91	Drug_103		CHIR-99021
92	Drug_105		CI-976
93	Drug_107		CIL41
94	Drug_108		CIL55
95	Drug_109		CIL55A
96	Drug_110		CIL56
97	Drug_120		AT7867
98	Drug_112		CIL70
99	Drug_114		CR-1-31B
100	Drug_115	NSC.761068	Cabozantinib
101	Drug_116	NSC.780019	Canertinib
102	Drug_117		Carboplatin
103	Drug_119		Ceranib-2
104	Drug_131	NSC.122758	ATRA
105	Drug_121	NSC.764755	Cerulenin
106	Drug_122	NSC.608002	Ch-55
107	Drug_123	NSC.3088	Chlorambucil
108	Drug_124	NSC.336278	Ciclopirox
109	Drug_125	NSC.758194	Ciclosporin
110	Drug_126	NSC.335308	Cimetidine
111	Drug_127	NSC.606869	Clofarabine
112	Drug_128		Compound-1541A
113	Drug_129		Compound-1B
114	Drug_130		Compound-23-citrate
115	Drug_141		AZ-3146
116	Drug_133		Compound-7d-cis
117	Drug_134		Cucurbitacin-I
118	Drug_135	NSC.32982	Curcumin
119	Drug_136		Cyanoquinoline-11
120	Drug_137	NSC.26271	Cyclophosphamide
121	Drug_138		Cytarabine
122	Drug_139	NSC.107658	Cytochalasin-b
123	Drug_140		DBeQ
124	Drug_150	NSC.753686	AZD-2281
125	Drug_143	NSC.45388	Dacarbazine
126	Drug_144		Darinaparsin
127	Drug_145	NSC.732517	Dasatinib
128	Drug_146		Decitabine
129	Drug_147	NSC.34521	Dexamethasone
130	Drug_159		AZD-7545
131	Drug_151	NSC.256942	Doxorubicin
132	Drug_152		ELCPK
133	Drug_154		EX-527
134	Drug_155		Elocalcitol
135	Drug_156		Epigallocatechin-3-monogallate
136	Drug_157		Erastin
137	Drug_158	NSC.761385	Erismodegib
138	Drug_160		Etomoxir
139	Drug_161	NSC.141540	Etoposide
140	Drug_162		FGIN-1-27
141	Drug_163	NSC.760442	FK866
142	Drug_164		FQI-1
143	Drug_165		FQI-2
144	Drug_166		FSC231
145	Drug_167	NSC.755643	Fingolimod
146	Drug_168		Fluvastatin
147	Drug_169	NSC.755775	Foretinib
148	Drug_170	NSC.719276	Fulvestrant
149	Drug_171	NSC.629151	Fumonisin-B1
150	Drug_172	NSC.136476	GANT-61
151	Drug_173		GDC-0879
152	Drug_174	NSC.755385	GDC-0941
153	Drug_175		GMX-1778
154	Drug_176		GSK-3-inhibitor-IX
155	Drug_189	NSC.764239	AZD4547
156	Drug_182		GSK4112
157	Drug_183	NSC.754354	GSK461364
158	Drug_184	NSC.774829	GSK525762A
159	Drug_185		GW-405833
160	Drug_186	NSC.756404	GW843682X
161	Drug_187	NSC.715055	Gefitinib
162	Drug_188	NSC.613327	Gemcitabine
163	Drug_190	NSC.727859	Gossypol
164	Drug_192		HC-067047
165	Drug_193	NSC.373989	HLI-373
166	Drug_194		Hyperforin
167	Drug_195		I-BET151
168	Drug_196		IC-87114
169	Drug_197		IPR-456
170	Drug_198		ISOX
171	Drug_209		AZD6482
172	Drug_199		IU1
173	Drug_201	NSC.109724	Ifosfamide
174	Drug_202	NSC.743414	Imatinib
175	Drug_203		Importazole
176	Drug_204		Indisulam
177	Drug_205		Isoevodiamine
178	Drug_206		Isoliquiritigenin
179	Drug_215	NSC.757148	AZD7762
180	Drug_210	NSC.754771	Itraconazole
181	Drug_211		JNJ-26854165
182	Drug_212	NSC.764043	JQ-1
183	Drug_213		JW-480
184	Drug_226	NSC.758871	AZD8055
185	Drug_218		KHS101
186	Drug_220		KU-0060648
187	Drug_221		KU-0063794
188	Drug_222	NSC.787962	KU-55933
189	Drug_223		KU-60019
190	Drug_224	NSC.759675	KW-2449
191	Drug_225	NSC.756643	KX2-391
192	Drug_325		1S-3R-RSL-3
193	Drug_227		Ki8751
194	Drug_228		Ko-143
195	Drug_229		LE-135
196	Drug_231		LY-2157299
197	Drug_232		LY-2183240
198	Drug_233	NSC.755980	Lenvatinib
199	Drug_234	NSC.364372	Leptomycin-B
200	Drug_246	NSC.759677	Alisertib
201	Drug_236	NSC.764237	Linifanib
202	Drug_237		Lomeguatrib
203	Drug_238		Lovastatin
204	Drug_240		MGCD-265
205	Drug_241		MI-1
206	Drug_243	NSC.762829	MK-0752
207	Drug_244	NSC.754352	MK-1775
208	Drug_245	NSC.756656	MK-2206
209	Drug_247		ML006
210	Drug_248		ML031
211	Drug_249		ML050
212	Drug_250		ML083
213	Drug_251		ML162
214	Drug_252		ML203
215	Drug_253		ML210
216	Drug_254		ML239
217	Drug_255		ML258
218	Drug_256	NSC.765420	ML311
219	Drug_257		ML312
220	Drug_258		ML320
221	Drug_260	NSC.766907	MLN2238
222	Drug_262	NSC.761192	MLN4924
223	Drug_263	NSC.756642	MS-275
224	Drug_265		Manumycin-A
225	Drug_278		Apicidin
226	Drug_268	NSC.755400	Masitinib
227	Drug_269		Mdivi-1
228	Drug_270		Merck60
229	Drug_271	NSC.740	Methotrexate
230	Drug_273	NSC.26980	Mitomycin-C
231	Drug_274	NSC.767598	Momelotinib
232	Drug_275		Myricetin
233	Drug_276		Myriocin
234	Drug_277		N9-isopropylolomoucine
235	Drug_289	NSC.700893	Austocystin-d
236	Drug_280	NSC.74859	NSC-74859
237	Drug_282	NSC.23766	NSC23766
238	Drug_283	NSC.30930	NSC30930
239	Drug_284	NSC.48300	NSC48300
240	Drug_285	NSC.632839	NSC632839
241	Drug_286	NSC.95397	NSC95397
242	Drug_287		NVP-231
243	Drug_288	NSC.767746	NVP-ADW742
244	Drug_291		NVP-BSK805
245	Drug_292	NSC.750491	Nakiterpiosin
246	Drug_293	NSC.266535	Narciclasine
247	Drug_295		Necrostatin-1
248	Drug_296		Necrostatin-7
249	Drug_298	NSC.686673	Nelarabine
250	Drug_299		Neopeltolide
251	Drug_300	NSC.757439	Neratinib
252	Drug_301	NSC.758440	Niclosamide
253	Drug_302		Nintedanib
254	Drug_305		OSI-027
255	Drug_306		OSI-906
256	Drug_307		OSI-930
257	Drug_308	NSC.744912	Obatoclax-Mesylate
258	Drug_309		Oligomycin-a
259	Drug_311	NSC.152149	Ouabain
260	Drug_312		Oxaliplatin
261	Drug_324	NSC.102816	Azacitidine
262	Drug_315		PD318088
263	Drug_317		PF-184
264	Drug_320		PF-543
265	Drug_321		PF-573228
266	Drug_322		PF-750
267	Drug_323		PHA-793887
268	Drug_414		3-Cl-AHPC
269	Drug_335		B02
270	Drug_326	NSC.776996	PI-103
271	Drug_328		PL-DI
272	Drug_329	NSC.761431	PLX-4032
273	Drug_330		PRIMA-1-Met
274	Drug_331		PRL-3-Inhibitor-I
275	Drug_332		PX-12
276	Drug_333	NSC.746131	PYR-41
277	Drug_334	NSC.743444	Pac-1
278	Drug_337		Pandacostat
279	Drug_338	NSC.256420	Parbendazole
280	Drug_339		Parthenolide
281	Drug_340	NSC.737754	Pazopanib
282	Drug_341		Phloretin
283	Drug_342		Pifithrin-alpha
284	Drug_343		Pifithrin-mu
285	Drug_354		BEC
286	Drug_345		Piperlongumine
287	Drug_347		Platin
288	Drug_348	NSC.763525	Pluripotin
289	Drug_349	NSC.281668	Prima-1
290	Drug_350	NSC.77213	Procarbazine
291	Drug_351	NSC.757299	Prochlorperazine
292	Drug_352		Purmorphamine
293	Drug_353	NSC.755773	Pyrazolanthrone
294	Drug_364	NSC.755983	BI-2536
295	Drug_355		QS11
296	Drug_356	NSC.777671	QW-BI-011
297	Drug_357	NSC.756647	Quizartinib
298	Drug_359	NSC.783334	RG-108
299	Drug_360	NSC.652287	RITA
300	Drug_362	NSC.226080	Rapamycin
301	Drug_363	NSC.763932	Regorafenib
302	Drug_375		BIBR-1532
303	Drug_365		Repligen-136
304	Drug_366		Rigosertib
305	Drug_367	NSC.763371	Ruxolitinib
306	Drug_368		SB-225002
307	Drug_369	NSC.756649	SB-431542
308	Drug_370		SB-525334
309	Drug_371	NSC.773261	SB-743921
310	Drug_372		SCH-529074
311	Drug_373		SCH-79797
312	Drug_374	NSC.758591	SGX-523
313	Drug_385		BIBW2992
314	Drug_376		SID-26681509
315	Drug_377		SJ-172550
316	Drug_378		SKI-II
317	Drug_379		SMER-3
318	Drug_380	NSC.673596	SN-38
319	Drug_382		SNX-2112
320	Drug_383		SR-II-138A
321	Drug_384		SR1001
322	Drug_392		BIRB-0796
323	Drug_387		SRT-1720
324	Drug_388		STF-31
325	Drug_389		SU11274
326	Drug_394	NSC.777571	BIX-01294
327	Drug_393	NSC.755982	Semagacestat
328	Drug_403		BMS-195614
329	Drug_395	NSC.744009	Sildenafil
330	Drug_396	NSC.761193	Silmitasertib
331	Drug_397		Simvastatin
332	Drug_401		Spautin-1
333	Drug_402	NSC.755774	Staurosporine
334	Drug_413		BMS-270394
335	Drug_404		StemRegenin-1
336	Drug_406		TG-100-115
337	Drug_407	NSC.767600	TG-101348
338	Drug_408		TGX221
339	Drug_409		TPCA-1
340	Drug_412	NSC.755767	Tacrolimus
341	Drug_459		5-FU
342	Drug_415	NSC.772498	Tamatinib
343	Drug_416	NSC.180973	Tamoxifen
344	Drug_417	NSC.760841	Tandutinib
345	Drug_418	NSC.362856	Temozolomide
346	Drug_419	NSC.683864	Temsirolimus
347	Drug_420	NSC.122819	Teniposide
348	Drug_422		Tigecycline
349	Drug_424	NSC.760444	Tipifarnib
350	Drug_426	NSC.758007	Tivozanib
351	Drug_427		Tosedostat
352	Drug_428		Triazolothiadiazine
353	Drug_429	NSC.46061	Trifluoperazine
354	Drug_430	NSC.163062	Triptolide
355	Drug_440	NSC.758243	BMS-754807
356	Drug_432		Tubastatin-A
357	Drug_433		UNC0321
358	Drug_434	NSC.764517	UNC0638
359	Drug_436		VER-155008
360	Drug_437		VU0155056
361	Drug_439		Valdecoxib
362	Drug_449		BRD-A02303741
363	Drug_441	NSC.67574	Vincristine
364	Drug_442		Vorapaxar
365	Drug_443	NSC.701852	Vorinostat
366	Drug_444		WAY-362450
367	Drug_445		WP1130
368	Drug_447		WZ8040
369	Drug_448	NSC.755808	XL765
370	Drug_450	NSC.765436	YK-4-279
371	Drug_451		YL54
372	Drug_452	NSC.755387	YM-155
373	Drug_453	NSC.764516	ZSTK474
374	Drug_454	NSC.309132	Zebularine
375	Drug_456		BRD-A71883111
376	Drug_458		BRD-A94377914
377	Drug_470		968
378	Drug_461		BRD-K02251932
379	Drug_462		BRD-K02492147
380	Drug_463		BRD-K03536150
381	Drug_464		BRD-K03911514
382	Drug_465		BRD-K04800985
383	Drug_466	NSC.768536	BRD-K07442505
384	Drug_468		BRD-K09587429
385	Drug_469		BRD-K11533227
386	Drug_471		BRD-K13185470
387	Drug_472		BRD-K13999467
388	Drug_473		BRD-K14844214
389	Drug_474		BRD-K16130065
390	Drug_475		BRD-K16147474
391	Drug_476		BRD-K17060750
392	Drug_477		BRD-K19103580
393	Drug_478		BRD-K20514654
394	Drug_479		BRD-K24690302
395	Drug_480		BRD-K26531177
396	Drug_491		AA-COCF3
397	Drug_482		BRD-K27188169
398	Drug_483		BRD-K27224038
399	Drug_484		BRD-K27986637
400	Drug_485	NSC.373980	BRD-K28456706
401	Drug_486		BRD-K29086754
402	Drug_487		BRD-K29313308
403	Drug_488		BRD-K30019337
404	Drug_490		BRD-K33199242
405	Drug_492		BRD-K34099515
406	Drug_493		BRD-K34222889
407	Drug_494		BRD-K34485477
408	Drug_495		BRD-K35604418
409	Drug_496		BRD-K37390332
410	Drug_497		BRD-K41334119
411	Drug_498		BRD-K41597374
412	Drug_500		BRD-K44224150
413	Drug_81	NSC.113090	Betulinic-acid
414	Drug_104	NSC.656158	CHM-1
415	Drug_106		CID-5951923
416	Drug_264		MST-312
417	Drug_279		NPC-26
418	Drug_313	NSC.757441	Axitinib
419	Drug_316		PDMP
420	Drug_327		PIK-93
421	Drug_381		SNS-032
422	Drug_398		Sitagliptin
423	Drug_405	NSC.750690	Sunitinib
424	Drug_410		TW-37
425	Drug_423		BMS-345541
426	Drug_431	NSC.761760	BMS-536924
427	Drug_27		BRD-K48477130
428	Drug_31		BRD-K51831558
429	Drug_34		BRD-K55473186
430	Drug_54		BRD-K90370028
431	Drug_61		BRD-K99006945
432	Drug_63		BRD-M00053801
433	Drug_73	NSC.765974	BYL-719
434	Drug_74		Bafilomycin-A1
435	Drug_79	NSC.758774	Belinostat
436	Drug_100	NSC.764757	AT-406
437	Drug_96		CBB-1007
438	Drug_111	NSC.763579	AT13387
439	Drug_113		COL-3
440	Drug_118		Cediranib
441	Drug_142		Dabrafenib
442	Drug_148	NSC.764036	Dinaciclib
443	Drug_149	NSC.628503	Docetaxel
444	Drug_153		ETP-46464
445	Drug_178	NSC.756648	AZD1480
446	Drug_177		GSK-J4
447	Drug_179		GSK1059615
448	Drug_180	NSC.758246	GSK1120212
449	Drug_181	NSC.768508	GSK2636771
450	Drug_191		HBX-41108
451	Drug_200	NSC.761910	Ibrutinib
452	Drug_207		Isonicotinohydroxamic-acid
453	Drug_208		Istradefylline
454	Drug_216		JW-74
455	Drug_217		KH-CB19
456	Drug_219	NSC.772595	KPT185
457	Drug_230		LRRK2-IN-1
458	Drug_242		MI-2
459	Drug_267	NSC.649890	Alvocidib
460	Drug_259		ML334-diastereomer
461	Drug_261	NSC.766906	MLN2480
462	Drug_266	NSC.781008	Marinopyrrole-A
463	Drug_272		Methylstat
464	Drug_281	NSC.758772	NSC19630
465	Drug_294		Avicin-D
466	Drug_290	NSC.751249	NVP-BEZ235
467	Drug_303		Avrainvillamide
468	Drug_297		Necrosulfonamide
469	Drug_304		O-6-benzylguanine
470	Drug_310	NSC.758253	Omacetaxine-mepesuccinate-
471	Drug_314	NSC.669364	PD-153035
472	Drug_318	NSC.781470	PF-3758309
473	Drug_319		PF-4800567-hydrochloride
474	Drug_344		BCL-LZH-4
475	Drug_336		Palmostatin-B
476	Drug_346		Pitstop2
477	Drug_358	NSC.765262	R428
478	Drug_361	NSC.756650	RO4929097
479	Drug_386		SR8278
480	Drug_390		SZ4TA2
481	Drug_391		Salermide
482	Drug_399		Skepinone-L
483	Drug_400	NSC.766819	Sotrastaurin
484	Drug_411		Tacedinaline
485	Drug_421	NSC.66847	Thalidomide
486	Drug_425	NSC.758242	Tivantinib
487	Drug_435		VAF-347
488	Drug_438		VX-680
489	Drug_446	NSC.755927	WZ4002
490	Drug_455		BRD-A05715709
491	Drug_457	NSC.756783	BRD-A86708339
492	Drug_460		BRD-K01737880
493	Drug_481		A-804598
494	Drug_489		BRD-K30748066
495	Drug_501	NSC.766270	ABT-199
496	Drug_499		BRD-K42260513
497	Drug_239	NSC.782153	MG-132
498	Drug_214		JW-55
499	Drug_235	NSC.749226	Abiraterone
500	Drug_467		BRD-K09344309
501	Drug_504		AICA Ribonucleotide
502	Drug_505	NSC.49842	Vinblastine
503	Drug_506	NSC.63878	Cytarabine
504	Drug_507		Tretinoin
505	Drug_508	NSC.765866	Refametinib
506	Drug_509	NSC.765695	CI-1040
507	Drug_510	NSC.765694	Bosutinib
508	Drug_511	NSC.747972	Lenalidomide
509	Drug_512	NSC.756236	GW441756
510	Drug_513	NSC.772196	Lestauritinib
511	Drug_514		SB216763
512	Drug_515	NSC.775665	VX-702
513	Drug_516	NSC.760843	Motesanib
514	Drug_517	NSC.174939	Elesclomol
515	Drug_518	NSC.750691	Afatinib
516	Drug_519	NSC.755986	Vismodegib
517	Drug_520
518	Drug_521		NU7441
519	Drug_522	NSC.703081	SL0101
520	Drug_523
521	Drug_524		JNK Inhibitor VIII
522	Drug_525		681640
523	Drug_526	NSC.766908	PD173074
524	Drug_527		ZM447439
525	Drug_528		RO-3306
526	Drug_529		SB590885
527	Drug_530		CCT007093
528	Drug_531		EHT-1864
529	Drug_533	NSC.761217	Avagacestat
530	Drug_534		BMS-536924
531	Drug_536		Cetuximab
532	Drug_538		PF-4708671
533	Drug_539		Serdemetan
534	Drug_540		HG-5-113-01
535	Drug_541		HG-5-88-01
536	Drug_542		XMD11-85h
537	Drug_543		ZG-10
538	Drug_544		XMD8-92
539	Drug_545		CCT-018159
540	Drug_546	NSC.756644	Rucaparib
541	Drug_547	NSC.756162	GSK269962A
542	Drug_548		SB-505124
543	Drug_549		QL-XII-61
544	Drug_550	NSC.777448	PFI-1
545	Drug_551		IOX2
546	Drug_552		CHIR-99021
547	Drug_553		(5Z)-7-Oxozeaenol
548	Drug_554		Talazoparib
549	Drug_555		UNC1215
550	Drug_556		SGC0946
551	Drug_557		XAV939
552	Drug_559	NSC.760087	Vinorelbine
553	Drug_560		NSC-87877
554	Drug_561		Bicalutamide
555	Drug_562		QS11
556	Drug_563		CP466722
557	Drug_565	NSC.656576	Midostaurin
558	Drug_566	NSC.758487	Ponatinib
559	Drug_567		JNK-9L
560	Drug_568	NSC.754356	PF-562271
561	Drug_569		HG6-64-1
562	Drug_570		DMOG
563	Drug_571		FTI-277
564	Drug_572	NSC.756657	OSU-03012
565	Drug_573	NSC.252844	Shikonin
566	Drug_574		AKT inhibitor VIII
567	Drug_575	NSC.91874	Embelin
568	Drug_576	NSC.778746	FH535
569	Drug_577		PAC-1
570	Drug_578		IPA-3
571	Drug_579		GSK650394
572	Drug_580	NSC.766992	BAY-61-3606
573	Drug_502		Thapsigargin
574	Drug_582		Obatoclax Mesylate
575	Drug_583		BMS-754807
576	Drug_558		Bleomycin
577	Drug_584		LFM-A13
578	Drug_585	NSC.756292	GW-2580
579	Drug_586		Luminespib
580	Drug_587		Phenformin
581	Drug_588	NSC.339555	Bryostatin 1
582	Drug_589		Dacinostat
583	Drug_590	NSC.684363	Epothilone B
584	Drug_591	NSC.767951	GSK1904529A
585	Drug_592		AS601245
586	Drug_593	NSC.755386	Ispinesib Mesylate
587	Drug_594		AT-7519
588	Drug_595		TAK-715
589	Drug_596		BX-912
590	Drug_597		AS605240
591	Drug_598		Genentech Cpd 10
592	Drug_599	NSC.777445	GSK1070916
593	Drug_600	NSC.767124	Enzastaurin
594	Drug_601		GSK429286A
595	Drug_603		QL-XII-47
596	Drug_604		Idelalisib
597	Drug_605		WZ3105
598	Drug_606		XMD14-99
599	Drug_607	NSC.780042	CP724714
600	Drug_608		JW-7-24-1
601	Drug_609		NPK76-II-72-1
602	Drug_610		STF-62247
603	Drug_611		NG-25
604	Drug_612		VX-11e
605	Drug_613		FR-180204
606	Drug_614		Zibotentan
607	Drug_615	NSC.207895	NSC-207895
608	Drug_616		VNLG/124
609	Drug_617		AR-42
610	Drug_618		CUDC-101
611	Drug_619		BIX02189
612	Drug_620	NSC.764821	Alectinib
613	Drug_621		Pelitinib
614	Drug_622	NSC.764092	Omipalisib
615	Drug_623		KIN001-236
616	Drug_624		KIN001-244
617	Drug_625		WHI-P97
618	Drug_626		KIN001-260
619	Drug_627		KIN001-266
620	Drug_628	NSC.754349	Amuvatinib
621	Drug_629		MPS-1-IN-1
622	Drug_630		NVP-BHG712
623	Drug_631	NSC.766887	OSI-930
624	Drug_632		OSI-027
625	Drug_634	NSC.782164	CX-5461
626	Drug_635		Y-39983
627	Drug_636		YM201636
628	Drug_637	NSC.766991	GSK690693
629	Drug_638		QL-XI-92
630	Drug_639		XMD13-2
631	Drug_640		QL-X-138
632	Drug_641		T0901317
633	Drug_642		KIN001-270
634	Drug_643		THZ-2-102-1
635	Drug_602		FMK
636	Drug_532		XMD8-85
637	Drug_535	NSC.701554	Seliciclib
638	Drug_537		Salubrinal
639	Drug_581	NSC.734950	Cyclopamine
640	Drug_633	NSC.782007	AZ628
641	Drug_644	NSC.83265	S-Trityl-L-cysteine
642	Drug_645	NSC.744338	Z-LLNle-CHO
643	Drug_646		GNF-2
644	Drug_647		CGP-60474
645	Drug_648		CGP-082996
646	Drug_649		A-770041
647	Drug_650		WH-4-023
648	Drug_651		WZ-1-84
649	Drug_652		BMS-509744
650	Drug_653		CMK
651	Drug_654	NSC.3061	Pyrimethamine
652	Drug_655		JW-7-52-1
653	Drug_656		A-443654
654	Drug_657		Parthenolide
655	Drug_658	NSC.105014
656	Drug_659	NSC.10573
657	Drug_660	NSC.105823
658	Drug_661	NSC.108802
659	Drug_662	NSC.114783
660	Drug_664	NSC.120025
661	Drug_665	NSC.121860
662	Drug_666	NSC.122131
663	Drug_668	NSC.127716
664	Drug_669	NSC.130181
665	Drug_670	NSC.13156
666	Drug_671	NSC.135025
667	Drug_672	NSC.13875
668	Drug_673	NSC.1390
669	Drug_674	NSC.13987
670	Drug_675	NSC.14229
671	Drug_676	NSC.142784
672	Drug_677	NSC.1451
673	Drug_678	NSC.151060
674	Drug_680	NSC.159192
675	Drug_681	NSC.169780
676	Drug_682	NSC.169889
677	Drug_683	NSC.17777
678	Drug_684	NSC.18430
679	Drug_685	NSC.18509
680	Drug_687	NSC.19441
681	Drug_688	NSC.204232
682	Drug_689	NSC.218321
683	Drug_690	NSC.221019
684	Drug_691	NSC.245053
685	Drug_692	NSC.24559
686	Drug_693	NSC.246131
687	Drug_694	NSC.25154
688	Drug_695	NSC.256439
689	Drug_696	NSC.26933
690	Drug_697	NSC.27640
691	Drug_698	NSC.279836
692	Drug_700	NSC.288010
693	Drug_701	NSC.29466
694	Drug_702	NSC.29611
695	Drug_704	NSC.299587
696	Drug_705	NSC.3053
697	Drug_706	NSC.305884
698	Drug_707	NSC.308606
699	Drug_708	NSC.309401
700	Drug_709	NSC.312887
701	Drug_710	NSC.31698
702	Drug_711	NSC.319972
703	Drug_712	NSC.32065
704	Drug_713	NSC.321489
705	Drug_714	NSC.326408
706	Drug_715	NSC.328786
707	Drug_716	NSC.33353
708	Drug_717	NSC.339675
709	Drug_718	NSC.343513
710	Drug_719	NSC.34462
711	Drug_720	NSC.348884
712	Drug_721	NSC.34947
713	Drug_722	NSC.350625
714	Drug_723	NSC.351107
715	Drug_724	NSC.351813
716	Drug_725	NSC.36369
717	Drug_726	NSC.36405
718	Drug_727	NSC.369100
719	Drug_728	NSC.375571
720	Drug_729	NSC.381866
721	Drug_730	NSC.38721
722	Drug_731	NSC.40341
723	Drug_732	NSC.405961
724	Drug_733	NSC.408493
725	Drug_734	NSC.409962
726	Drug_735	NSC.41274
727	Drug_736	NSC.41806
728	Drug_737	NSC.42846
729	Drug_738	NSC.45074
730	Drug_739	NSC.45923
731	Drug_740	NSC.46213
732	Drug_741	NSC.47085
733	Drug_742	NSC.49244
734	Drug_743	NSC.5053
735	Drug_744	NSC.50690
736	Drug_745	NSC.51331
737	Drug_746	NSC.521778
738	Drug_748	NSC.53347
739	Drug_749	NSC.54902
740	Drug_750	NSC.59791
741	Drug_751	NSC.600882
742	Drug_752	NSC.602613
743	Drug_753	NSC.603098
744	Drug_754	NSC.615801
745	Drug_755	NSC.617192
746	Drug_756	NSC.618228
747	Drug_757	NSC.618499
748	Drug_758	NSC.619130
749	Drug_759	NSC.619163
750	Drug_760	NSC.620620
751	Drug_761	NSC.621748
752	Drug_762	NSC.622218
753	Drug_764	NSC.62343
754	Drug_765	NSC.624360
755	Drug_766	NSC.624409
756	Drug_768	NSC.626939
757	Drug_770	NSC.627211
758	Drug_771	NSC.627274
759	Drug_773	NSC.627679
760	Drug_774	NSC.627680
761	Drug_775	NSC.627764
762	Drug_776	NSC.628130
763	Drug_777	NSC.628182
764	Drug_778	NSC.628499
765	Drug_779	NSC.629416
766	Drug_780	NSC.629713
767	Drug_781	NSC.631733
768	Drug_782	NSC.631822
769	Drug_783	NSC.632915
770	Drug_784	NSC.633658
771	Drug_785	NSC.63607
772	Drug_786	NSC.636790
773	Drug_787	NSC.636802
774	Drug_788	NSC.637037
775	Drug_789	NSC.637417
776	Drug_790	NSC.639186
777	Drug_791	NSC.639228
778	Drug_792	NSC.639395
779	Drug_793	NSC.6396
780	Drug_794	NSC.639824
781	Drug_795	NSC.639966
782	Drug_796	NSC.63998
783	Drug_797	NSC.641082
784	Drug_798	NSC.641447
785	Drug_800	NSC.642944
786	Drug_801	NSC.643440
787	Drug_802	NSC.643522
788	Drug_803	NSC.643775
789	Drug_804	NSC.645165
790	Drug_805	NSC.645172
791	Drug_806	NSC.645328
792	Drug_807	NSC.645603
793	Drug_808	NSC.646275
794	Drug_809	NSC.646504
795	Drug_810	NSC.647143
796	Drug_811	NSC.648272
797	Drug_812	NSC.650368
798	Drug_813	NSC.650562
799	Drug_814	NSC.650932
800	Drug_815	NSC.652121
801	Drug_816	NSC.654737
802	Drug_817	NSC.655099
803	Drug_818	NSC.655434
804	Drug_819	NSC.656098
805	Drug_820	NSC.657273
806	Drug_821	NSC.658834
807	Drug_822	NSC.661162
808	Drug_823	NSC.661163
809	Drug_824	NSC.661248
810	Drug_825	NSC.664953
811	Drug_826	NSC.665320
812	Drug_827	NSC.665714
813	Drug_828	NSC.665883
814	Drug_829	NSC.665931
815	Drug_830	NSC.666401
816	Drug_831	NSC.668057
817	Drug_832	NSC.668292
818	Drug_833	NSC.668350
819	Drug_834	NSC.669751
820	Drug_835	NSC.670086
821	Drug_836	NSC.670661
822	Drug_837	NSC.671287
823	Drug_838	NSC.671289
824	Drug_839	NSC.672129
825	Drug_840	NSC.673644
826	Drug_841	NSC.673651
827	Drug_842	NSC.674272
828	Drug_843	NSC.674595
829	Drug_844	NSC.675250
830	Drug_845	NSC.675252
831	Drug_846	NSC.675810
832	Drug_847	NSC.676571
833	Drug_848	NSC.676932
834	Drug_849	NSC.677411
835	Drug_850	NSC.678515
836	Drug_851	NSC.679230
837	Drug_852	NSC.679828
838	Drug_853	NSC.680669
839	Drug_854	NSC.682236
840	Drug_855	NSC.682883
841	Drug_856	NSC.683436
842	Drug_857	NSC.683633
843	Drug_858	NSC.683664
844	Drug_859	NSC.683863
845	Drug_860	NSC.684576
846	Drug_861	NSC.684755
847	Drug_862	NSC.686288
848	Drug_863	NSC.686944
849	Drug_864	NSC.687320
850	Drug_865	NSC.688217
851	Drug_866	NSC.688719
852	Drug_867	NSC.688884
853	Drug_868	NSC.689415
854	Drug_869	NSC.690118
855	Drug_870	NSC.690136
856	Drug_871	NSC.690149
857	Drug_872	NSC.692651
858	Drug_873	NSC.693042
859	Drug_874	NSC.693235
860	Drug_875	NSC.693538
861	Drug_876	NSC.694105
862	Drug_877	NSC.694675
863	Drug_878	NSC.694704
864	Drug_879	NSC.694870
865	Drug_880	NSC.694884
866	Drug_881	NSC.695837
867	Drug_882	NSC.697234
868	Drug_883	NSC.697763
869	Drug_884	NSC.697926
870	Drug_885	NSC.698037
871	Drug_886	NSC.698215
872	Drug_887	NSC.698406
873	Drug_888	NSC.698615
874	Drug_889	NSC.699704
875	Drug_890	NSC.700517
876	Drug_891	NSC.700701
877	Drug_892	NSC.704584
878	Drug_893	NSC.705956
879	Drug_894	NSC.706017
880	Drug_895	NSC.707389
881	Drug_896	NSC.707545
882	Drug_897	NSC.708421
883	Drug_898	NSC.708806
884	Drug_899	NSC.708946
885	Drug_900	NSC.710464
886	Drug_901	NSC.710526
887	Drug_902	NSC.712807
888	Drug_903	NSC.713563
889	Drug_904	NSC.714028
890	Drug_905	NSC.71423
891	Drug_906	NSC.714898
892	Drug_907	NSC.716011
893	Drug_908	NSC.716035
894	Drug_909	NSC.717459
895	Drug_910	NSC.717477
896	Drug_911	NSC.717481
897	Drug_912	NSC.717542
898	Drug_913	NSC.717694
899	Drug_914	NSC.718725
900	Drug_915	NSC.719344
901	Drug_916	NSC.719345
902	Drug_917	NSC.719572
903	Drug_918	NSC.719627
904	Drug_919	NSC.720203
905	Drug_920	NSC.720208
906	Drug_921	NSC.720239
907	Drug_922	NSC.721517
908	Drug_923	NSC.721782
909	Drug_924	NSC.722134
910	Drug_925	NSC.723792
911	Drug_926	NSC.723913
912	Drug_927	NSC.724354
913	Drug_928	NSC.727084
914	Drug_929	NSC.727223
915	Drug_930	NSC.727718
916	Drug_931	NSC.727901
917	Drug_933	NSC.730247
918	Drug_934	NSC.73291
919	Drug_935	NSC.733504
920	Drug_936	NSC.734083
921	Drug_937	NSC.734395
922	Drug_938	NSC.734529
923	Drug_939	NSC.735208
924	Drug_940	NSC.736160
925	Drug_941	NSC.737529
926	Drug_942	NSC.740118
927	Drug_943	NSC.741899
928	Drug_944	NSC.742350
929	Drug_945	NSC.742857
930	Drug_946	NSC.743735
931	Drug_947	NSC.745931
932	Drug_948	NSC.745943
933	Drug_503	NSC.747342	BI-D1870
934	Drug_949	NSC.747973
935	Drug_950	NSC.747974
936	Drug_951	NSC.749148
937	Drug_954	NSC.750
938	Drug_952	NSC.750679
939	Drug_953	NSC.750977
940	Drug_955	NSC.751297
941	Drug_958	NSC.752
942	Drug_957	NSC.752493
943	Drug_959	NSC.754143
944	Drug_960	NSC.754230
945	Drug_961	NSC.754344
946	Drug_962	NSC.754345
947	Drug_963	NSC.754346
948	Drug_964	NSC.755926
949	Drug_965	NSC.754350
950	Drug_966	NSC.754353
951	Drug_967	NSC.754355
952	Drug_968	NSC.754358
953	Drug_969	NSC.754359
954	Drug_970	NSC.754360
955	Drug_971	NSC.754361
956	Drug_972	NSC.754362
957	Drug_973	NSC.754364
958	Drug_974	NSC.754365
959	Drug_975	NSC.754366
960	Drug_976	NSC.754367
961	Drug_996	NSC.755
962	Drug_977	NSC.755092
963	Drug_978	NSC.75520
964	Drug_979	NSC.755268
965	Drug_981	NSC.755389
966	Drug_982	NSC.755401
967	Drug_983	NSC.755605
968	Drug_984	NSC.755606
969	Drug_985	NSC.755761
970	Drug_986	NSC.755762
971	Drug_987	NSC.755763
972	Drug_988	NSC.755765
973	Drug_989	NSC.782017
974	Drug_990	NSC.755769
975	Drug_991	NSC.755771
976	Drug_992	NSC.755772
977	Drug_993	NSC.755892
978	Drug_997	NSC.756163
979	Drug_998	NSC.756172
980	Drug_999	NSC.756309
981	Drug_1000	NSC.756359
982	Drug_1001	NSC.756396
983	Drug_1002	NSC.756444
984	Drug_1003	NSC.756452
985	Drug_1004	NSC.756454
986	Drug_1005	NSC.756471
987	Drug_1006	NSC.756646
988	Drug_1007	NSC.756652
989	Drug_1008	NSC.756653
990	Drug_1009	NSC.756654
991	Drug_1010	NSC.756658
992	Drug_1011	NSC.756660
993	Drug_1012	NSC.756662
994	Drug_1013	NSC.756874
995	Drug_1014	NSC.756879
996	Drug_1015	NSC.757149
997	Drug_1016	NSC.757333
998	Drug_1017	NSC.757334
999	Drug_1018	NSC.757437
1000	Drug_1019	NSC.757440
1001	Drug_1020	NSC.757444
1002	Drug_1021	NSC.758005
1003	Drug_1022	NSC.758006
1004	Drug_1023	NSC.758244
1005	Drug_1024	NSC.758248
1006	Drug_1025	NSC.758249
1007	Drug_1026	NSC.758251
1008	Drug_1027	NSC.758252
1009	Drug_1028	NSC.758254
1010	Drug_1029	NSC.758256
1011	Drug_1030	NSC.758257
1012	Drug_1031	NSC.758484
1013	Drug_1032	NSC.758485
1014	Drug_1033	NSC.758486
1015	Drug_1034	NSC.758488
1016	Drug_1035	NSC.758489
1017	Drug_1036	NSC.758545
1018	Drug_1037	NSC.758773
1019	Drug_1038	NSC.759094
1020	Drug_1039	NSC.759095
1021	Drug_1040	NSC.759096
1022	Drug_1041	NSC.759498
1023	Drug_1042	NSC.759570
1024	Drug_1043	NSC.759657
1025	Drug_1044	NSC.759658
1026	Drug_1045	NSC.759660
1027	Drug_1046	NSC.759661
1028	Drug_1047	NSC.760143
1029	Drug_1048	NSC.760144
1030	Drug_1049	NSC.760536
1031	Drug_1050	NSC.760764
1032	Drug_1051	NSC.760765
1033	Drug_1052	NSC.760842
1034	Drug_1053	NSC.761069
1035	Drug_1054	NSC.761070
1036	Drug_1055	NSC.761188
1037	Drug_1056	NSC.761189
1038	Drug_1057	NSC.761194
1039	Drug_1058	NSC.761215
1040	Drug_1059	NSC.761216
1041	Drug_1060	NSC.761387
1042	Drug_1061	NSC.761388
1043	Drug_1062	NSC.761432
1044	Drug_1063	NSC.761690
1045	Drug_1064	NSC.761691
1046	Drug_1065	NSC.761692
1047	Drug_1066	NSC.761693
1048	Drug_1067	NSC.761759
1049	Drug_1068	NSC.761879
1050	Drug_1069	NSC.761931
1051	Drug_1082	NSC.762
1052	Drug_1070	NSC.762151
1053	Drug_1071	NSC.762153
1054	Drug_1072	NSC.762154
1055	Drug_1074	NSC.762382
1056	Drug_1075	NSC.762418
1057	Drug_1076	NSC.762419
1058	Drug_1077	NSC.762521
1059	Drug_1078	NSC.762598
1060	Drug_1079	NSC.762672
1061	Drug_1080	NSC.762673
1062	Drug_1081	NSC.762795
1063	Drug_1083	NSC.763094
1064	Drug_1084	NSC.763444
1065	Drug_1085	NSC.763526
1066	Drug_1086	NSC.763527
1067	Drug_1087	NSC.763564
1068	Drug_1088	NSC.763758
1069	Drug_1089	NSC.763929
1070	Drug_1090	NSC.763930
1071	Drug_1091	NSC.763931
1072	Drug_1092	NSC.764037
1073	Drug_1093	NSC.764039
1074	Drug_1094	NSC.764040
1075	Drug_1095	NSC.764042
1076	Drug_1096	NSC.764090
1077	Drug_1097	NSC.764091
1078	Drug_1098	NSC.764135
1079	Drug_1099	NSC.764136
1080	Drug_1100	NSC.764238
1081	Drug_1101	NSC.764334
1082	Drug_1102	NSC.764481
1083	Drug_1103	NSC.764487
1084	Drug_1104	NSC.764488
1085	Drug_1105	NSC.764515
1086	Drug_1106	NSC.764579
1087	Drug_1107	NSC.764580
1088	Drug_1108	NSC.764581
1089	Drug_1109	NSC.764582
1090	Drug_1110	NSC.764608
1091	Drug_1111	NSC.764609
1092	Drug_1112	NSC.764658
1093	Drug_1113	NSC.764659
1094	Drug_1114	NSC.764756
1095	Drug_1115	NSC.764764
1096	Drug_1116	NSC.764765
1097	Drug_1117	NSC.764820
1098	Drug_1118	NSC.764823
1099	Drug_1119	NSC.765395
1100	Drug_1120	NSC.765396
1101	Drug_1121	NSC.765435
1102	Drug_1122	NSC.765632
1103	Drug_1123	NSC.765672
1104	Drug_1124	NSC.765775
1105	Drug_1125	NSC.765776
1106	Drug_1126	NSC.765865
1107	Drug_1127	NSC.765888
1108	Drug_1128	NSC.765889
1109	Drug_1129	NSC.765898
1110	Drug_1130	NSC.765949
1111	Drug_1131	NSC.766118
1112	Drug_1132	NSC.766241
1113	Drug_1133	NSC.766254
1114	Drug_1134	NSC.766255
1115	Drug_1135	NSC.766288
1116	Drug_1136	NSC.766434
1117	Drug_1137	NSC.766527
1118	Drug_1138	NSC.766678
1119	Drug_1139	NSC.766694
1120	Drug_1140	NSC.766743
1121	Drug_1141	NSC.766775
1122	Drug_1142	NSC.766787
1123	Drug_1143	NSC.766811
1124	Drug_1144	NSC.766820
1125	Drug_1145	NSC.766821
1126	Drug_1146	NSC.766824
1127	Drug_1147	NSC.766888
1128	Drug_1148	NSC.767048
1129	Drug_1149	NSC.767123
1130	Drug_1150	NSC.767126
1131	Drug_1151	NSC.767128
1132	Drug_1152	NSC.767189
1133	Drug_1153	NSC.767215
1134	Drug_1154	NSC.767307
1135	Drug_1155	NSC.767393
1136	Drug_1156	NSC.767401
1137	Drug_1157	NSC.767402
1138	Drug_1158	NSC.767470
1139	Drug_1159	NSC.767599
1140	Drug_1160	NSC.767601
1141	Drug_1161	NSC.767745
1142	Drug_1162	NSC.767896
1143	Drug_1163	NSC.767897
1144	Drug_1164	NSC.767898
1145	Drug_1165	NSC.767952
1146	Drug_1166	NSC.767953
1147	Drug_1167	NSC.767954
1148	Drug_1168	NSC.768011
1149	Drug_1169	NSC.768068
1150	Drug_1170	NSC.768070
1151	Drug_1171	NSC.768072
1152	Drug_1172	NSC.768073
1153	Drug_1173	NSC.768112
1154	Drug_1174	NSC.768509
1155	Drug_1175	NSC.768539
1156	Drug_1176	NSC.768593
1157	Drug_1177	NSC.771531
1158	Drug_1178	NSC.771532
1159	Drug_1179	NSC.771644
1160	Drug_1180	NSC.771649
1161	Drug_1181	NSC.771650
1162	Drug_1182	NSC.771651
1163	Drug_1183	NSC.771652
1164	Drug_1184	NSC.771750
1165	Drug_1185	NSC.771751
1166	Drug_1186	NSC.771858
1167	Drug_1187	NSC.772197
1168	Drug_1188	NSC.772198
1169	Drug_1189	NSC.772254
1170	Drug_1190	NSC.772330
1171	Drug_1191	NSC.772351
1172	Drug_1192	NSC.772469
1173	Drug_1193	NSC.772548
1174	Drug_1194	NSC.772563
1175	Drug_1195	NSC.772564
1176	Drug_1196	NSC.772868
1177	Drug_1197	NSC.772885
1178	Drug_1198	NSC.772886
1179	Drug_1199	NSC.772887
1180	Drug_1200	NSC.772920
1181	Drug_1201	NSC.772959
1182	Drug_1202	NSC.772991
1183	Drug_1203	NSC.773094
1184	Drug_1204	NSC.773095
1185	Drug_1205	NSC.773096
1186	Drug_1206	NSC.773174
1187	Drug_1207	NSC.773230
1188	Drug_1208	NSC.773260
1189	Drug_1209	NSC.773262
1190	Drug_1210	NSC.773264
1191	Drug_1211	NSC.773265
1192	Drug_1212	NSC.773387
1193	Drug_1213	NSC.773394
1194	Drug_1214	NSC.774651
1195	Drug_1215	NSC.774702
1196	Drug_1216	NSC.774769
1197	Drug_1217	NSC.774830
1198	Drug_1218	NSC.774831
1199	Drug_1219	NSC.774911
1200	Drug_1220	NSC.775018
1201	Drug_1221	NSC.775306
1202	Drug_1222	NSC.775351
1203	Drug_1224	NSC.775636
1204	Drug_1225	NSC.775637
1205	Drug_1226	NSC.775727
1206	Drug_1227	NSC.775771
1207	Drug_1228	NSC.775772
1208	Drug_1229	NSC.776017
1209	Drug_1230	NSC.776043
1210	Drug_1231	NSC.776066
1211	Drug_1232	NSC.776422
1212	Drug_1233	NSC.776762
1213	Drug_1234	NSC.776786
1214	Drug_1235	NSC.776787
1215	Drug_1236	NSC.776821
1216	Drug_1237	NSC.777109
1217	Drug_1238	NSC.777425
1218	Drug_1239	NSC.777446
1219	Drug_1240	NSC.777447
1220	Drug_1241	NSC.777572
1221	Drug_1242	NSC.777573
1222	Drug_1243	NSC.780249
1223	Drug_1244	NSC.777639
1224	Drug_1245	NSC.777718
1225	Drug_1246	NSC.777877
1226	Drug_1247	NSC.777878
1227	Drug_1248	NSC.777879
1228	Drug_1249	NSC.778304
1229	Drug_1250	NSC.778305
1230	Drug_1251	NSC.782549
1231	Drug_1252	NSC.778365
1232	Drug_1253	NSC.778366
1233	Drug_1254	NSC.778367
1234	Drug_1255	NSC.778368
1235	Drug_1256	NSC.778448
1236	Drug_1257	NSC.778590
1237	Drug_1258	NSC.778747
1238	Drug_1259	NSC.778809
1239	Drug_1260	NSC.778810
1240	Drug_1261	NSC.778814
1241	Drug_1262	NSC.778909
1242	Drug_1263	NSC.779217
1243	Drug_1264	NSC.779218
1244	Drug_1265	NSC.779404
1245	Drug_1266	NSC.779405
1246	Drug_1267	NSC.779407
1247	Drug_1268	NSC.779408
1248	Drug_1269	NSC.779704
1249	Drug_1270	NSC.780020
1250	Drug_1271	NSC.780041
1251	Drug_1272	NSC.780043
1252	Drug_1273	NSC.780108
1253	Drug_1274	NSC.780163
1254	Drug_1275	NSC.780203
1255	Drug_1276	NSC.780204
1256	Drug_1277	NSC.780205
1257	Drug_1278	NSC.780290
1258	Drug_1279	NSC.780404
1259	Drug_1280	NSC.780812
1260	Drug_1281	NSC.780965
1261	Drug_1282	NSC.781009
1262	Drug_1283	NSC.781016
1263	Drug_1284	NSC.781148
1264	Drug_1285	NSC.781343
1265	Drug_1286	NSC.781344
1266	Drug_1287	NSC.781409
1267	Drug_1288	NSC.781417
1268	Drug_1289	NSC.781468
1269	Drug_1290	NSC.781469
1270	Drug_1291	NSC.781514
1271	Drug_1292	NSC.781515
1272	Drug_1293	NSC.781516
1273	Drug_1294	NSC.781556
1274	Drug_1295	NSC.781626
1275	Drug_1296	NSC.781627
1276	Drug_1297	NSC.781652
1277	Drug_1298	NSC.781761
1278	Drug_1299	NSC.782006
1279	Drug_1300	NSC.782121
1280	Drug_1301	NSC.782122
1281	Drug_1302	NSC.782125
1282	Drug_1305	NSC.782362
1283	Drug_1306	NSC.782363
1284	Drug_1307	NSC.782457
1285	Drug_1308	NSC.782579
1286	Drug_1309	NSC.782762
1287	Drug_1310	NSC.782763
1288	Drug_1311	NSC.783015
1289	Drug_1312	NSC.783102
1290	Drug_1313	NSC.783107
1291	Drug_1314	NSC.783249
1292	Drug_1315	NSC.783294
1293	Drug_1316	NSC.783296
1294	Drug_1317	NSC.783332
1295	Drug_1318	NSC.783333
1296	Drug_1319	NSC.783360
1297	Drug_1320	NSC.783415
1298	Drug_1321	NSC.783916
1299	Drug_1322	NSC.784284
1300	Drug_1323	NSC.784415
1301	Drug_1324	NSC.784590
1302	Drug_1325	NSC.784591
1303	Drug_1326	NSC.784722
1304	Drug_1327	NSC.784815
1305	Drug_1328	NSC.784856
1306	Drug_1329	NSC.785004
1307	Drug_1330	NSC.785117
1308	Drug_1331	NSC.785222
1309	Drug_1332	NSC.785299
1310	Drug_1333	NSC.785300
1311	Drug_1334	NSC.785306
1312	Drug_1335	NSC.785345
1313	Drug_1336	NSC.785497
1314	Drug_1337	NSC.785570
1315	Drug_1338	NSC.785657
1316	Drug_1339	NSC.786034
1317	Drug_1340	NSC.786098
1318	Drug_1341	NSC.786099
1319	Drug_1342	NSC.786100
1320	Drug_1343	NSC.786959
1321	Drug_1344	NSC.787025
1322	Drug_1345	NSC.787026
1323	Drug_1346	NSC.787027
1324	Drug_1347	NSC.787038
1325	Drug_1348	NSC.787039
1326	Drug_1349	NSC.787047
1327	Drug_1350	NSC.787048
1328	Drug_1351	NSC.787081
1329	Drug_1352	NSC.787137
1330	Drug_1353	NSC.787251
1331	Drug_1354	NSC.787252
1332	Drug_1355	NSC.787253
1333	Drug_1356	NSC.787269
1334	Drug_1358	NSC.787326
1335	Drug_1359	NSC.787457
1336	Drug_1360	NSC.787780
1337	Drug_1361	NSC.787827
1338	Drug_1362	NSC.787846
1339	Drug_1363	NSC.787880
1340	Drug_1364	NSC.787960
1341	Drug_1365	NSC.788120
1342	Drug_1366	NSC.788121
1343	Drug_1367	NSC.788186
1344	Drug_1368	NSC.788203
1345	Drug_1369	NSC.788365
1346	Drug_1370	NSC.78864
1347	Drug_1371	NSC.788794
1348	Drug_1372	NSC.788900
1349	Drug_1373	NSC.788948
1350	Drug_1374	NSC.788992
1351	Drug_1375	NSC.789040
1352	Drug_1376	NSC.789041
1353	Drug_1377	NSC.789042
1354	Drug_1378	NSC.789043
1355	Drug_1379	NSC.789044
1356	Drug_1380	NSC.789099
1357	Drug_1381	NSC.789102
1358	Drug_1382	NSC.789223
1359	Drug_1383	NSC.789300
1360	Drug_1384	NSC.789722
1361	Drug_1385	NSC.789797
1362	Drug_1386	NSC.789925
1363	Drug_1387	NSC.789968
1364	Drug_1388	NSC.789969
1365	Drug_1389	NSC.79037
1366	Drug_1390	NSC.79139
1367	Drug_1391	NSC.82151
1368	Drug_1392	NSC.84033
1369	Drug_1393	NSC.84094
1370	Drug_1394	NSC.85998
1371	Drug_1395	NSC.87868
1372	Drug_1396	NSC.8806
1373	Drug_1397	NSC.88622
1374	Drug_1398	NSC.95910
1375	Drug_1399	NSC.96379
1376	Drug_1400	NSC.9706
1377	Drug_1401	NSC.97374
1378	Drug_1402	NSC.98332
1379	Drug_663	NSC.118218
1380	Drug_667	NSC.122300
1381	Drug_679	NSC.157035
1382	Drug_699	NSC.281616
1383	Drug_703	NSC.296961
1384	Drug_763	NSC.622917
1385	Drug_767	NSC.624780
1386	Drug_769	NSC.627012
1387	Drug_772	NSC.627321
1388	Drug_799	NSC.641709
1389	Drug_932	NSC.728028
1390	Drug_994	NSC.755981
1391	Drug_995	NSC.755984
1392	Drug_1073	NSC.762381
1393	Drug_1303	NSC.782310
1394	Drug_1304	NSC.782351
1395	Drug_1357	NSC.787312
1396	Drug_1403	NSC.99078
1397	Drug_686	NSC.191384
1398	Drug_747	NSC.524045
1399	Drug_1223	NSC.77541
