# Supplementary material for: Integration of Computational Docking into Anti-Cancer Drug Response Prediction Models
Source: Cancers (Basel). 2023 Dec 21;16(1):50. doi: 10.3390/cancers16010050 (PMC10777918; doi:10.3390/cancers16010050)
Supplement: Supplementary file 1 [file cancers-16-00050-s001.zip › Table S1_gausschem4_scores.xlsx]

## Sheet: cancers-2728002-supplementary
PDB_ID	Drug_1	Drug_10	Drug_100	Drug_1000	Drug_1001	Drug_1003	Drug_1005	Drug_1006	Drug_1007	Drug_1008	Drug_1009	Drug_101	Drug_1010	Drug_1011	Drug_1012	Drug_1013	Drug_1014	Drug_1015	Drug_1016	Drug_1017	Drug_1018	Drug_102	Drug_1021	Drug_1022	Drug_1023	Drug_1024	Drug_1025	Drug_1027	Drug_1028	Drug_1029	Drug_103	Drug_1030	Drug_1031	Drug_1032	Drug_1034	Drug_1035	Drug_1036	Drug_1037	Drug_1038	Drug_1039	Drug_104	Drug_1041	Drug_1042	Drug_1043	Drug_1044	Drug_1045	Drug_1046	Drug_1047	Drug_1048
2vqq	-6.30228	-7.87148	-2.01798	-8.91498	-1.0908	-7.58366	-8.77632	-7.57811	-8.95185	-7.64683	-7.12366	-8.41692	-7.6696	-10.454	-8.60858	-7.63575	-11.7006	-2.09034	-6.81772	-5.98783	-3.54594	-7.13415	-6.88283	-9.78346	-5.90494	-9.14604	-9.45696	3.86144	-7.03713	-2.17692	-5.62516	-7.19758	-3.83644	-4.10864	-5.53547	-10.6734	-8.61546	-9.27009	-8.19427	-10.0136	-6.76425	-8.22493	-8.218	-10.2093	-8.17008	-8.91022	-8.23075	-8.54363	-7.3741
6IPZ	-1.84328	-3.15373	2.87524	-1.80907		-2.30201	-4.36931	-1.6436	-2.49494	-6.18224	-2.56899	-3.67179	-0.369604	-3.80555	-0.499673	-3.46012	-3.00608	12.4184	-2.95697	4.81684	7.98198	0.555102	-1.74018	-1.85021	-1.25889	0.448477	-3.20461	11.4436	-1.6219	12.049	-1.51438	-1.75217	1.92156	-3.27108	-2.0327	-1.69402	-2.55514	-3.41973	-4.4689	-2.77033	-1.83848	-2.57972	-0.834344	-1.73022	-0.401982	-1.8754	-4.09872	-1.80748	-1.26474
3ntz	-10.1338	-12.2722	-10.6374	-11.6524		-13.1915	-11.6656	-11.1748	-15.5311	-12.3675	-11.8689	-9.05297	-14.452	-12.7223	-11.665	-11.4829	-13.453		-13.0412	-3.55975	-4.9194	-13.9794	-13.7195	-11.9598	-10.6641	-10.2978	-13.3739	-0.344721	-11.7744		-12.2612	-10.7818	-10.9193	-11.4427	-11.544	-13.886	-14.6121	-11.6154	-14.2309	-14.3972	-11.2162	-12.7994	-11.6934	-12.8879	-11.9902	-15.2922	-12.7808	-14.0071	-13.0406
5XYX	-4.22065	-5.51666	2.45088	-3.87584		-6.20645	-9.19538	-5.30849	-4.71651	-7.94618	-5.33751	-7.28843		-7.3073	-0.029695	-7.56873	-7.71493		-6.67021			-5.74427		-7.3014	3.94488	-4.4422	-5.72202		-2.39968		-4.89694	-7.6121	-0.440076	-5.60695	-1.00933	-6.35259	-7.22939	-7.94793	-3.52287	-7.4635	-8.06344	-7.23714	-3.2163	-3.06203	-2.35472	-10.3399	-7.75461	-5.9886	-8.2245
5GRN	-11.6003	-8.70908	-5.46164	-15.0035	-11.6072	-12.2875	-14.0928	-13.9469	-13.0385	-8.05924	-15.9566	-10.7224	-11.6627	-14.1917	-14.587	-11.9828	-11.8816	-7.16651	-12.3479	-3.181	-2.78075	-10.2803	-9.36387	-12.201	-12.0409	-11.5009	-11.0236	-0.117057	-9.10624	-6.925	-11.9451	-11.4806	-6.10861	-12.6029	-8.2289	-11.7606	-11.0367	-10.5274	-12.1711	-13.0874	-13.6603	-11.7357	-12.2993	-13.9395	-11.3905	-12.7643	-13.8055	-13.9517	-11.0873
5MTY	-10.9803	-9.27207	-4.70221	-13.8448	0.709747	-8.76287	-12.0161	-10.8978	-12.9395	-10.0048	-12.979	-9.93102	-11.1006	-11.2356	-10.7843	-9.38638	-10.1281	-0.798462	-9.87756	-1.58114	-3.06173	-7.68704	-8.44848	-10.9633	-8.74709	-9.9489	-8.5168	2.78155	-6.35473	-3.20112	-9.17827	-8.99862	-6.47398	-9.20701	-7.7902	-11.8977	-8.9768	-9.27429	-9.39905	-10.55	-10.2108	-9.55908	-8.7763	-12.5309	-11.1656	-10.7697	-12.748	-9.5659	-11.5543
6O0M	-7.86824	-11.3947	-8.20406	-10.2014	-7.08797	-12.8474	-9.66281	-10.3732	-10.936	-9.64006	-9.39645	-7.94957	-10.4684	-8.45564	-11.075	-7.30946	-11.7942	-9.28548	-11.7098	-9.43623	-2.93328	-10.1152	-8.02992	-9.58383	-10.0331	-8.1303	-10.4954	-1.71332	-7.51752	-7.09677	-9.58174	-7.7865	-8.41341	-7.95876	-7.38599	-10.8129	-9.29861	-10.0529	-10.3169	-9.19176	-9.09061	-9.04868	-11.7431	-9.02042	-9.82703	-7.84879	-8.97607	-10.0239	-8.143
5ITD	-9.64573	-10.5711	-8.63679	-8.73386	3.945	-9.46349	-11.1779	-9.34875	-8.85708	-8.44939	-9.91187	-9.07239	-9.62344	-9.45603	-7.97793	-10.4595	-10.2121	-2.03248	-9.03975	-5.8673	-4.66685	-10.0183	-9.42976	-8.25651	-8.51711	-7.73298	-8.17892	-0.046325	-6.44994	-1.58262	-9.2299	-8.2254	-5.35528	-8.56838	-9.88283	-11.9449	-9.29837	-8.74226	-9.50868	-10.4806	-8.83651	-9.71713	-8.95631	-7.56427	-9.78017	-11.6202	-10.33	-8.43328	-8.43596
7NWZ	-8.82162	-9.94967	-8.17199	-8.8788	0.393012	-10.2127	-10.8525	-12.0466	-9.66131	-10.6996	-9.18254	-7.75159	-13.0011	-10.4624	-10.1205	-9.57932	-10.8438	-4.3111	-10.7825	-2.95929	-6.01849	-10.4043	-8.44827	-10.4663	-10.0998	-9.72499	-10.1758	-3.78744	-8.80535	-0.666702	-10.119	-10.3215	-8.20197	-8.48173	-11.784	-9.38615	-9.56168	-9.0748	-12.0374	-9.41016	-10.2267	-9.64963	-8.92684	-9.17997	-9.77959	-11.271	-11.7477	-9.54653	-9.09056
1fkf	-6.32178	-8.99369	-9.05352	-9.12839	14.9658	-9.16813	-7.36445	-8.16625	-8.58285	-9.48665	-9.06034	-7.47917	-8.80018	-7.54622	-7.20947	-7.52047	-9.0762	2.31383	-8.89396	-2.88915	-7.34825	-9.66999	-7.915	-8.04149	-7.38163	-7.26912	-7.40984	-3.6269	-8.3674	6.0277	-6.79559	-11.0442	-7.59353	-10.7443	-7.6984	-8.94114	-8.59646	-8.15074	-10.879	-8.83283	-8.99239	-8.94483	-9.91289	-8.23488	-8.51223	-9.23188	-11.1573	-10.3967	-9.13283
2gy7	-14.0861	-12.5323	-14.0289	-12.0106		-13.1795	-12.8597	-14.1504	-13.408	-12.6591	-12.3984	-8.9422	-14.8048	-11.259	-13.0499	-11.2156	-12.3907		-13.0147	-1.50945	-8.29857	-12.7875	-14.6592	-13.4096	-10.9198	-11.7869	-13.6748	-5.94636	-10.3741		-13.9688	-11.7768	-13.7563	-13.0406	-11.1274	-14.52	-10.9545	-9.84333	-12.7064	-12.3258	-11.2221	-11.7029	-13.9661	-12.6577	-12.222	-13.5459	-16.1287	-14.8266	-13.3596
4ra4	-8.11282	-9.32156	-4.98403	-10.1873	-5.45067	-11.0869	-9.82566	-8.48083	-9.79098	-10.6971	-10.0507	-7.50454	-11.6132	-9.5901	-10.8797	-9.89747	-10.6307	-3.69019	-11.6645	-5.41641	-3.22001	-9.58854	-9.56055	-10.557	-9.06184	-8.57665	-9.03701	-0.332673	-9.11021	-3.44795	-8.72094	-9.92135	-9.41543	-9.16139	-9.56422	-10.2689	-10.3816	-11.0228	-9.76914	-11.8025	-9.19536	-11.0546	-9.87398	-10.4848	-9.57414	-12.0249	-10.8277	-10.5287	-11.3651
5E7R	-8.50814	-8.02929	-2.43339	-8.00226	9.97743	-7.56851	-8.31708	-5.39685	-7.40414	-7.14223	-7.35276	-6.16027	-8.12898	-8.2894	-6.72214	-8.38691	-8.72162	4.17134	-8.63222	1.68457	1.87536	-6.98661	-5.60185	-6.89583	-8.45472	-3.58008	-7.14224	5.24045	-4.29555	4.414	-6.42744	-7.59138	-4.65783	-10.2214	-4.77615	-8.53693	-8.54545	-8.19212	-9.41262	-9.4482	-7.62087	-7.58128	-6.56789	-5.83808	-6.10745	-7.02284	-7.04852	-6.28279	-6.76358
6JOI	-9.2959	-9.663	-4.87751	-9.56329		-11.1002	-13.7903	-10.0463	-9.38508	-9.47799	-10.9243	-8.02713	-12.3112	-10.383	-7.96473	-9.42555	-11.1073		-12.027	-1.4439	-2.52813	-10.7429	-8.87604	-9.04307	-9.46382	-9.49231	-11.04	2.77563	-6.21742	7.83459	-9.95805	-9.27016	-9.25925	-10.5748	-11.0825	-10.8615	-11.3397	-9.11651	-11.8893	-10.3741	-10.0208	-9.98922	-9.64911	-8.64129	-9.98121	-9.61085	-10.883	-9.41096	-10.0601
6HEV	-10.5868	-10.3079	-6.57173	-14.5504	-4.2899	-11.5274	-12.5394	-10.2291	-13.5527	-9.63893	-14.3432	-9.58164	-13.1508	-12.1744	-13.1947	-11.4946	-12.2709	-3.76505	-11.6331	-5.1547	-2.21623	-9.96474	-11.302	-11.8348	-8.94656	-8.86181	-10.8625	4.68758	-6.70484	-4.2962	-9.78632	-9.46933	-7.25786	-10.3375	-9.75732	-11.3125	-10.673	-10.6782	-13.1645	-12.2857	-11.6647	-11.2068	-11.5232	-12.1103	-12.7821	-11.881	-11.8553	-12.9599	-11.8972
4rn0	-4.3804	-5.82524	-4.53984	-4.94814		-5.99887	-6.75337	-4.15209	-5.32705	-6.78857	-5.56174	-7.33637	-7.40115	-8.54538	-5.03563	-9.26449	-8.55932		-6.90205	1.24582	-0.231335	-6.76816	-5.19319	-5.17846	-3.70508	-7.89814	-5.98929	1.97697	-3.8316		-3.18265	-5.73862	-4.89535	-5.9604	-5.61633	-8.2567	-6.58173	-8.5112	-6.75365	-7.62591	-5.16493	-6.47554	-4.24756	-9.12656	-6.01164	-7.29581	-5.27392	-6.52267	-5.93304
3uuc	-10.7602	-9.76695	-6.14885	-8.90287		-9.95825	-10.6465	-11.0371	-10.4542	-8.94674	-8.43322	-8.89263	-7.52646	-11.1296	-11.4399	-8.44224	-11.7476		-10.5557		1.96087	-8.93888	-7.16888	-10.0411	-7.34067	-6.21709	-9.80835	9.44921	-6.40217		-7.07008	-9.85881	-5.77611	-6.64278	-7.37932	-9.68609	-10.4428	-10.0131	-8.30385	-8.99774	-8.81115	-9.65066	-10.7228	-8.69509	-10.0287	-8.892	-11.3342	-9.47042	-10.407
2p2i	-11.9729	-8.47807	-4.0919	-14.4989	-7.15184	-14.2949	-15.064	-17.8424	-13.991	-7.05577	-14.6962	-12.2806	-9.82232	-10.3405	-14.7282	-9.02308	-15.758	-7.21648	-13.5276	-9.84471	-1.03685	-9.29329	-7.117	-12.6603	-7.86647	-10.8756	-7.81913	5.64623	-6.73952	-5.61658	-10.7279	-9.0044	-6.77258	-12.1689	-7.42364	-13.8781	-10.5061	-11.4369	-9.76034	-14.2244	-12.8584	-14.3304	-9.94559	-13.4076	-9.31828	-14.2024	-14.4889	-14.0352	-12.4981
6e+59	-10.4877	-11.9591	-10.597	-10.8158		-11.3654	-11.71	-11.9265	-12.8069	-11.7007	-12.367	-9.53147	-13.703	-11.6457	-12.4925	-9.07145	-12.7313		-12.4813	-9.60276	-11.8792	-12.2841	-10.3107	-10.8118	-13.8505	-10.4822	-10.3893	-3.23501	-9.80938		-14.2211	-11.3918	-12.4436	-10.7368	-11.3165	-11.7296	-11.4942	-10.1811	-14.5368	-13.8777	-10.3017	-10.4305	-12.0609	-11.7393	-10.1404	-13.7853	-14.6592	-12.0249	-10.9834
6NFI	-10.7624	-9.95998	-6.26458	-9.54196		-10.9651	-12.7795	-11.6948	-10.654	-10.5761	-11.295	-9.27483	-12.7005	-10.2789	-6.92196	-8.94688	-11.0961		-11.0427		-1.0636	-10.9952	-8.25532	-11.0728	-7.86193	-7.45059	-9.94513		-8.00769		-9.84907	-10.3863	-6.3345	-10.199	-9.76932	-11.3499	-10.7316	-10.0717	-10.2614	-11.9301	-10.2172	-10.4908	-9.74413	-9.7337	-7.79695	-11.9928	-11.9383	-9.62141	-10.3111
6G6W	-7.48347	-9.17762	-6.51757	-9.3492		-9.51745	-10.4609	-8.90937	-12.6118	-10.0396	-8.73819	-8.85792	-11.6359	-10.3789	-5.88403	-9.6738	-11.0714		-10.6637	-1.94674	-3.31254	-9.68636	-8.28673	-9.69371	-7.21841	-6.80315	-8.9076	-0.867079	-5.99886		-9.91582	-9.55159	-5.42889	-9.36446	-9.96542	-9.69791	-10.5052	-10.2846	-7.80124	-11.2867	-9.65892	-9.33124	-8.45416	-8.53601	-6.56738	-10.8259	-9.25994	-8.55904	-8.24648
3idp	-11.4545	-9.26297	-3.37238	-14.2614	0.121475	-10.6735	-13.1584	-11.1159	-14.5111	-9.90269	-12.5294	-10.5628	-13.6313	-11.5961	-15.451	-11.0644	-12.0346		-10.832	2.73791	-0.931432	-9.18157	-11.9766	-13.4332	-9.28744	-9.85086	-9.45327	6.90519	-7.47947	-1.52223	-10.6893	-9.68511	-7.57956	-10.845	-10.5504	-11.141	-10.2615	-10.9635	-11.6711	-13.853	-11.4891	-10.8943	-9.99868	-11.5454	-10.0872	-13.061	-13.9502	-11.5711	-10.6962
6VWG	-7.22054	-7.8469	-5.05111	-7.36263		-7.19891	-7.27761	-7.60845	-7.91447	-7.73857	-6.87725	-7.69387	-9.6633	-9.93278	-7.53675	-9.14417	-10.8666	2.66121	-9.31064	2.29332	-4.14529	-10.2025	-5.53216	-9.64215	-6.50225	-5.56018	-7.26964	-0.327006	-8.66599		-7.84057	-9.09117	-6.78046	-9.563	-6.45355	-6.86255	-7.91976	-8.10243	-8.58253	-9.25999	-7.10703	-8.04131	-7.3602	-8.17249	-9.96714	-9.10049	-7.83298	-8.04853	-10.1454
1yim	-11.8058	-10.2583	-10.0167	-11.0538	-3.93702	-10.7432	-11.6016	-11.9912	-12.2535	-10.4279	-11.1326	-9.05275	-10.8199	-12.0234	-12.8125	-9.97719	-12.2494	-4.54666	-11.4699	-6.99902	1.45538	-8.90846	-9.00251	-10.8046	-7.44627	-9.27025	-9.02798	4.72578	-8.22289	-8.33331	-10.3204	-9.35561	-7.7653	-7.78645	-8.6767	-12.0204	-10.4788	-11.0162	-7.31718	-12.6297	-9.58743	-13.3078	-12.9666	-10.9522	-10.1775	-9.75411	-10.9357	-11.2359	-12.0474
1uom	-10.1201	-10.1942	-7.2675	-8.31149		-10.2835	-10.6806	-9.84596	-10.0148	-13.146	-8.50053	-8.18794	-13.718	-11.6371	-9.91073	-9.93157	-12.9172	7.28746	-9.26455	3.18206	-1.49722	-10.7902	-6.54085	-9.1119	-7.18509	-6.87338	-10.5756	2.55622	-7.76204	-1.39426	-8.68601	-10.2811	-8.28729	-8.67811	-5.94489	-12.343	-10.7524	-10.8744	-7.8744	-11.2426	-10.4825	-8.39464	-12.4425	-9.9238	-9.69079	-8.40901	-9.14997	-7.4919	-9.06194
2x2m	-3.20727	-9.39389	-2.12339	-10.6991		-11.7172	-10.8187	-7.46293	-7.75722	-8.19427	-10.3606	-8.34251	-10.9556	-11.1496	-2.07162	-10.4676	-10.3001		-10.5607			-9.44955	-8.13473	-8.06782	-2.69127	-5.6188	-10.7893		-5.22966		-8.3514	-8.43505	-2.61923	-11.9761	-7.01902	-8.87511	-10.7045	-9.79682	-11.1142	-9.89457	-10.5724	-10.6233	-5.12119	-4.13774	-6.85592	-8.14482	-7.66291	-8.92547	-9.55049
5K4I	-10.4488	-10.119	-7.30381	-10.9202		-10.5418	-12.0589	-12.0971	-12.0721	-9.92112	-12.0627	-8.94399	-14.151	-11.0641	-11.0672	-10.2718	-12.3065		-11.7818	2.26791	-4.47866	-11.1019	-10.6855	-10.6699	-12.7078	-11.3802	-11.7954	3.13869	-9.51992		-12.2069	-9.30949	-8.13238	-11.33	-8.55169	-11.8029	-10.6671	-9.71715	-12.5481	-12.1252	-9.59287	-12.606	-12.6866	-10.3928	-11.9943	-13.6599	-14.6992	-10.8862	-11.6066
2vqv	-4.27912	-7.03725	-0.770853	-5.97911	-1.8008	-7.13311	-6.51947	-5.71964	-8.5168	-7.09851	-7.31334	-6.0293	-8.26015	-11.1347	-6.55979	-7.35121	-10.7795	-1.48224	-4.93062	-0.768169	-1.36411	-5.50997	-4.37198	-5.40659	-3.4968	-3.60197	-6.73461	3.19179	-3.73636	0.928623	-5.51862	-6.85573	-1.96114	-4.73959	-4.52599	-6.61788	-7.06123	-7.26372	-7.26764	-8.53041	-6.16646	-8.53464	-4.79624	-7.74136	-4.3718	-6.69816	-8.22479	-6.18721	-5.40748
1o47	-4.35269	-4.63216	0.195886	-4.75321	0.736435	-3.89496	-4.37402	-3.35983	-3.40511	-2.97918	-4.01002	-4.72342	-5.72928	-6.40721	-4.83691	-6.5676	-4.22146	-1.26487	-2.69716	2.85321	2.66748	-2.87772	-3.49381	-4.0379	-2.33112	-2.43663	-5.72622	2.2137	-4.97295	0.315595	-4.73937	-4.50131	-0.920068	-3.93434	-2.76246	-4.83826	-4.38002	-4.32471	-4.80525	-3.15963	-4.085	-4.16461	-2.7359	-3.51068	-5.26162	-5.7386	-5.00424	-5.26039	-5.74124
1rv6	-14.774	-14.5084	-13.2833	-11.9889		-12.4187	-14.9855	-14.7677	-14.9377	-12.7522	-13.3254	-9.77215	-15.9949	-12.2725	-13.3563	-11.3682	-11.5106		-13.01	-3.39915	-8.68935	-14.5001	-13.9112	-13.2847	-9.62484	-11.1749	-13.4259	-0.215528	-11.2861		-11.2778	-14.5672	-11.9687	-13.3052	-10.9939	-13.8131	-10.2066	-11.1705	-13.5448	-12.6549	-10.6566	-11.4363	-13.5226	-12.6657	-10.7627	-13.7561	-14.9218	-15.1314	-14.7092
4Y46	-9.44557	-10.0524	-4.87838	-11.2767	8.89929	-9.27086	-11.2514	-9.14029	-10.319	-8.83782	-9.50046	-8.4478	-11.1187	-10.9707	-12.9068	-9.4786	-11.9129	1.64893	-11.2285	-6.48166	-2.65414	-10.4143	-9.27123	-9.01149	-10.7077	-8.54286	-9.71798	0.475689	-5.81501	-6.26434	-10.9835	-9.81186	-7.88525	-10.8212	-9.05428	-12.7221	-10.4826	-10.2409	-9.99528	-13.5527	-9.79	-10.765	-9.54726	-8.50061	-10.9018	-9.41889	-9.68069	-9.90607	-9.193
4fuy	-3.65971	-2.78565	1.58802	-1.62726		-3.76354	-4.16496	-2.6239	-1.91687	-2.57131	-2.94206	-3.52618	-2.19176	-3.75624	-1.19069	-3.96451	-3.69434	6.12072	-2.30302	5.32944	5.651	-1.51019	-0.775619	-2.58903	-1.88894	-1.92678	-2.78736	8.99838	-0.689092	5.41533	-1.63164	-3.09071	0.672828	-1.05405	-1.35369	-2.62365	-3.09889	-3.03293	-2.94218	-4.02008	-2.87067	-2.42616	-1.12932	-2.92752	-1.61132	-3.04779	-3.57712	-1.56698	-3.23717
2pqf	-8.25846	-13.6774	-6.11094	-10.2204		-11.2869	-11.7973	-9.98296	-12.997	-10.5913	-12.5484	-9.24194	-13.254	-12.3171	-7.22868	-10.7058	-13.6573		-14.2201	-1.77536	-6.13997	-13.0026	-8.70179	-10.1492	-7.26299	-9.18163	-10.5505	5.17936	-8.79703		-9.29355	-12.9594	-8.89702	-12.1933	-9.6212	-12.8085	-11.8294	-10.9354	-13.6166	-12.9266	-11.0886	-12.1731	-9.21371	-9.23044	-8.98201	-11.4573	-10.509	-10.9701	-13.6594
6FEK	-11.0255	-11.5123	-9.00258	-10.1119		-14.1429	-13.1148	-13.4731	-12.1502	-9.92251	-13.0441	-9.09492	-12.1539	-10.1489	-11.9169	-10.2848	-11.3658	8.15128	-13.7242	-4.35084	-4.34507	-12.4749	-13.0087	-11.2312	-12.7271	-9.37772	-11.8523	-2.013	-9.82513		-10.4237	-13.6245	-10.5832	-14.47	-10.5003	-10.9679	-11.4153	-10.4776	-11.5252	-11.3791	-11.2003	-10.1847	-10.5914	-12.1223	-14.1498	-12.5961	-13.1701	-10.9347	-11.6903
7D85	-9.34087	-8.29612	-5.28227	-10.3262	7.49038	-8.2515	-10.9609	-9.11713	-8.09231	-8.95762	-7.64002	-6.7476	-10.6879	-9.29535	-8.32317	-8.30355	-8.99935	2.0352	-11.0249	-3.25828	-2.40999	-8.81414	-9.13331	-8.29774	-7.53295	-7.72607	-8.63193	2.01454	-6.15545	-1.49966	-8.27874	-8.85914	-6.19767	-10.45	-9.32293	-8.79142	-8.24393	-8.70205	-8.16859	-9.26997	-8.1156	-8.35756	-8.30085	-8.26701	-7.83606	-8.83277	-11.3992	-7.88441	-8.68448
2v7a	-9.53678	-11.3797	-4.80191	-9.87907		-9.95229	-10.7281	-9.21711	-10.442	-8.81184	-11.0453	-8.66815	-11.9435	-10.9916	-8.39791	-10.8717	-11.5205	2.24289	-11.4735	-5.45409	-4.1964	-11.507	-11.1141	-10.3535	-9.80812	-8.90426	-10.8989	1.73749	-8.18106	-3.16341	-9.86444	-9.46166	-7.03455	-12.4611	-7.70841	-10.0552	-10.2666	-10.1107	-9.87949	-13.9534	-9.71876	-10.1231	-9.3098	-10.3303	-9.99233	-11.8137	-10.9933	-9.2189	-10.114
1o4r	-2.87547	-2.50801	2.63431	-1.94625		-2.69258	-4.15854	-1.87158	-1.47586	-2.42398	-3.15786	-4.21182	0.448667	-5.97997	-2.03302	-6.85315	-4.44343		-1.38653		10.921	0.295982	-0.962769	-3.54472	-0.276379	-1.67956	-4.22673	9.50878	-3.09031		-1.97177	-2.10686	2.5572	-1.51692	-2.05589	-2.8118	-3.71906	-4.59479	-2.60842	-3.22765	-3.66984	-4.12804	0.729859	-1.69796	-3.83072	-4.83746	-3.17505	-2.47411	-2.3228
3zly	-4.85056	-11.0906	-0.808656	-9.24683		-9.69698	-11.9489	-9.62807	-9.15088	-10.2283	-11.3736	-9.20964	-9.81827	-12.3392	-5.33932	-11.668	-11.0273		-13.2976			-8.55914	-7.4257	-9.6519	-3.59251	-7.3597	-10.0532		-6.18527		-10.2909	-11.2697	-3.26607	-12.157	-8.3651	-10.929	-11.1378	-11.3131	-8.69412	-14.0762	-10.7443	-12.0995	-7.09214	-5.75731	-4.57926	-7.60516	-9.39441	-8.95258	-11.4446
6HEX	-11.7101	-10.7407	-5.79659	-14.9088	-4.51533	-12.1184	-13.524	-11.8627	-13.8125	-10.2051	-14.7037	-9.99839	-12.695	-12.9073	-13.6128	-11.3883	-12.5562	-3.05597	-11.5666	-3.01502	-2.93565	-9.74135	-13.8562	-12.0409	-9.78777	-9.61903	-10.864	3.93075	-8.45246	-3.39729	-10.7615	-9.18011	-7.73576	-12.1948	-11.9394	-11.3168	-10.693	-11.8805	-12.0764	-12.6786	-11.4027	-11.4236	-13.2085	-12.4459	-13.4839	-13.45	-13.1112	-12.4783	-12.482
7KK4	-15.0676	-14.3039	-13.6444	-14.3282		-15.4421	-15.0038	-17.0277	-17.6995	-14.3979	-14.6301	-10.5467	-15.0594	-12.4525	-16.2896	-11.6504	-13.1576		-14.4271	1.24761	-7.35819	-15.2494	-12.8014	-13.7356	-13.5398	-12.9944	-12.5288	0.324018	-11.4471		-13.4058	-13.8889	-13.7511	-12.9807	-12.5591	-13.904	-11.972	-12.0672	-15.2033	-14.5531	-11.5804	-14.1773	-14.9341	-14.0556	-12.6905	-15.0215	-16.3929	-15.9193	-13.7922
5NKD	-11.7468	-10.9349	-4.97679	-10.4417	-1.60548	-11.4119	-11.4055	-11.9846	-10.6039	-11.8722	-9.63659	-9.70379	-11.1166	-11.015	-9.44829	-10.4877	-12.0471	-3.29919	-9.57476	-4.51966	-2.06219	-10.2451	-11.2858	-9.80778	-9.77415	-7.3053	-10.7071	0.314833	-7.80895	-5.07712	-10.2436	-12.0465	-6.87085	-11.5575	-8.24383	-10.4367	-11.2403	-8.92309	-10.2398	-10.5623	-10.671	-10.3539	-9.53394	-9.85764	-11.636	-11.4613	-11.3374	-9.09332	-12.2705
4f64	-7.86487	-9.14441	-3.95534	-7.74026		-10.9032	-12.1079	-9.527	-8.38608	-8.70584	-8.42705	-7.90899	-11.4891	-9.59003	-4.7586	-8.46833	-9.33455		-8.82549		8.14075	-9.19715	-7.16407	-7.40737	-6.64606	-6.94254	-8.83305		-6.16235		-7.31351	-7.51611	-4.81669	-9.50415	-7.67781	-8.18212	-8.72448	-9.13562	-9.24727	-9.5324	-9.62014	-8.72474	-7.45428	-6.80078	-8.00447	-10.3167	-11.3078	-6.61976	-7.83168
1tzh		-7.67302				-3.17969	-9.89608			-9.14316		-9.49486		-13.3386		-12.3883	-12.2908		-8.27996			2.84163		6.10073		0.862861	-5.65154				3.26428	-2.92312		-4.80341		-4.26137	-10.3898	-12.1922		-11.0259	-11.5552	-6.63371				-0.619578	-0.390519	-1.98004	-1.29662
1fkh		-10.1507				-5.119	-9.46945	10.0577	3.43058	-10.0426		-8.26065		-13.8023		-11.9588	-12.7987		-10.912			-3.84607		-0.415101		-3.06438	-8.00314		2.94505		-8.13082	-3.03125	4.93978	-6.0264	4.34284	-9.31744	-11.5539	-12.6357		-12.8456	-12.1119	-5.36257		4.82678		-4.50268	1.25943	-5.32041	-4.35248
3nw7	-8.56258	-9.33702	-5.72969	-8.23006		-8.2862	-10.7397	-10.1169	-11.4633	-9.73642	-8.48391	-7.9766	-9.62425	-10.0369	-10.7016	-10.5529	-11.8707		-11.0863	1.44232	-0.242572	-8.71358	-8.94869	-10.8432	-4.66461	-7.77634	-10.5043	4.91689	-5.97362		-6.78638	-10.7822	-6.69976	-10.922	-9.07174	-10.7068	-9.5796	-12.2875	-10.6616	-11.3511	-10.1635	-9.9992	-9.69627	-8.69861	-8.78569	-8.12743	-9.59952	-9.86175	-11.7333
4clj	-9.01801	-9.05565	-3.20437	-8.41985		-9.59729	-9.2639	-8.46636	-8.95738	-8.69576	-10.2622	-7.02481	-11.8393	-9.49708	-8.89593	-8.14623	-9.30021		-8.41904	-1.72393	-0.209062	-8.76134	-8.24243	-7.36694	-8.52779	-6.8628	-7.65901	3.70837	-6.53614		-8.39538	-8.90251	-8.26083	-9.34484	-7.64227	-8.65233	-8.25545	-8.62412	-10.2616	-10.1149	-8.36533	-9.72539	-7.87515	-8.3702	-8.92605	-7.74272	-11.3342	-11.4644	-9.84098
5FM2	-7.71778	-11.0921	-0.809611	-10.4472		-11.1059	-12.4337	-9.62808	-13.3149	-9.76913	-11.4	-9.66808	-14.6356	-11.5798	-4.7539	-10.572	-12.3109		-11.9545		2.09826	-9.89874	-9.98338	-10.079	-7.28341	-7.56026	-11.5432		-6.24346		-10.5736	-9.68917	-5.22192	-12.5939	-9.82183	-11.8599	-11.1496	-9.41549	-14.6798	-10.4717	-10.3842	-12.5284	-8.48104	-6.5472	-8.93732	-12.2089	-9.41864	-9.70505	-13.2841
6X85	-8.5944	-13.287	-6.2324	-9.43211		-12.4859	-9.07148	-12.4773	-8.69578	-10.6182	-9.71156	-9.91228	-10.6434	-12.726	-5.44824	-12.7547	-15.6276		-12.9563			-12.0104	-6.43942	-11.207	-8.40694	-9.47508	-10.1689		-9.86768		-7.71773	-9.59305	-3.65913	-10.2382	-7.86266	-12.5984	-13.201	-13.3674	-9.86025	-14.7966	-12.6184	-10.1964	-11.1939	-10.1217	-9.27967	-9.32535	-10.7874	-9.90221	-7.47414
5GTY	-13.176	-12.6211	-6.06151	-14.1126	9.43887	-13.7293	-15.9391	-15.9656	-20.7891	-12.4646	-14.3703	-11.0703	-14.8694	-12.2142	-12.1776	-12.0757	-15.1441	-1.90027	-12.7538	0.41387	0.295718	-12.2684	-11.522	-13.6139	-12.0936	-12.8592	-11.7334	1.68636	-10.5074	-5.4934	-13.4079	-12.3964	-7.5614	-13.8973	-12.1012	-14.8709	-12.5968	-11.2085	-11.9319	-14.0627	-14.7215	-16.7519	-12.3933	-14.8944	-12.02	-15.2928	-14.662	-14.4723	-17.3697
3b2t	-10.6288	-10.5703	-9.85432	-10.5793		-10.9434	-10.9706	-12.3129	-13.3953	-9.10239	-12.5713	-9.96283	-14.2514	-10.7708	-13.0736	-10.348	-11.2269	0.442221	-10.8464	-2.48197	-8.03811	-10.8029	-10.1349	-11.2425	-13.4838	-9.75042	-10.321	-2.25742	-9.38074		-11.3503	-11.275	-10.2593	-12.9614	-10.1184	-11.3204	-9.73875	-10.2202	-11.4691	-11.6686	-10.3617	-11.2148	-13.6253	-12.6694	-11.8486	-11.2579	-12.8735	-14.0984	-13.1607
6AUA	-9.05022	-9.52078	-8.25822	-9.99213	-5.42629	-12.1626	-9.68496	-11.1034	-9.42047	-8.49023	-11.1537	-8.35071	-10.2112	-10.6061	-9.33684	-10.1052	-9.65045	-5.16266	-9.14344	-3.45827	-4.05141	-9.11414	-8.62812	-10.5132	-9.00075	-9.55431	-9.9118	-2.43737	-7.78622	-4.54602	-10.8734	-11.5155	-9.05384	-9.86175	-9.10057	-12.3308	-10.0741	-8.19985	-9.77191	-9.98715	-9.33226	-10.6947	-9.91984	-10.3299	-10.889	-10.6702	-11.6006	-12.1859	-10.6929
2jf9	-11.8462	-10.1379	-8.81171	-8.49608		-10.9513	-11.2543	-10.9411	-11.1836	-12.8367	-10.2276	-8.66344	-11.7364	-11.5675	-11.512	-9.29454	-12.5001	3.29099	-10.9079	2.43534	-1.65496	-10.7286	-6.36554	-10.5359	-10.5634	-8.80425	-9.8132	9.30143	-8.4815	-2.18065	-9.62494	-10.2386	-10.3259	-8.07129	-6.78499	-12.2951	-10.2735	-10.4677	-8.76235	-10.0094	-10.5072	-9.23399	-13.1344	-10.7323	-10.2997	-9.0457	-10.402	-9.67923	-10.8202
1cwd	-4.7924	-5.90517	-0.908141	-4.8947		-4.63371	-6.2411	-5.23273	-6.07542	-6.78139	-8.0018	-5.18323	-3.35018	-9.49101	-3.98649	-7.27986	-5.08333		-4.35925	10.3342	3.47745	-4.28923	-5.24974	-4.00137	-1.78948	-3.62757	-5.38387	5.29252	-4.664		-4.36195	-5.97527	-2.30796	-4.92166	-4.01625	-7.27661	-5.82399	-6.33906	-4.88127	-6.76534	-4.8673	-5.64681	-2.5712	-4.40226	-3.45299	-7.25596	-7.38407	-6.30087	-4.85721
4fv3	-9.286	-11.1964	-5.32548	-9.39962	7.39027	-10.4206	-11.0457	-9.91204	-9.50919	-10.0504	-11.2132	-8.09979	-12.8068	-9.62614	-8.4799	-8.93584	-10.4861	2.08032	-11.3268	-4.38922	-5.59978	-9.0697	-10.1918	-8.67793	-9.05915	-8.63443	-11.521	-3.54573	-7.02447	-0.57996	-10.6926	-10.0926	-9.85554	-11.6682	-8.41887	-10.1792	-9.43201	-9.23465	-9.42888	-11.0171	-8.21861	-10.2988	-9.53842	-9.45693	-9.66446	-9.61779	-10.4347	-9.97248	-10.4973
4ZAU	-10.1354	-8.82632	-6.00113	-9.17919	7.29957	-9.9218	-10.5285	-8.93391	-8.97989	-9.84761	-9.3033	-7.5431	-11.819	-9.74698	-8.63927	-8.91392	-9.08743	-5.97116	-10.1922	-2.90446	-5.75552	-9.47804	-9.75138	-10.155	-9.74346	-8.01457	-10.2824	1.03015	-8.78776	-5.84497	-8.85456	-9.21837	-6.14004	-11.1312	-8.82056	-10.6991	-9.48647	-11.5635	-10.6918	-11.4647	-8.60784	-10.5108	-8.22861	-11.0731	-8.83341	-10.8821	-10.2294	-9.14494	-9.39161
3hqr		7.96783					1.68231			5.66489		-1.69274		-1.85986		-4.22499	3.34465		11.3553							24.641	9.08854				13.5414			15.0932		10.9967	-0.650798	0.288641		6.26276	0.971244	11.0083				11.8295		16.6597
3wzd	-9.78524	-9.4072	-2.56046	-13.8772		-10.1204	-12.5955	-11.6077	-11.6881	-10.2843	-12.0356	-8.8408	-13.0637	-10.3832	-7.79279	-8.63511	-10.6012		-10.6479	7.74733	1.76674	-9.97482	-8.04405	-9.68783	-8.21454	-8.46219	-9.17823	7.80704	-6.23927		-8.70963	-9.41419	-5.65831	-11.0092	-10.0729	-9.41606	-9.82102	-9.12994	-10.4835	-11.254	-10.4889	-10.4866	-9.17851	-7.78947	-7.3978	-10.3957	-13.669	-7.95709	-9.7611
1bmk	-8.88362	-10.7374	-9.67288	-12.559	13.9028	-14.4707	-11.2584	-10.2975	-9.71128	-10.7272	-13.7818	-8.69306	-9.64859	-9.81624	-7.34642	-9.29542	-10.5495	3.1779	-10.3546	-7.71934	-4.87486	-11.6734	-9.20421	-9.709	-8.71859	-9.32953	-9.24439	-0.689021	-9.02953	4.78148	-13.5839	-11.0177	-10.265	-9.87487	-8.84851	-13.6021	-9.0767	-9.79457	-12.181	-8.92115	-11.5311	-10.1962	-11.395	-11.2233	-9.7615	-10.6836	-11.3962	-10.4143	-11.9308
4f63	-7.31361	-7.29013	-1.91688	-6.7098		-8.63057	-10.1863	-6.81139	-5.30094	-7.87765	-7.78042	-7.18506	-7.95498	-8.78547	-5.28661	-8.82313	-9.84867		-9.85501		4.92414	-8.20008	-6.48892	-8.65786	-4.5276	-6.04424	-7.3907		-3.2486		-7.92063	-7.81634	-5.00738	-8.88366	-6.56938	-7.90888	-8.3473	-7.62372	-7.36045	-9.55136	-7.93151	-8.15297	-5.56671	-7.88336	-5.75427	-7.91781	-10.0604	-7.27447	-7.83081
7KK3	-16.2703	-13.652	-15.989	-13.4412		-13.6954	-15.8938	-17.6378	-15.8149	-12.82	-14.3593	-10.3157	-16.7376	-12.0898	-14.6838	-11.9911	-13.3816		-14.71	-5.92802	-9.84399	-13.5642	-12.0956	-14.3358	-11.9593	-14.366	-13.9896	-0.253819	-13.2164		-12.9123	-16.8862	-12.0295	-14.345	-11.025	-15.1302	-11.3416	-11.9713	-14.7817	-14.4512	-11.1196	-13.4869	-15.7861	-13.9616	-13.7857	-12.9744	-16.1715	-15.5853	-16.238
1xpc	-11.3301	-9.98172	-8.72556	-11.0628	-5.34706	-11.4653	-11.8122	-13.7547	-11.5416	-11.1158	-11.7192	-8.93012	-11.7716	-11.1863	-11.4268	-9.28787	-11.4687	-4.33216	-10.8416	-10.2569	1.89977	-9.00727	-8.04465	-10.673	-7.97668	-8.29825	-9.75124	4.20917	-8.82452	-7.29793	-9.77039	-8.62496	-8.40299	-8.79638	-6.50429	-10.4176	-10.7976	-10.7022	-10.0966	-12.337	-9.5917	-12.7602	-13.58	-11.6131	-11.4124	-8.48114	-12.0366	-10.8204	-13.3532
6DFN	-9.06409	-11.1559	-8.66169	-9.35528		-11.6681	-10.6864	-10.1603	-11.3948	-13.1606	-9.10139	-8.59479	-10.8952	-11.727	-11.9805	-10.183	-12.1209		-11.4197	7.09529	-1.8178	-11.6147	-8.22223	-10.5494	-8.18413	-8.82657	-10.4961	3.34796	-7.96706	-1.96608	-10.129	-10.1075	-7.13002	-7.63325	-7.46698	-11.0796	-11.0174	-10.988	-9.19262	-11.591	-11.0124	-10.6814	-11.7889	-10.1116	-10.7154	-8.49379	-10.5165	-11.5054	-11.54
4tks	-6.39424	-10.3757	-10.1475	-9.13977		-11.0864	-12.3074	-9.1414	-11.8425	-10.8924	-9.60436	-8.76802	-14.7901	-10.6565	-8.972	-10.3661	-11.7376		-11.7443		-2.61815	-12.5791	-9.69657	-9.82869	-6.53947	-10.5365	-10.7675	9.45542	-8.11147		-10.4596	-12.3516	-7.78898	-10.6655	-10.0665	-11.4708	-12.2535	-10.0193	-11.0548	-12.2344	-9.62371	-11.4622	-12.3525	-9.75033	-13.7893	-14.0046	-11.6728	-10.5062	-17.0067
1o49	-3.13025	-4.24116	0.160786	-4.86432	1.02143	-4.76268	-3.99456	-3.5904	-3.81863	-3.39703	-4.18926	-4.04761	-5.2506	-3.8243	-2.25333	-5.02266	-4.2776	0.402052	-3.06294	2.7126	5.24709	-2.73246	-3.16897	-4.0419	-2.11078	-2.39922	-4.43492	3.84677	-2.76768	2.15623	-3.42566	-5.10441	-0.325154	-2.33539	-1.49297	-5.57929	-3.71279	-4.18217	-3.94745	-5.27759	-4.04108	-4.4487	-1.88108	-3.63355	-4.18076	-3.41676	-3.52026	-4.42949	-4.65848
2ouz	-12.7559	-9.88245	-9.40751	-10.3912	-1.57201	-11.0648	-11.7447	-13.0795	-12.5966	-12.6761	-12.7528	-8.86731	-10.3845	-10.8551	-14.3084	-9.50567	-12.9302	-3.54231	-11.0887	-0.56623	-0.380156	-12.0691	-7.28873	-11.1053	-12.5381	-10.1262	-9.98297	1.04596	-9.22567	-5.12649	-11.0268	-11.0556	-8.31911	-9.18456	-10.2019	-11.6346	-10.5672	-10.9503	-9.0545	-11.9043	-10.8168	-11.67	-13.8577	-12.1038	-11.5344	-9.42608	-12.327	-12.6328	-12.4975
2osc	-9.90734	-10.409	-4.85065	-12.3923	0.00928	-13.1345	-12.3232	-10.4208	-11.9319	-10.0033	-13.3187	-10.8195	-11.6599	-8.75372	-12.3706	-8.40973	-10.9236	-4.3106	-10.1768	-11.5206	-2.50442	-8.89833	-9.10377	-9.43764	-8.90034	-7.4244	-10.8199	3.17948	-7.51315	-3.64324	-12.4596	-8.89373	-6.19102	-9.44735	-7.90925	-12.6971	-9.90797	-10.5413	-9.10362	-10.9997	-12.0163	-9.49952	-11.433	-10.2426	-11.1133	-10.6634	-14.9138	-11.4749	-11.3985
3nxx	-11.371	-13.5857	-9.84916	-10.3227		-12.003	-12.5649	-11.4373	-13.1628	-11.149	-10.9854	-8.99986	-18.0233	-12.1248	-12.1862	-11.8508	-13.7925		-13.4654	1.77184	-3.36252	-10.7377	-13.5933	-11.1171	-8.60588	-11.9279	-11.7601	0.398174	-7.91296		-12.2876	-13.0763	-8.26683	-11.2994	-12.4505	-12.8067	-11.8901	-10.4574	-13.0085	-13.8736	-11.8422	-11.165	-12.1815	-11.31	-11.6115	-11.3043	-12.3288	-11.9754	-18.6158
1vpp	-11.8417	-11.5856	-4.42814	-12.9981		-14.5469	-12.0969	-11.2859	-10.611	-11.4784	-12.0105	-9.85358	-13.1375	-12.5377	-8.6724	-11.8505	-14.1333		-13.589	0.085151	-5.06001	-10.0659	-13.2465	-12.6939	-10.3091	-9.52537	-14.9835		-6.97851		-10.9886	-10.4874	-7.38466	-11.8726	-11.1263	-13.6684	-11.743	-10.7764	-12.7016	-14.1931	-11.5007	-12.8379	-9.55775	-9.14658	-9.58832	-12.7208	-16.2417	-9.32061	-14.0222
7AAC	-12.513	-14.7451	-16.4001	-14.2552		-14.2877	-14.9698	-16.4019	-18.0625	-13.5784	-14.72	-10.0303	-16.4501	-12.7839	-15.6406	-12.0641	-13.1781		-14.626	6.33964	-3.01959	-15.0054	-14.3359	-13.7421	-8.27703	-12.7858	-13.2264	0.752026	-10.8411		-13.3317	-13.7339	-11.2233	-14.3241	-12.5349	-14.5639	-12.6801	-11.2415	-13.7905	-14.9366	-12.3236	-13.6527	-13.8904	-15.2059	-12.1544	-13.2693	-18.3697	-16.5236	-14.2203
4jsp	-8.60886	-9.71078	-3.5662	-7.46505	9.77431	-9.73524	-10.6404	-9.79848	-9.52929	-8.71656	-8.12172	-7.87791	-9.98199	-10.9095	-6.47855	-9.81591	-9.82523	6.24606	-8.69653	-3.55769	-4.91597	-9.75236	-9.2292	-10.617	-10.3331	-6.87772	-9.13604	1.16	-10.0299	4.36485	-9.41089	-6.93261	-6.72069	-9.04512	-7.76973	-8.60943	-9.84812	-9.72062	-9.27801	-11.1024	-8.84351	-10.0523	-7.22894	-9.56193	-10.3979	-12.207	-8.21359	-8.97248	-7.74024
1ere		-9.49171				-4.8728	-7.91018		7.25637	-10.9486		-7.21227		-13.6966		-10.4711	-11.6976		-13.5482			-2.497		0.453436		-1.99729	-6.20123				-6.61759	-0.462114	8.01022	-4.695		-8.32444	-10.8703	-10.2312		-14.2703	-10.6203	-4.81701				-3.18991	3.57642	-3.03306	-2.08903
1a8m		-7.97041				-4.08683	-9.65691			-8.27201		-9.1003		-12.7909		-12.7911	-11.562		-9.41809					2.17468			-4.72838				3.87723	-1.15611		-1.75853		-4.81272	-10.0573	-10.9468		-10.9433	-11.8897	-5.37684				0.313431	-0.51803	-0.65109	-2.11266
4fv4		-8.12339		-7.05774		-9.50855	-11.9087	-6.60736	-5.77881	-10.2618	-7.74898	-8.59719	-9.58024	-11.5191	-2.16816	-9.90077	-12.4072		-10.106			-9.5625	-6.01492	-6.14224	-3.90741	-7.57371	-7.44409		-3.75064		-8.68848	-8.07271	-1.3313	-9.12057	-6.44123	-9.78605	-9.86137	-8.79703	-8.7845	-10.897	-9.64096	-9.9499	-7.73401	-2.42312		-9.15537	-8.41566	-6.96974	-10.8265
2jiv	-13.9841	-12.2209	-7.14832	-12.9986	-2.48575	-12.1852	-14.5378	-13.2852	-17.4612	-11.7237	-11.89	-10.8242	-15.813	-10.7632	-11.9441	-10.5602	-12.9313	-4.41109	-13.1369	-5.74401	-2.70804	-12.6221	-11.0761	-12.2401	-11.2492	-10.9234	-12.9046	0.991852	-9.3755	-7.60493	-14.279	-12.5752	-9.78726	-12.8036	-12.2138	-12.2402	-12.0946	-11.2285	-13.0116	-12.9652	-11.565	-12.6158	-12.4243	-12.1843	-11.0891	-14.9849	-14.2185	-11.5806	-13.3996
3ad6	-10.763	-8.03833	-6.34673	-9.45	-4.50863	-9.35066	-11.3421	-9.85636	-9.09831	-8.3369	-8.38568	-9.18589	-10.8882	-9.81116	-8.08253	-9.1811	-9.87248	-2.97749	-8.67175	-3.40299	-3.60606	-9.86665	-8.9101	-8.94621	-7.88979	-8.58291	-9.75356	-3.82267	-5.97219	-6.13979	-8.80531	-9.66241	-6.53612	-8.58558	-8.63802	-8.66531	-8.75812	-10.7719	-11.2092	-9.71309	-8.67261	-10.6261	-8.49387	-9.9874	-8.94272	-10.8505	-10.4936	-8.45803	-8.91963
5V5N	-6.27779	-10.1088	-3.75869	-10.2291		-13.2784	-11.6164	-11.4997	-9.36038	-9.74842	-11.1125	-9.27211	-12.8347	-11.9911	-8.25822	-10.0086	-11.5269		-10.9655	1.92141	0.128318	-9.60005	-9.00496	-9.78712	-5.83809	-6.22953	-10.2175		-5.95298		-8.7424	-8.99976	-5.37894	-10.0266	-6.41177	-10.9314	-9.86402	-9.56844	-11.3949	-9.9957	-10.4796	-10.9127	-8.08895	-7.63713	-7.06877	-9.42013	-12.3085	-12.2155	-12.1636
6ZWP	-10.1065	-11.874	-7.59042	-11.5305	-8.36281	-15.5774	-12.3793	-12.0223	-11.6197	-11.1494	-13.4005	-10.2955	-12.1095	-9.60535	-14.0613	-8.87279	-11.4662	-8.10421	-12.7252	-6.90461	-6.94792	-11.2276	-11.1213	-12.973	-12.6474	-9.31195	-11.5734	-3.23968	-11.2959	-7.82543	-12.0299	-10.8708	-10.8484	-10.6499	-11.5808	-12.8669	-9.79862	-9.64437	-11.4951	-11.5132	-10.1667	-11.7602	-15.3141	-11.524	-10.8816	-12.0442	-11.8323	-11.4834	-11.1641
4UWB	-8.65718	-9.797	-5.5161	-9.26345	-2.46179	-10.4844	-10.6977	-10.0234	-10.3349	-9.57579	-9.25586	-7.42512	-11.7373	-9.9343	-11.06	-8.94235	-10.1333	-4.50022	-10.4422	-4.1704	-2.4931	-10.4326	-9.62747	-9.27427	-9.34794	-8.77165	-9.0179	-0.63363	-6.90619	-8.39666	-8.70118	-9.91671	-6.29806	-9.96351	-8.434	-8.96307	-9.01955	-10.8101	-10.1008	-10.9485	-8.16707	-11.2438	-8.439	-8.58384	-9.40002	-9.41128	-11.8349	-9.12773	-10.2478
7AB2	-7.73176	-7.63195	-5.37529	-8.73979	-6.02866	-11.2785	-9.08456	-9.04673	-9.60102	-7.98069	-8.59616	-7.17058	-9.35212	-7.78145	-10.0333	-7.02037	-9.25799	-6.907	-9.36132	-3.68012	-3.52216	-7.8906	-7.04344	-7.72219	-8.42463	-7.73729	-7.68942	-0.420493	-6.18181	-5.45252	-9.24702	-8.56672	-8.89061	-8.95431	-7.48335	-8.66976	-8.89654	-7.66183	-9.24194	-8.78508	-8.29241	-9.69945	-8.37251	-8.17408	-8.3443	-7.74316	-9.33885	-8.77716	-10.5774
6HLP	-11.1503	-10.8797	-8.51865	-12.8973		-12.2009	-11.2021	-14.1676	-12.9588	-11.5334	-12.7773	-8.35417	-14.3948	-10.9191	-13.0657	-9.13758	-13.9503		-14.834	-10.4197	-12.7579	-12.4642	-12.0515	-12.3093	-14.3707	-10.8273	-12.4361	-5.78552	-9.62438		-11.698	-12.2196	-12.133	-11.7728	-10.5411	-13.3417	-10.9071	-11.0431	-12.2568	-12.6553	-10.7177	-11.6342	-13.2355	-11.8968	-9.92491	-12.6879	-14.4624	-11.6213	-13.6216
6G9H	-14.5513	-13.5267	-11.1679	-12.3182	-4.87945	-13.6329	-12.953	-14.9656	-14.0302	-11.4184	-14.3898	-9.80869	-16.2652	-10.9806	-12.4323	-11.2423	-14.3885	-4.63407	-11.9919	-6.5871	-7.93303	-13.0432	-11.168	-13.5137	-13.9414	-12.0836	-12.7856	-5.75302	-11.5064	-6.20705	-13.5056	-13.4559	-10.7575	-15.8458	-12.624	-15.2667	-11.7916	-13.7831	-14.6324	-14.6095	-10.833	-13.7697	-13.6965	-14.4512	-12.79	-13.8593	-14.0101	-14.6006	-12.1959
3vid	-9.82995	-9.55672	-4.07182	-8.16911		-11.1594	-12.803	-10.2675	-9.72272	-10.1624	-9.79846	-8.00848	-11.5621	-9.64701	-6.39144	-8.22582	-10.3985		-11.2452		2.35952	-8.49051	-8.27078	-8.78279	-7.10858	-8.4727	-9.47852		-7.1543		-9.69402	-6.89238	-4.99149	-9.21829	-7.9141	-9.69614	-8.93308	-8.2505	-9.82576	-9.86928	-8.92544	-8.55203	-8.16409	-7.60738	-6.67586	-10.3438	-13.2639	-8.12604	-8.17714
2euf	-10.4152	-13.1632	-3.42232	-9.15735		-11.6863	-14.2566	-11.4528	-10.8606	-11.6197	-12.027	-10.3717	-15.0832	-11.431	-11.1298	-11.7633	-13.1664		-14.0069	-2.14804	-1.19256	-12.4132	-11.1911	-11.1683	-10.2631	-9.72092	-12.1523		-8.7549		-14.4559	-10.6048	-9.54071	-13.5554	-9.0061	-13.5984	-13.2747	-10.6367	-14.2584	-12.1533	-12.7912	-12.7182	-10.7786	-9.71179	-10.5404	-14.2693	-11.8081	-11.4676	-14.3499
1o4g	-1.85238	-0.640392	5.83032	-2.30114		-2.20726	-2.43094	-1.16422	-2.00212	-2.45455	-0.168235	-2.22768	-0.439295	-4.39416	-0.331323	-6.94761	-2.31868		0.073248		13.0332	2.06545	1.43004	-1.85413	4.16767	0.30739	-1.76705		-2.13722		-1.43436	-2.78024	3.71334	-0.24082	-0.463881	-0.631665	-2.80139	-3.09566	-3.71781	-2.0097	-2.47061	-1.6475	0.713411	0.527931	-2.74828	-3.47294	-2.57866	-0.410672	-2.56494
2k9y	-3.62999	-4.24061	-1.18732	-3.95517		-4.75914	-6.62968	-3.35694	-4.5358	-4.27038	-4.46326	-5.22656	-5.70586	-5.8129	-3.08114	-5.04162	-6.63252		-5.57813	5.57781	3.21314	-4.56498	-5.56909	-5.66752	-1.87285	-4.61625	-6.51945	8.76872	-1.4282		-4.81583	-4.23323	-2.23083	-4.29897	-3.1952	-5.45511	-5.51811	-5.57268	-5.15696	-4.62722	-5.0432	-5.24368	-4.84884	-3.56163	-4.00878	-3.87921	-4.19142	-5.30819	-5.4847
5DMF	-12.0119	-9.54302	-3.60542	-14.1003		-11.9025	-11.4444	-15.3737	-12.461	-14.1152	-12.9321	-8.64747	-8.5169	-11.1033	-13.0224	-9.50825	-14.5926		-10.6381			-9.72303	-8.67733	-12.3173	-8.61399	-10.279	-9.74568		-6.35544		-9.66048	-9.79147	-5.121	-10.1173	-8.71731	-14.7648	-11.47	-11.5442	-9.11146	-11.5608	-11.4533	-12.5481	-13.7609	-12.02	-12.2108	-9.27198	-13.6616	-10.6869	-8.0432
5KRK		-12.3857		-2.47623		-10.4268	-10.7693	-3.17391	-2.2649	-15.1091	-7.00634	-8.85633	-6.90944	-12.7402		-9.95262	-14.596		-13.624			-5.72709		-7.30497		-3.99973	-9.26365				-8.41611	-4.61019		-9.29176	-5.39937	-13.601	-12.9487	-11.0682	-6.59867	-12.085	-13.1896	-8.73564	-5.81372			-7.54349	-10.3624	-5.54896	-5.97389
4u44	-9.6608	-9.63842	-7.68051	-10.1062	4.53989	-10.3118	-14.0763	-12.593	-10.8898	-7.98797	-13.2453	-9.44429	-9.97122	-12.2143	-11.2909	-10.41	-11.0963	1.57309	-11.1307	-3.46408	-2.76832	-10.478	-8.18147	-8.27045	-7.9768	-5.89544	-10.5021	1.33128	-8.60479	-2.58175	-7.94594	-10.583	-6.96195	-11.7463	-8.99689	-9.60196	-10.1137	-8.91667	-9.93728	-9.74093	-11.3966	-10.7554	-8.58776	-10.4293	-9.92073	-8.93695	-12.3162	-12.015	-10.9862
5FBO	-7.99396	-8.14875	-7.61695	-7.5657		-7.10602	-7.25297	-7.91219	-8.33986	-8.39052	-9.36264	-6.93507	-9.32991	-7.71328	-8.82554	-8.44708	-8.93828	0.101183	-9.38059	-3.9724	-2.87439	-7.75354	-6.72826	-7.77812	-7.50566	-8.60345	-8.3517	0.371158	-5.42827	4.0606	-7.57965	-9.03524	-6.63637	-8.148	-7.97515	-8.16157	-8.36881	-7.43751	-7.86604	-8.95619	-7.70174	-7.47954	-7.26555	-8.7938	-7.81293	-8.11876	-9.1225	-7.43355	-7.68126
3mgy	-5.71578	-4.78655	9.80901	-8.02872		-6.23227	-11.8706	-9.36872	-6.2225	-4.04596	-6.95071	-9.16648	-4.02477	-7.82095	-9.80232	-9.47741	-9.68101		-3.48427			-1.43954	-3.72744	-10.4837	-5.43533	-6.45621	-6.34042		-2.66846		-4.79452	-3.88289	-0.324836	-8.087	-0.108474	-8.36574	-8.50075	-7.20983	-6.85426	-8.50555	-7.48367	-8.61521	-5.02986	-12.1818	-6.8363	-3.56837	-9.16437	-7.31639	-9.90667
7CMW	-13.5206	-14.9126	-14.2632	-14.3024		-14.0137	-14.5136	-17.6537	-17.8632	-13.5719	-13.5086	-10.2741	-16.9754	-12.123	-15.6353	-11.9729	-13.4248		-15.4466	10.344	-1.78862	-14.8708	-11.9914	-15.1965	-9.62759	-13.0215	-13.6219	-1.70121	-11.3155		-13.3915	-13.8372	-10.0132	-12.5971	-11.5869	-13.6937	-12.9272	-12.5577	-14.2597	-15.1728	-12.8367	-13.2677	-13.1811	-15.3108	-12.4168	-13.5989	-18.4112	-14.4308	-14.6571
1a1b	-4.84093	-4.75044	-2.51406	-5.09837	2.80956	-5.39194	-5.59467	-5.80793	-5.64145	-5.42721	-5.686	-7.22582	-5.15959	-6.5955	-5.00425	-7.1357	-6.77806	0.587595	-4.20708	0.016661	0.373074	-2.92865	-5.84208	-5.94877	-5.35664	-3.84292	-6.71535	-2.90849	-6.83032	1.31599	-6.44514	-5.80718	-4.09152	-4.57021	-2.93192	-7.23037	-6.1445	-4.91631	-8.49774	-5.42198	-6.87233	-8.01825	-5.68608	-6.06774	-5.54561	-9.71954	-6.79999	-5.83844	-6.8949
6QHR	-9.97447	-10.2738	-6.79588	-9.69055		-10.7351	-11.7628	-10.3355	-10.0935	-10.9421	-9.75774	-8.48134	-13.1158	-11.1008	-9.56086	-9.75571	-11.7418	5.83612	-11.0761	-1.41673	-0.119982	-9.51137	-11.0501	-11.2371	-9.32916	-9.58811	-9.12854	1.7788	-8.05642	10.4474	-10.9134	-9.50511	-7.1093	-10.3599	-11.6025	-10.7389	-10.3087	-10.3439	-9.87884	-12.5049	-9.4774	-10.4341	-10.2219	-8.19293	-8.29618	-14.0865	-12.1208	-9.439	-9.84265
1nd6	-11.8496	-11.7827	-3.7847	-11.3569		-10.1869	-12.0064	-10.8932	-11.3058	-10.3151	-10.8689	-9.05289	-10.5018	-12.0111	-8.03714	-10.3416	-13.3855	6.01699	-13.2231	-1.83752	-4.08205	-10.1794	-10.3415	-9.26089	-10.4998	-8.81373	-11.9721	3.12472	-7.70449	4.94026	-10.5135	-11.1505	-7.61006	-10.5118	-8.64547	-13.2843	-12.0722	-10.2396	-11.646	-13.1311	-11.1249	-12.0492	-10.3591	-9.69337	-8.66648	-10.0023	-10.5883	-10.4566	-10.8131
5T0G	-10.1383	-9.49206	-1.81254	-10.0091		-8.76152	-11.6921	-11.0159	-9.00833	-9.52529	-9.48425	-9.16359	-9.30801	-9.98448	-8.58311	-9.26767	-10.9559		-10.026	-3.60264	1.58023	-8.31869	-7.64909	-9.5624	-6.62441	-9.56034	-9.04354	10.0025	-6.43604		-6.17988	-10.3104	-3.67206	-9.33447	-6.46637	-12.5595	-9.96384	-9.24111	-9.13766	-11.8184	-11.201	-9.64719	-6.99303	-8.33342	-9.39448	-7.53941	-12.0637	-9.24191	-8.76659
5KRL		-8.98947				-10.3134	-13.0656			-10.7782		-8.58442		-13.0105		-9.72995	-12.0997		-12.2954					-5.46058			-7.54821					-6.57467		-2.37343		-9.02659	-10.7497	-10.8666		-11.1683	-9.60254	-8.10359				-5.19792	-3.81543	-8.0093	-7.22886
1bbz	-9.7892	-8.52432	-7.56278	-9.67919	-2.73302	-9.676	-10.2038	-10.5637	-10.4446	-11.6126	-9.65146	-8.7239	-9.70183	-14.9452	-10.7762	-9.11445	-9.71593	-3.48653	-9.8018	-5.24165	-1.78064	-8.06058	-5.82744	-11.4989	-7.55762	-7.86694	-10.0396	3.98449	-11.336	-5.05273	-7.45675	-7.55683	-5.37799	-8.36116	-4.7358	-10.9872	-10.0734	-8.11843	-9.96436	-9.55038	-8.71204	-10.061	-9.06733	-10.2293	-7.86081	-10.9972	-12.1515	-8.97986	-9.8212
5ETF	-5.26208	-11.3193	-3.23095	-7.62985		-10.0311	-11.4391	-9.33528	-10.1079	-10.9163	-9.13997	-8.69942	-11.2591	-9.99883	-5.35852	-9.14671	-11.0527		-10.3033			-8.90061	-7.39439	-8.2986	-7.25354	-8.21721	-10.5641		-6.82828		-11.7229	-8.84057	-6.11571	-11.2475	-7.12347	-9.81265	-9.66787	-9.79446	-9.88022	-12.5636	-8.83705	-11.1384	-8.15589	-8.83559	-6.26398	-10.8568	-10.8693	-10.4489	-10.3866
1m17	-10.9345	-9.9406	-4.57811	-9.28422		-10.911	-10.784	-9.51517	-10.5002	-8.85525	-9.84721	-8.96041	-12.2658	-10.2583	-9.73772	-10.2107	-11.7095		-11.7062	-4.67541	-3.03922	-8.50553	-9.88716	-9.48492	-9.91332	-8.46799	-9.94861	-0.576507	-5.35859		-9.90932	-8.85488	-7.20264	-10.4636	-9.95996	-9.90396	-10.6435	-9.69327	-10.9614	-10.4443	-9.5886	-9.89873	-7.5953	-11.9679	-10.7843	-11.8114	-12.9969	-8.32427	-10.9809
2v8w	-6.48391	-9.17514	-3.35752	-7.74524	6.37343	-7.54525	-11.8243	-6.85835	-9.08877	-9.63744	-7.37931	-7.85296	-9.51868	-11.3942	-4.90571	-11.3943	-9.065	7.31422	-9.64907	0.084819	-5.21825	-6.37889	-8.72814	-7.95263	-6.60081	-5.59115	-12.3257	1.455	-7.52947	6.43584	-6.646	-8.07084	-4.78071	-8.22359	-7.78487	-8.73984	-9.87364	-9.64793	-9.48923	-9.52856	-10.0085	-8.52138	-5.76553	-6.25757	-9.00171	-10.3386	-6.87635	-7.59404	-10.7722
2qh6		-12.4258	-1.06957	-5.86592		-11.0527	-10.2235	-0.039413	-8.3468	-12.2081	-5.99253	-9.399	-13.1269	-13.4284		-9.10807	-13.555		-12.3989			-10.0915	-1.11302	-4.18775		-4.147	-10.0329		-4.70074		-7.87584	-5.58226	-1.41668	-7.30774	0.651139	-12.7897	-11.6349	-11.4192	-7.08807	-11.9372	-10.752	-9.33428	-0.798669	-2.05982	0.338513	-9.6609	-4.39946	-5.38827	-6.25427
5V57	-15.6153	-14.5947	-5.90069	-17.258	-2.14815	-14.2656	-15.0501	-20.0926	-19.6807	-12.4122	-18.7738	-13.823	-6.07111	-13.0617	-16.9416	-12.0715	-17.0392	-9.65989	-17.005			-12.7472	-15.4067	-16.554	-10.0868	-15.9948	-11.784	3.80821	-10.9021	-3.78179	-12.0604	-15.2812	-7.59244	-15.857	-11.2856	-15.9328	-12.9505	-13.9768	-8.1082	-15.9818	-14.6066	-17.0363	-15.5811	-15.823	-12.8756	-15.5907	-17.5451	-19.9217	-14.2299
6YKY	-10.9367	-10.9704	-4.08977	-10.8909		-10.1379	-10.7134	-9.91083	-9.83035	-8.89682	-9.37581	-8.51872	-11.4462	-11.3752	-7.43119	-11.572	-12.7539		-13.211	-2.46461	-2.7308	-8.84498	-10.2649	-10.6526	-8.50903	-9.32766	-10.634	5.44652	-6.46004		-10.8451	-13.0696	-7.01695	-11.9699	-9.18	-11.3375	-9.81122	-10.2816	-10.9209	-12.5012	-9.74213	-9.61144	-10.0886	-8.27473	-7.80271	-10.1203	-12.3969	-9.62689	-10.1358
4WRL		-6.46464				-2.13671	-9.22986	6.04706	9.94521	-10.0653		-9.91326		-11.8516		-10.7176	-11.1267		-6.92634			0.577556		0.558182		0.847982	-4.84807		3.75367		-1.67455	-1.17395		-1.85562		-4.60084	-9.26512	-12.0861		-11.0551	-10.6311	-6.85075	5.24763	7.40613		-1.66997	-0.410951	-3.37701	-1.5323
1a1e	-4.24102	-4.90494	-2.8347	-4.17684	8.93939	-5.45723	-4.38947	-3.9351	-4.60372	-5.86388	-4.62706	-6.45848	-3.1902	-6.30922	-4.60737	-7.17155	-7.9795	1.17865	-5.16908	0.492468	0.31222	-4.7286	-5.12544	-6.12686	-3.39322	-5.25339	-6.1404	-2.35317	-5.64384	3.07583	-5.52435	-6.70179	-2.89556	-6.14879	-3.99781	-6.40441	-7.7435	-5.79577	-7.94248	-6.81801	-5.08955	-5.84496	-4.36318	-5.24498	-6.94663	-9.96563	-5.01759	-7.43468	-5.61027
5Z0S	-11.838	-10.711	-5.20864	-11.4715		-10.8847	-13.493	-11.5716	-11.3871	-10.5325	-11.2075	-8.9341	-12.4934	-11.0991	-10.514	-10.2336	-13.2895		-11.3752			-10.7133	-11.4903	-11.8561	-8.26846	-11.7901	-10.6693	7.64485	-7.51146		-8.69773	-8.56064	-5.88601	-11.1912	-9.30204	-12.0661	-10.6744	-10.8393	-10.2045	-12.6083	-10.8376	-11.5035	-10.4115	-9.37838	-12.4919	-11.9559	-13.7009	-9.4645	-10.5235
2o3q	-10.1004	-10.0183	-7.89686	-9.32867		-11.059	-12.0424	-9.84428	-10.2733	-10.9423	-10.5923	-9.03251	-12.693	-10.9504	-8.48949	-8.82106	-11.1462	1.7408	-10.877	-1.24403	-4.75135	-9.87212	-11.9889	-9.77898	-10.0631	-10.5405	-10.9762	-5.70851	-8.225		-9.86065	-10.4924	-8.69632	-9.54685	-9.69889	-10.0234	-10.1773	-8.86299	-12.2927	-9.9967	-10.4548	-10.3781	-10.135	-10.0003	-11.3447	-13.451	-12.1611	-11.2822	-11.443
7DXL	-10.686	-9.72242	-7.11562	-10.5304	2.43095	-11.3707	-9.51596	-9.53645	-10.835	-9.83707	-10.2179	-7.1842	-12.7095	-9.43745	-8.44623	-8.62071	-9.63185	-3.20313	-10.3695	-5.40879	-3.85319	-10.0364	-9.12023	-7.90717	-10.3605	-8.26587	-9.86298	-4.59394	-9.12145	-1.07784	-10.5702	-11.9625	-7.95782	-12.8885	-8.52185	-9.61275	-8.5786	-8.23006	-9.89524	-9.17724	-8.87392	-12.2472	-9.00741	-10.0376	-11.0143	-10.0363	-11.4234	-10.7528	-12.0887
1bhh	-13.6487	-12.9507	-13.5005	-12.7076	-11.1941	-13.8493	-11.775	-15.2152	-14.3732	-11.4174	-13.8183	-9.98099	-15.5554	-11.5798	-13.0014	-8.75482	-12.8258	-11.5993	-13.7148	-12.7086	-13.3334	-13.9193	-13.912	-12.144	-16.058	-12.2414	-15.0298	-11.9541	-11.3604	-11.3341	-12.3523	-12.5671	-13.5262	-13.5447	-13.0136	-12.9374	-10.7625	-11.1887	-15.0525	-13.3836	-13.2595	-11.7991	-14.6297	-11.6788	-12.8444	-13.1347	-15.1454	-13.4725	-12.231
6WBW	-5.79729	-7.09862	-2.73384	-8.29532		-7.68366	-8.17182	-5.5907	-6.55363	-7.34574	-6.60374	-8.36095	-6.31416	-8.57533	-11.2808	-7.01013	-8.15346	6.08614	-5.68564	2.24169	1.36105	-6.94754	-8.97397	-7.54819	-4.57254	-4.34528	-7.7065	4.20869	-4.30956	7.28402	-5.61245	-7.66774	-5.01039	-5.68405	-6.5157	-7.25005	-7.42741	-8.42433	-5.72601	-6.82676	-8.92587	-7.05693	-6.82346	-9.36734	-6.35673	-9.24179	-6.4954	-7.3368	-8.1767
4u43	-12.1439	-9.875	-7.26125	-9.16026		-9.50419	-15.2799	-14.7495	-10.4725	-7.27703	-12.8366	-10.4975	-11.0197	-13.4876	-10.0859	-10.8437	-11.3259	-0.207638	-9.77036	-1.01418	-1.12676	-7.30621	-7.84146	-10.3211	-8.58579	-5.85972	-8.00413	8.45121	-7.44394	-4.34581	-7.97556	-10.3319	-5.41467	-13.8141	-10.4672	-8.65039	-10.421	-8.15308	-8.12183	-12.7741	-12.4517	-11.7405	-10.5283	-10.9796	-9.37522	-10.8211	-13.8815	-12.1093	-16.2564
3piz	-11.8311	-10.4992	-5.74972	-9.06716	5.44189	-11.1939	-12.0369	-10.5975	-9.11232	-9.64447	-9.28368	-8.88191	-13.6447	-9.61181	-8.46992	-9.86949	-10.3705	-0.324825	-10.5472	-1.37857	-1.77958	-10.3739	-11.2353	-9.45548	-8.55589	-8.48812	-9.67765	0.103567	-6.66681	-5.35461	-8.84085	-9.68087	-6.73884	-9.278	-6.96106	-9.56165	-10.5024	-9.60208	-11.06	-10.573	-9.68249	-9.01163	-7.97265	-8.39446	-10.5369	-10.8725	-10.8822	-7.93713	-9.08813
3odu	-9.02465	-11.6267	-9.14291	-14.4761		-14.1494	-13.5191	-12.1283	-13.8861	-10.0342	-12.6107	-11.0435	-13.2913	-11.7226	-14.1857	-10.4583	-12.9929		-15.0044		-3.47511	-12.8752	-10.5823	-11.3001	-9.46899	-10.4184	-13.1555		-9.58814		-11.4931	-13.4278	-8.96265	-12.0827	-10.5474	-12.9799	-11.0928	-10.3927	-10.5606	-11.0741	-12.6186	-11.5229	-11.6995	-9.54612	-8.93837	-13.1984	-13.3663	-13.551	-12.9514
4hys	-8.29058	-6.82723	-1.50665	-7.11966		-8.01458	-10.6536	-6.92456	-8.42672	-7.08748	-6.97657	-7.15779	-7.81884	-8.5072	-7.16738	-7.99365	-9.19186		-9.05128			-7.55041	-5.98723	-7.97029	-4.23853	-6.92383	-7.32137		-4.50613		-5.45387	-6.36294	-3.08766	-6.76393	-5.37828	-8.53232	-8.20368	-8.40441	-7.65645	-8.96223	-7.94	-8.45612	-6.68609	-6.43529	-5.85433	-7.11415	-8.57629	-7.69656	-6.8926
5P9I	-12.0066	-11.6419	-8.2355	-12.8508		-11.8585	-10.4745	-12.2287	-14.1832	-10.4897	-12.6003	-11.3285	-11.6274	-13.0563	-8.22275	-10.8169	-12.7841	4.4436	-12.3962	1.36941	-1.06386	-10.6004	-10.1809	-11.7484	-11.1962	-10.1252	-9.7974	4.67378	-7.56963		-9.29993	-10.6277	-4.518	-13.5031	-12.3377	-11.5784	-12.4665	-12.1874	-10.9798	-14.0478	-10.4422	-10.628	-9.28728	-10.8015	-10.2305	-11.5076	-12.4502	-10.9814	-14.2921
3am7	-7.65052	-7.59904	-2.71265	-7.4357	10.3117	-7.93378	-11.1336	-7.11437	-7.26736	-8.53173	-6.65189	-7.49481	-8.37714	-10.123	-5.49672	-8.99447	-9.06782	-0.340383	-9.01919	-0.749397	-4.9792	-7.3178	-7.27354	-7.58186	-7.27201	-6.30091	-10.9781	2.91727	-7.27845	3.76497	-5.85825	-7.78209	-5.71695	-7.71582	-7.52668	-9.5393	-9.89195	-9.1547	-9.42127	-9.54986	-9.23873	-8.36128	-6.42307	-5.92254	-7.20675	-9.74741	-8.72414	-6.85414	-9.33165
2c0i	-11.4617	-12.947	-7.64686	-12.2383	-6.57815	-14.9809	-10.8674	-16.3781	-12.8838	-12.5749	-13.1261	-10.9747	-13.6106	-11.6718	-12.0856	-9.34805	-12.2218	-8.73592	-11.344	-10.2082	-4.56548	-9.48123	-11.357	-13.5803	-14.0606	-9.88432	-9.79112	-2.26532	-9.86758	-12.4436	-13.4512	-14.47	-7.03381	-11.3338	-13.0952	-10.9741	-10.4559	-10.4553	-12.8383	-12.1107	-11.6171	-15.7395	-13.7922	-14.5401	-10.3008	-11.5872	-14.5311	-14.147	-13.6541
3lq8	-12.4281	-12.1674	-3.47854	-12.3644	-11.6762	-11.5132	-13.7798	-14.2007	-14.6164	-10.4749	-13.5996	-11.8154	-14.2509	-10.6027	-11.3138	-9.79401	-13.3825	-10.1673	-12.6646	-6.12695	-0.347604	-11.4694	-10.8355	-13.7622	-10.539	-10.5191	-10.0134	7.08639	-6.88854	-8.4505	-10.6165	-9.24543	-5.05924	-11.0024	-8.833	-15.2604	-11.2381	-10.8125	-10.0076	-11.7565	-10.6853	-12.0187	-12.5576	-14.4074	-11.6048	-12.553	-12.6849	-12.044	-12.9219
2i0g	-7.50325	-9.83278	-0.839053	-7.61442		-9.30998	-10.807	-9.96914	-9.62376	-8.45263	-12.9522	-10.8334	-3.67731	-13.1793	-4.53434	-10.4683	-12.8751		-9.95211			-5.29263	-6.28137	-7.6623	-2.74565	-5.47209	-8.56368		-4.94334		-6.33676	-9.53254	-1.71646	-11.18	-4.61914	-9.32199	-11.7906	-10.8535	-9.01069	-10.9504	-10.9499	-10.2477	-8.65691	-7.00645	-7.59296	-8.55882	-10.6972	-9.05259	-8.3572
5NK3	-11.9901	-10.9868	-8.66295	-10.6285	-5.1933	-11.05	-12.0779	-11.7332	-11.9885	-10.7669	-10.0866	-8.88133	-12.847	-11.2537	-8.81973	-10.9412	-11.6613	-7.00197	-10.7855	-5.27833	-5.67477	-10.8665	-11.6655	-9.35636	-10.1479	-8.22033	-10.3757	-3.13168	-8.67384	-9.68574	-10.129	-12.0884	-9.59162	-12.9977	-8.95537	-10.359	-10.7042	-10.4141	-11.8012	-10.7438	-9.84299	-11.1648	-10.6225	-9.95264	-9.11391	-12.1563	-11.7276	-11.7099	-10.6132
2qgw		-7.66074		13.0329		-4.30415	-8.97431			-7.30237		-6.50228		-13.0112		-9.21005	-11.1733		-10.2473			0.208067		3.22028		-1.56388	-5.94789				-3.237	-0.112362		-2.53466		-7.29875	-10.0557	-10.2759		-10.0139	-9.45242	-2.93321		9.33271		-0.839218	2.21892	-1.42163	-1.60764
6UMW	-11.5957	-9.98371	-4.27725	-12.2478		-10.3546	-13.8434	-12.23	-10.258	-10.9609	-11.7222	-8.89062	-13.4379	-10.752	-6.33857	-10.779	-11.1105		-13.1804	0.092354	-1.23304	-9.07898	-11.6613	-9.91431	-8.31843	-8.86939	-10.8389	3.8939	-8.09709		-9.55059	-10.2804	-6.23713	-11.5765	-12.8859	-11.8248	-10.9057	-9.04126	-12.6423	-9.87985	-9.65191	-10.6711	-8.53104	-8.73914	-7.70464	-11.9039	-13.3371	-9.94649	-9.1275
1k4t	-18.0957	-15.042	-11.4891	-13.9655	-7.58475	-16.7272	-16.7097	-18.0273	-17.9885	-14.1628	-19.199	-12.963	-17.0666	-17.5437	-15.3733	-12.0988	-16.1826	-14.0758	-16.7849	-13.3175	1.124	-15.7892	-14.0309	-14.1121	-17.2994	-13.2465	-13.7384	3.05789	-13.2342	-11.8634	-15.0038	-17.5023	-11.4458	-16.2084	-15.2037	-15.4959	-13.6531	-12.6235	-17.7592	-15.2474	-15.2301	-15.881	-14.8091	-16.3555	-15.6366	-16.7257	-18.3653	-16.5068	-15.8477
1o4i	-1.80598	-1.50313	2.63174	-2.12113	10.0351	-2.05761	-3.20083	-1.47147	-2.25757	-3.46656	-1.63664	-3.75047	-0.677615	-5.111	-1.37135	-6.14414	-3.013	5.92689	-0.191876	6.73632	6.37337	-0.950449	-0.7389	-1.70187	-2.00929	-1.46106	-4.17732	8.82935	-2.91991	5.74338	-1.88879	-3.35359	1.30882	-0.817406	-1.63406	-1.76253	-3.31853	-3.9407	-3.72448	-3.05856	-4.01647	-2.55884	0.621512	-2.60258	-1.8036	-4.98144	-2.77033	-2.69701	-2.40919
4ic7	-6.77631	-8.59645	-3.28045	-9.19228		-8.59441	-10.9637	-9.14959	-8.61701	-9.72649	-8.84102	-8.04336	-10.5413	-9.97376	-6.04504	-9.04274	-11.1434		-11.9742	-4.66034	-0.856978	-8.61957	-9.3954	-9.88908	-6.00187	-9.4422	-9.72395		-6.04939		-9.37113	-9.25103	-7.4124	-9.93972	-8.91945	-10.2185	-8.88409	-9.42977	-9.72085	-11.7664	-8.58378	-11.2692	-6.95129	-5.26712	-11.0849	-9.73519	-9.29389	-7.86177	-10.3035
6YG7	-14.201	-14.4183	-8.89097	-13.9707	-12.1422	-11.7888	-11.0488	-17.013	-16.3117	-11.3469	-15.1635	-10.217	-16.7172	-10.1819	-15.3294	-10.0435	-13.9914	-9.37363	-13.444	-11.6946	-7.61034	-12.8676	-12.158	-13.7415	-10.9374	-11.5102	-13.5979	-5.42378	-11.296	-6.48897	-12.4148	-12.3271	-10.2735	-14.2275	-10.1167	-13.309	-11.5097	-10.8328	-13.3969	-13.0974	-11.1547	-13.4326	-15.222	-12.9669	-13.6823	-12.4397	-15.6601	-12.4107	-12.5232
1fks	-10.2974	-8.68875	-7.53798	-11.6564	-5.53607	-9.38507	-8.43758	-11.0173	-11.7074	-9.22412	-11.6741	-8.88553	-10.7535	-8.08762	-13.097	-7.10986	-11.4209	-11.4014	-9.18005	-7.53601	-1.09206	-11.3333	-9.71003	-9.11093	-10.7948	-8.99606	-9.47406	1.82124	-8.82865	-8.91502	-9.04729	-7.47468	-6.50349	-8.65143	-7.44108	-12.2475	-10.3331	-10.0291	-9.88987	-10.7518	-8.44257	-8.82626	-11.8907	-10.9107	-9.50672	-8.77853	-9.89865	-10.1471	-8.5619
1nh3	-4.52771	-9.01131	-0.679382	-6.02926		-8.95143	-10.966	-8.04975	-8.83192	-7.90789	-5.25399	-9.16929	-7.59165	-12.9388	-3.5822	-10.2044	-11.1859		-10.4312	11.791	6.90668	-6.87281	-6.20432	-8.02424	1.97281	-6.40734	-8.47567	13.5141	-3.09959		-7.60565	-7.10478	-2.88101	-9.80806	-9.25157	-10.1515	-10.2948	-10.3978	-9.68522	-11.3124	-10.8312	-12.2773	-3.37173	-5.91978	-5.16359	-11.6761	-11.3271	-8.72991	-11.9489
1t63		-8.48622				-9.47411	-9.63454			-10.608		-9.54357		-13.2731		-10.684	-12.8735		-8.20863			-1.24444		-0.49989		-1.13761	-7.67118				-4.15728	-1.71831		-5.43864		-6.99523	-11.0613	-11.9672		-13.2743	-12.2483	-7.06247				-5.36652	-1.30657	-4.78611	-3.92449
3brh	-6.33161	-3.67651	0.165846	-3.32062	2.95708	-2.83022	-5.04933	-4.12274	-3.43296	-3.26937	-2.47004	-4.7725	-2.6182	-4.99208	-3.958	-8.04073	-3.56717	2.85814	-3.52629	2.78931	3.44292	-1.75864	-2.78331	-4.03455	-1.36675	-2.29021	-5.89114	6.11904	-3.27133	2.69213	-5.77375	-4.87371	-0.685561	-2.65486	-1.93485	-5.09842	-4.47239	-5.58297	-4.37674	-3.56618	-5.72096	-3.38988	-2.13581	-3.15792	-2.89968	-5.56685	-3.86187	-5.58788	-4.63887
2i65	-10.5079	-10.8407	-9.65956	-9.44178		-12.0609	-12.6066	-12.4554	-11.688	-11.5524	-11.1253	-9.14818	-13.2341	-12.0971	-8.57033	-9.17713	-11.3631	1.8755	-10.8277	-4.43109	-5.76052	-10.2118	-10.0048	-11.0098	-9.8768	-9.73164	-11.204	-5.5554	-8.64005	5.1504	-11.4903	-12.1311	-9.23451	-11.0306	-11.0998	-10.7803	-10.5004	-10.048	-12.1523	-11.3174	-11.7207	-12.1411	-9.28624	-9.01692	-13.0135	-12.8576	-13.063	-10.0054	-10.7284
7JXQ	-11.8601	-10.3525	-3.98235	-10.0884	-4.49275	-11.9139	-11.6943	-13.4664	-10.0214	-7.64573	-11.1273	-8.94174	-13.2934	-9.20169	-11.9632	-8.08333	-12.0056	-4.4659	-10.2545	-8.46518	-2.62398	-8.553	-8.42498	-12.1963	-10.5882	-8.13949	-8.66445	7.00735	-5.02934	-7.26635	-11.5117	-8.94377	-3.30708	-9.8361	-8.00616	-11.5406	-9.14255	-9.79988	-9.57436	-9.83475	-10.3546	-11.4599	-9.8398	-11.6556	-9.65264	-12.8406	-12.9164	-9.86603	-11.2418
2vwz	-8.17093	-11.447	-5.45172	-9.16995		-11.7695	-10.9224	-10.4251	-10.0346	-9.96894	-8.89719	-8.89969	-12.2345	-11.691	-6.24996	-10.1316	-11.868		-12.0218	3.20576	1.338	-9.60931	-10.5567	-8.44963	-9.94446	-6.77896	-9.4028		-7.55537		-7.99062	-11.1484	-6.01138	-10.8847	-9.79434	-11.4115	-9.62915	-9.72545	-11.2338	-11.0078	-10.6073	-9.62321	-8.98691	-11.2848	-8.16937	-10.8059	-10.1626	-10.2527	-9.53037
1bhf	-2.15749	-3.17821	0.694472	-3.48395	4.96389	-4.12226	-3.11457	-1.50202	-2.50757	-3.70427	-4.30389	-3.86153	-2.78896	-6.04154	-1.85484	-5.12674	-4.44655	1.49596	-3.60003	3.79305	5.02785	-1.01708	-1.86115	-4.75298	-3.87954	-1.73062	-4.87853	7.72135	-2.39122	6.51647	-2.71008	-3.69049	-0.95137	-2.20204	-2.77465	-3.62143	-3.17963	-4.2675	-4.44736	-3.85608	-3.45781	-3.12179	-1.43499	-3.12896	-3.67776	-3.082	-6.79542	-2.88185	-3.12213
4XMO	-11.3691	-11.5604	-5.20623	-9.46691		-11.9698	-11.2881	-11.8532	-11.7012	-9.84636	-9.70624	-9.70326	-14.5417	-10.3696	-11.4541	-11.0452	-13.0491		-12.731	-1.78399	-3.73178	-11.0466	-8.91306	-12.3912	-13.0357	-7.85943	-10.7304	6.74358	-7.35637		-8.3124	-11.8151	-7.18149	-10.0151	-10.6139	-14.3544	-11.5535	-12.2829	-11.0435	-17.888	-10.544	-10.9151	-11.6588	-10.1277	-7.58623	-10.5636	-10.9421	-10.6623	-11.7649
4UWY	-8.17093	-11.447	-5.45172	-9.16995		-11.7695	-10.9224	-10.4251	-10.0346	-9.96894	-8.89719	-8.89969	-12.2345	-11.691	-6.24996	-10.1316	-11.868		-12.0218	3.20576	1.338	-9.60931	-10.5567	-8.44963	-9.94446	-6.77896	-9.4028		-7.55537		-7.99062	-11.1484	-6.01138	-10.8847	-9.79434	-11.4115	-9.62915	-9.72545	-11.2338	-11.0078	-10.6073	-9.62321	-8.98691	-11.2848	-8.16937	-10.8059	-10.1626	-10.2527	-9.53037
2gs7	-7.88723	-9.8049	-6.05844	-8.62712		-8.12592	-8.94473	-9.11728	-9.31751	-8.69182	-9.05876	-7.78283	-9.81321	-8.12651	-10.509	-7.92318	-9.70466	2.28671	-10.1233	-4.02182	-3.73102	-8.60099	-7.54239	-8.98316	-7.03016	-6.42045	-11.8862	-0.270255	-7.37387	2.39608	-8.07434	-9.8746	-6.00323	-9.91993	-7.15883	-10.3399	-8.57815	-8.82711	-9.44863	-8.16616	-8.25709	-8.71224	-8.65132	-8.49933	-7.62955	-11.0251	-10.3638	-9.22294	-9.62233
1m4c	-9.58585	-7.58305	-2.02651	-8.85143		-7.4792	-12.8448	-13.5299	-10.4208	-7.56302	-10.7657	-10.9478	-6.96127	-9.41418	-11.4417	-11.9676	-10.5548		-7.7455		8.85768	-6.57454	-7.11769	-9.47827	-9.17362	-6.68519	-7.78596	14.0247	-6.12125		-10.0504	-7.18922	-6.2344	-9.46505	-5.46556	-9.46113	-9.20914	-8.6737	-8.33029	-11.1649	-9.60436	-13.238	-9.29778	-10.4322	-8.22564	-8.26136	-11.6671	-8.81062	-14.4612
7B42	-9.69927	-6.59004	-3.7854	-8.99697	-0.824049	-8.39048	-15.1255	-11.3993	-11.5053	-7.04222	-11.7968	-8.60224	-7.52432	-9.92436	-11.4281	-10.5482	-10.0563	-4.89095	-6.89485	-8.53728	0.176847	-6.39679	-7.58319	-9.42415	-9.68665	-6.92351	-7.50256	0.920245	-5.96692	-1.71551	-9.01124	-8.62379	-5.90786	-8.41422	-6.79489	-8.50398	-7.92369	-7.57656	-9.14523	-11.454	-10.3714	-10.3849	-10.4777	-9.46444	-8.65594	-9.38539	-11.6375	-9.91113	-9.33432
5000000000000000	-9.48432	-10.5251	-4.80244	-10.9254		-10.8181	-9.6464	-12.6381	-11.4277	-11.5906	-12.9655	-8.41726	-9.06358	-13.0004	-10.5082	-8.79685	-13.391	5.58205	-11.7136	2.03032	3.20277	-7.94946	-7.76026	-11.6547	-8.36056	-9.55657	-10.0123	8.41899	-5.62657	-3.48175	-9.9587	-8.63801	-5.6337	-8.40689	-6.5625	-12.3836	-11.2268	-10.8893	-8.38424	-11.4638	-8.92629	-10.7281	-14.8848	-11.5831	-9.54289	-9.31079	-10.9501	-10.6433	-8.87232
1t64	-6.84335	-9.50977	-3.52434	-10.0176		-8.40317	-9.75916	-9.05917	-10.2119	-8.33338	-7.94703	-7.92669	-10.9837	-8.64433	-9.6833	-7.1522	-10.364	10.5187	-9.51336	0.92713	-0.524698	-8.45323	-7.763	-8.41776	-6.23946	-6.74576	-10.2686	1.90702	-5.5217	5.83464	-8.25036	-7.9699	-4.80302	-6.63125	-8.25795	-8.65897	-9.73948	-9.92783	-9.02882	-8.86445	-9.96361	-9.5882	-8.50756	-13.1126	-8.6768	-10.8366	-10.2356	-7.50202	-9.91612
6G9A	-11.907	-10.731	-8.89752	-10.7747		-10.2019	-11.0171	-12.2313	-11.5481	-10.1139	-11.6603	-8.05191	-12.0338	-9.72673	-10.453	-8.59861	-10.8167	-5.95703	-10.7795	1.67861	-3.22561	-10.6676	-10.0317	-9.66478	-11.2907	-8.97956	-10.4463	-2.39297	-10.1624	-3.84529	-11.0147	-9.52404	-7.35849	-11.6164	-9.84142	-10.4121	-8.96717	-9.65931	-13.15	-11.2567	-8.47792	-11.8863	-11.6237	-12.2908	-14.31	-10.7603	-12.0292	-11.706	-10.7436
2v8y	-6.73609	-8.13699	-3.57354	-5.6603		-8.08952	-12.2197	-6.10253	-7.0615	-10.0124	-7.70538	-7.97327	-9.23572	-11.3653	-6.17034	-10.2488	-9.22504		-9.60999	3.58033	0.84912	-6.47154	-6.66711	-7.81839	-4.10848	-6.57519	-11.3967	7.15586	-5.96658		-6.83202	-6.80215	-2.86628	-7.60253	-7.36549	-8.45111	-9.03022	-8.78104	-7.79608	-9.71157	-9.56818	-8.58917	-5.88911	-5.73696	-6.1062	-9.88146	-6.88614	-7.97792	-10.04
1fkt	-3.34368	-4.12444	0.810648	-4.83176	-1.37451	-3.82653	-4.46159	-3.26696	-3.46189	-3.79106	-3.81257	-4.70875	-4.87885	-4.52592	-3.23592	-4.43352	-4.67252	-1.07322	-2.90411	0.931891	6.64403	-1.7142	-2.37972	-4.91538	-2.2504	-4.12426	-4.5132	4.17876	-4.2081	-0.366965	-3.42516	-4.74899	0.285948	-3.40767	-2.03017	-4.75737	-3.34319	-4.56045	-3.29902	-5.1444	-4.34724	-4.17348	-1.59802	-4.89376	-5.31751	-3.7676	-4.69203	-5.0697	-5.38723
1o4n		-12.0518				-7.08504	-8.92808		2.9121	-10.3561	5.31362	-9.23419		-12.6281		-10.6039	-12.2973		-12.5777			-6.14003		-2.76012		-3.51239	-8.07655		-0.497873		-6.58118	-2.42989	7.2954	-8.58369		-10.3237	-10.9812	-12.5604	9.10828	-11.7884	-11.3261	-6.42077	3.03997	2.7627		-3.7784	-2.53352	-5.7466	-5.40191
1k4s	-12.5929	-11.6707	-8.37747	-16.1021	-10.5644	-13.3791	-12.5487	-13.9273	-14.5864	-9.85743	-16.6464	-12.4385	-11.7575	-13.6099	-16.9537	-11.8517	-12.2671	-11.1645	-12.471	-10.5506	-7.26764	-9.91006	-10.8971	-13.108	-12.716	-12.5802	-11.189	-0.900369	-8.94274	-8.45534	-12.8963	-12.3694	-9.40627	-14.1186	-8.54803	-12.4544	-11.4228	-11.4261	-10.506	-15.0161	-14.0632	-11.7592	-11.4408	-14.7636	-9.72287	-12.1396	-15.1401	-14.5341	-12.2472
1k2p	-11.3829	-12.1323	-6.65706	-8.56791		-10.9016	-11.9858	-10.7646	-10.0675	-12.7247	-10.6434	-9.25335	-8.33225	-12.959	-9.30966	-10.1039	-12.8315		-12.292			-8.85301	-7.82458	-9.32279	-7.94161	-8.99498	-11.2963	17.0666	-6.85554		-9.08069	-10.1876	-8.90288	-9.80544	-8.21693	-12.5954	-11.5346	-12.116	-8.95172	-14.1807	-11.194	-12.162	-12.0281	-9.42016	-10.8153	-10.2376	-10.7946	-10.4053	-9.89779
6CZN	-7.82753	-10.5285	-3.85635	-6.17315		-9.90212	-9.14226	-10.9748	-11.5786	-12.6732	-10.1094	-7.92942	-10.7251	-11.2141	-9.23949	-9.30797	-13.4645	2.43304	-13.7502	-1.77604	4.67639	-7.35957	-5.60863	-7.84078	-9.65291	-6.58816	-10.5379	8.05024	-4.46608	2.45596	-9.52238	-7.4782	-6.06517	-7.89299	-9.88012	-10.6432	-10.9198	-11.2566	-7.13319	-12.0212	-10.167	-8.7164	-12.5175	-7.64233	-6.56055	-8.59056	-7.76099	-6.01845	-9.20116
1o48	-2.55745	-5.02442	-0.336143	-3.8823	0.51573	-4.50929	-4.50251	-3.85435	-3.35987	-3.67604	-3.98158	-4.22655	-5.84654	-4.30717	-5.10817	-5.92367	-4.49578	1.39002	-3.24433	4.63925	4.32514	-1.21334	-3.53654	-3.63855	-1.33047	-2.80474	-5.22957	4.71275	-4.06804	1.20932	-2.88448	-5.27564	-0.048366	-2.26622	-1.85316	-5.66335	-4.54155	-3.52544	-3.97009	-3.39565	-4.13254	-3.48551	-1.78006	-3.06179	-5.22852	-4.26689	-3.54269	-3.20502	-3.90291
3cbo	-8.98232	-8.84907	-4.25878	-9.09047	-7.01152	-6.73241	-10.3954	-9.40643	-9.19479	-8.32466	-8.08013	-9.39883	-10.8126	-9.24425	-8.642	-8.37899	-7.52521	-3.74903	-7.66798	-3.98898	-4.21211	-6.3268	-7.54372	-7.73438	-7.83718	-7.36265	-10.0561	-1.58888	-6.98704	-3.72106	-9.56254	-9.77817	-5.04011	-10.0519	-6.45182	-7.9934	-9.42372	-7.62627	-10.1089	-8.72036	-8.28488	-8.37409	-9.75029	-9.68841	-6.99034	-9.23198	-9.31974	-8.7982	-11.9226
1awo	-10.1383	-9.49206	-1.81254	-10.0091		-8.76152	-11.6921	-11.0159	-9.00833	-9.52529	-9.48425	-9.16359	-9.30801	-9.98448	-8.58311	-9.26767	-10.9559		-10.026	-3.60264	1.58023	-8.31869	-7.64909	-9.5624	-6.62441	-9.56034	-9.04354	10.0025	-6.43604		-6.17988	-10.3104	-3.67206	-9.33447	-6.46637	-12.5595	-9.96384	-9.24111	-9.13766	-11.8184	-11.201	-9.64719	-6.99303	-8.33342	-9.39448	-7.53941	-12.0637	-9.24191	-8.76659
6G97	-13.5563	-11.173	-7.8988	-10.8099		-11.2615	-12.4173	-12.9038	-13.5798	-11.2714	-14.8151	-9.99422	-13.1812	-11.489	-12.2366	-11.8604	-11.6938	-2.8533	-11.5768	0.619631	0.266621	-10.7948	-10.3847	-10.808	-13.3767	-11.2633	-10.8217	1.85625	-9.5163	5.90655	-11.8389	-9.94877	-8.3725	-13.1727	-11.3616	-10.9515	-11.0937	-10.457	-13.3059	-14.2453	-9.21474	-12.3569	-12.4223	-12.3676	-12.264	-13.6529	-14.1782	-11.1673	-11.7036
4jvg	-11.4982	-12.4604	-8.42473	-13.2124	-12.9405	-14.0814	-13.7777	-12.7707	-12.9585	-12.6215	-13.5135	-9.7928	-13.9489	-11.1898	-15.1402	-9.82487	-13.4283	-8.86997	-12.4268	-10.1394	-2.90758	-10.3338	-11.2631	-11.5986	-13.8395	-9.37312	-10.7311	-0.601204	-10.484	-11.3379	-12.925	-12.5814	-10.1122	-11.9596	-9.39091	-12.8315	-11.7555	-11.1505	-11.8076	-11.9155	-12.3571	-13.1174	-14.2122	-13.2205	-11.2692	-12.3602	-14.031	-12.1403	-12.9857
1nbp	-9.08981	-11.904	-2.39315	-10.5491	17.5108	-8.92149	-12.2915	-11.7446	-8.56076	-9.37439	-8.79327	-9.77571	-10.3629	-10.3834	-11.1146	-9.2853	-12.2783	11.7199	-10.2608	5.04618	6.16693	-8.52561	-5.70116	-8.73626	-4.63842	-7.31167	-10.972	6.77796	-4.54618	5.06246	-5.85766	-11.329	-4.65447	-8.61141	-4.96445	-12.2616	-8.37581	-11.0277	-10.1971	-11.7073	-12.6512	-9.58539	-7.41458	-11.3046	-5.87442	-9.21085	-11.2556	-8.43006	-10.3419
5C8N	-9.40141	-9.70088	-4.87035	-10.1298		-9.52972	-10.6657	-9.37437	-10.1082	-9.42578	-10.0379	-7.09493	-12.0502	-9.45847	-9.06068	-10.1431	-9.78051		-9.00969	-3.23573	-3.16356	-9.7353	-8.58307	-8.48769	-10.5694	-8.84973	-9.58519	0.855282	-7.01302	2.81361	-11.1901	-9.17553	-6.36599	-10.6124	-9.39538	-10.1174	-8.7859	-10.071	-10.1841	-10.9836	-8.57994	-10.2151	-9.04982	-8.65454	-9.69622	-9.29921	-10.3329	-10.0853	-9.00851
7PEC	-5.65311	-6.97098	-4.39351	-6.38935	-0.066632	-7.01784	-8.11917	-9.52314	-9.48501	-8.49818	-7.75732	-8.43273	-6.29155	-8.78697	-5.96234	-8.90413	-8.81038	-0.588742	-6.17014	-0.862254	-1.49728	-7.76423	-6.03213	-8.86615	-6.89268	-6.45911	-8.63639	2.21566	-6.41937	0.369489	-7.13776	-8.05827	-5.16726	-7.95927	-5.06796	-7.69393	-6.89661	-7.45428	-9.62592	-8.49772	-8.36018	-7.87349	-7.70681	-7.32508	-6.10682	-10.0019	-7.36652	-7.10369	-7.77924
4ZNW	-8.24213	-11.1272	-2.10543	-8.59055		-13.1585	-10.7626	-9.34254	-9.27883	-13.517	-11.1568	-8.90783	-12.2268	-12.8398	-6.57871	-9.3654	-13.7446		-14.6699			-12.5205	-6.39522	-10.771	-4.38366	-7.99209	-11.0447		-7.24591		-7.76944	-11.0425	-3.81477	-8.89607	-7.67194	-15.0459	-12.561	-12.0368	-12.6626	-14.045	-12.3775	-11.7397	-10.454	-6.95898	-9.00911	-11.0904	-11.1506	-9.58419	-7.84297
3hxi	-9.4168	-8.73517	-5.40901	-8.71896	10.7464	-10.2187	-10.21	-8.4168	-10.3242	-9.77854	-9.85673	-9.6996	-9.86509	-11.7158	-8.80116	-10.28	-11.3745	-0.165179	-9.5362	-4.54847	-7.88651	-9.2831	-9.84837	-10.3448	-9.79174	-9.96945	-12.4122	0.057059	-8.50606	-2.75819	-9.22452	-9.16578	-6.15136	-9.27227	-9.01315	-9.71935	-9.71012	-10.3188	-8.98351	-11.1606	-10.3543	-9.63961	-9.136	-8.68393	-8.10236	-11.5742	-9.53888	-11.0815	-8.70679
4UWC	-9.21405	-8.54833	6.13147	-8.10895		-8.24895	-11.96	-10.6699	-8.91205	-8.29011	-8.15227	-8.34956	-9.85246	-10.2125	-5.62767	-9.82789	-9.51145		-7.94235			-6.38382	-3.02624	-8.21472	-4.02685	-7.95216	-9.6307		-6.01569		-4.6891	-7.6753	-0.956616	-6.42931	-6.35781	-11.3471	-9.50021	-9.2039	-10.182	-10.4166	-9.05203	-10.6354	-8.27381	-8.44123	-7.36138	-7.94917	-12.0829	-7.85025	-10.5724
2yn8	-5.39125	-9.97329	-1.90982	-8.56874		-10.5282	-11.3347	-7.11881	-9.47595	-9.82508	-8.75098	-8.6552	-11.6017	-11.2527	-3.46946	-10.4453	-11.7136		-10.6537	6.1848	1.10901	-10.6069	-10.1646	-8.00088	-5.6993	-7.15663	-9.68491		-5.49554		-9.66323	-9.76175	-4.20143	-12.2319	-6.78091	-8.73351	-9.76314	-9.85456	-11.9451	-11.9827	-10.3444	-10.7797	-6.13776	-5.5419	-7.617	-10.5737	-11.7265	-9.44883	-9.04109
4fv5	-11.482	-10.4791	-1.73754	-12.1862		-10.949	-12.8755	-13.7669	-13.5322	-10.2541	-14.1793	-9.68418	-11.2239	-11.4597	-8.43008	-9.85739	-12.3048		-12.3907			-10.2252	-9.49143	-11.4753	-8.13721	-7.83041	-11.3204		-6.74294		-11.1918	-9.42092	-6.37178	-14.0971	-10.1584	-11.6285	-10.8378	-10.2598	-11.0746	-13.9641	-11.4244	-12.2178	-9.69216	-11.2348	-11.8176	-9.90677	-13.0525	-10.976	-12.5524
2c0t	-12.0983	-14.3236	-8.1066	-12.2495	-7.13687	-13.973	-11.9619	-16.3551	-13.8547	-12.678	-13.0063	-11.5826	-13.3471	-11.4323	-12.2374	-9.40765	-12.8807	-8.44075	-11.9591	-11.6765	-7.6733	-11.3073	-11.0515	-13.732	-12.6646	-11.3298	-10.8585	-1.12867	-11.887	-12.9734	-13.2001	-15.2909	-7.41282	-11.1373	-12.6451	-12.0665	-10.9395	-10.8176	-12.4315	-11.3067	-12.7664	-15.4242	-16.2932	-15.715	-11.18	-14.224	-16.038	-15.004	-14.2323
1hmc		-8.37121				-2.05172	-9.66664			-9.53915		-8.98946		-12.5548		-10.8595	-12.4572		-8.07873					2.40825			-6.61634				0.414287	0.152652		-4.9607		-3.99622	-10.0582	-12.2257		-12.3228	-11.5258	-5.97556		8.05048		-2.48104	1.90052	-2.41295	-1.5033
1tzi	-11.5571	-10.5603	-7.46333	-11.5842	-0.457246	-16.2501	-11.1682	-12.3658	-14.6187	-16.9456	-13.5719	-10.1803	-11.1631	-12.5632	-8.86973	-12.8722	-12.7958	-4.85689	-12.9625	-6.79291	-3.89078	-10.6314	-11.2529	-8.65067	-11.1983	-7.79154	-12.4252	-1.17268	-8.44712	-5.71253	-11.1584	-15.3745	-7.08373	-11.352	-10.8585	-11.9949	-12.1687	-11.2689	-14.6765	-14.0746	-11.575	-13.1941	-10.787	-13.2542	-10.2869	-11.2339	-11.44	-11.061	-10.3274
5ZV2	-11.3301	-8.49602	-1.43539	-13.7888	-3.89152	-9.49429	-13.9943	-11.6204	-14.0303	-7.66987	-13.1538	-10.5695	-10.255	-11.9037	-11.8658	-9.11182	-11.5327	-5.66212	-9.86463	-1.40435	6.57574	-8.44457	-11.0057	-14.8491	-7.0687	-12.6669	-8.61394		-5.88805	-6.19325	-5.9123	-8.5304	-4.15162	-8.12119	-6.8238	-12.2148	-10.2296	-9.73966	-10.4193	-13.9507	-11.3768	-10.841	-7.04455	-10.6958	-10.9326	-10.7295	-12.8707	-11.8501	-9.64344
3nw6	-8.18114	-8.5406	-3.65786	-7.30483		-11.0179	-11.1525	-9.51757	-9.14993	-8.95868	-7.18711	-8.38384	-9.47122	-9.6863	-8.10812	-10.0693	-11.8852		-9.39149			-6.94288	-5.21445	-10.1871	-6.79144	-7.49404	-11.8227		-6.1195		-6.7155	-8.45414	-2.44679	-7.6959	-7.98553	-11.3018	-9.95379	-11.4552	-8.74372	-10.84	-10.422	-8.83544	-9.27142	-7.2033	-4.87785	-8.45522	-11.3314	-10.4852	-11.277
1fki	-4.64899	-7.60286	-6.28817	-6.09366		-6.72152	-6.92286	-5.178	-5.89452	-7.29816	-6.61388	-6.73489	-6.17414	-7.23555	-4.14677	-7.81504	-10.1047		-6.72064		1.33075	-6.3891	-5.02273	-6.71216	-1.24287	-6.43642	-8.19571		-4.82016		-5.59773	-6.11951	-3.92864	-6.97584	-4.93263	-7.30109	-8.40784	-8.70904	-5.81037	-8.48324	-7.34482	-5.98009	-4.55223	-4.05031	-3.29102	-6.19816	-5.61019	-5.32497	-6.98637
1r3c	-5.39934	-11.3088	-3.39788	-9.12074		-10.6935	-11.8325	-11.1193	-8.85134	-9.21929	-9.22997	-9.25915	-12.8752	-11.4734	-5.73814	-11.4233	-12.3574		-13.0139		0.481494	-8.72111	-9.32651	-9.49404	-4.62437	-6.62917	-12.1835		-6.12992		-11.5527	-9.40196	-4.91708	-11.7467	-8.5965	-13.4829	-11.3653	-10.385	-11.7969	-12.4807	-11.1476	-10.5602	-7.9902	-6.47735	-6.48865	-10.2971	-10.0262	-9.07531	-9.76549
4aoi	-9.85445	-12.9949	-2.63853	-8.16982		-11.2917	-13.023	-12.0531	-10.534	-9.07031	-10.5192	-9.96999	-12.1044	-10.7918	-8.95203	-11.0862	-13.3097		-11.5706	-0.967069	-4.43011	-11.71	-8.51588	-9.50111	-11.8151	-6.66599	-10.1044		-6.56243		-7.76769	-11.2322	-7.23202	-11.2199	-7.52886	-12.5406	-9.89943	-11.7449	-11.5613	-17.4865	-11.6739	-11.094	-10.9693	-10.5512	-6.85848	-12.0029	-11.4449	-9.60107	-13.2921
1m7q	-8.70853	-10.2828	-5.51387	-8.92794		-10.4537	-11.1391	-9.47727	-8.85208	-10.4676	-8.16511	-7.66169	-13.5225	-9.37121	-7.94822	-8.73237	-11.6111		-10.1046	0.660791	-5.04956	-9.68677	-8.47896	-7.92616	-5.15102	-7.99193	-8.96713	5.4195	-7.24998		-7.85395	-8.30177	-6.31075	-10.9629	-6.05382	-10.3138	-9.19415	-10.5412	-8.48481	-10.195	-8.97648	-8.67619	-6.31341	-6.07167	-10.4961	-10.6115	-8.79433	-8.06157	-8.87291
2qa8		-9.4931		6.45741		-7.51471	-9.60393	7.18837	6.27376	-9.58771		-8.24943		-14.639		-10.645	-11.4146		-11.5144			-0.799394		-2.26532		-4.6961	-6.62065		7.93737		-3.77449	-1.35595		-3.25298		-8.82051	-10.6542	-10.1713		-10.8743	-11.179	-3.22335	9.40775	6.28413		-3.569	-1.91242	-6.02582	-2.05871
7KK5	-14.4698	-13.8666	-11.5265	-12.6549		-12.1042	-14.9167	-15.994	-15.8894	-12.4844	-13.2213	-9.66835	-15.7924	-11.9268	-14.9886	-11.511	-11.7103		-13.7468	-0.735477	-9.4408	-13.9744	-10.5356	-13.7635	-9.58784	-12.7131	-14.4666	0.22274	-9.97622		-11.306	-14.8311	-11.1472	-13.3914	-11.1492	-12.435	-11.0266	-11.0649	-14.2091	-14.7705	-10.8853	-12.9583	-13.6588	-13.2639	-11.4365	-11.3196	-16.0546	-13.8856	-15.0727
6HEY	-9.77971	-10.8019	-8.07107	-13.4303	-2.58006	-13.2777	-12.6072	-10.8141	-13.2648	-9.40312	-13.9999	-9.67003	-13.1928	-11.1766	-13.1439	-10.1005	-12.5262	-6.23547	-11.9168	-5.07602	-4.14032	-9.68104	-11.5628	-11.3667	-8.83749	-8.87547	-12.3125	4.49076	-7.00231	-1.64902	-9.90826	-10.5993	-7.24586	-11.7876	-9.00652	-11.279	-10.8121	-10.878	-12.359	-12.1799	-11.6124	-10.6037	-10.5051	-13.6862	-12.8103	-10.4011	-11.0488	-13.6816	-11.7518
3zlx	-11.7205	-9.54517	-4.71292	-10.7219	3.36647	-10.7909	-12.2344	-13.402	-10.2822	-9.61119	-13.4077	-8.84636	-10.625	-13.409	-8.30038	-11.8736	-10.621	-0.250424	-12.7014	-5.28364	1.13043	-8.47045	-10.4627	-10.1751	-10.5987	-6.79502	-8.77464	8.7647	-7.62465	-0.87015	-10.9863	-12.7404	-7.11719	-10.3494	-8.27571	-10.9837	-11.9239	-9.46371	-10.9913	-13.2342	-11.3389	-11.4667	-8.63313	-11.5333	-8.08263	-12.1584	-10.1399	-9.74529	-11.0086
4fv2	-5.26208	-11.3193	-3.23095	-7.62985		-10.0311	-11.4391	-9.33528	-10.1079	-10.9163	-9.13997	-8.69942	-11.2591	-9.99883	-5.35852	-9.14671	-11.0527		-10.3033			-8.90061	-7.39439	-8.2986	-7.25354	-8.21721	-10.5641		-6.82828		-11.7229	-8.84057	-6.11571	-11.2475	-7.12347	-9.81265	-9.66787	-9.79446	-9.88022	-12.5636	-8.83705	-11.1384	-8.15589	-8.83559	-6.26398	-10.8568	-10.8693	-10.4489	-10.3866
1cwe	-5.00592	-6.57488	-3.83009	-5.88649	-2.54461	-7.59597	-7.6028	-5.50478	-8.65875	-5.54988	-8.34226	-8.05109	-9.52599	-8.78343	-9.80003	-7.67604	-9.27086	-4.90191	-5.52648	-1.17192	-1.79813	-5.93139	-5.49607	-7.30686	-4.30892	-4.77873	-9.60848	-1.26392	-4.94139	-2.18822	-5.88192	-6.32712	-4.1997	-4.38732	-7.02668	-7.01304	-7.58407	-7.00149	-6.98644	-8.39491	-6.60832	-7.1717	-6.99159	-8.08062	-7.0771	-7.58535	-8.28518	-7.69398	-8.54664
3wze	-10.8336	-11.2561	-4.00198	-11.9248	-15.7882	-13.3333	-13.7421	-12.2063	-12.0466	-10.2256	-13.607	-9.44884	-10.3452	-11.5706	-11.9436	-10.0988	-12.2585	-7.43795	-11.3493	-4.59343		-8.50148	-10.2783	-16.5876	-9.19223	-8.74767	-8.85154		-9.52859	-10.1284	-12.5698	-12.4637	-5.51132	-9.91834	-8.02249	-12.4002	-10.3698	-8.70483	-10.8807	-13.1459	-11.8757	-11.5734	-10.3992	-13.9044	-10.8298	-10.4586	-13.8212	-12.7298	-11.0826
4jsv	-7.37032	-8.34422	-4.51909	-7.50721	-1.06336	-9.05566	-9.47512	-9.17659	-9.42304	-8.94098	-8.66889	-8.05456	-10.812	-11.2159	-7.82505	-9.21696	-9.6024	-2.80935	-8.93135	-3.08485	-4.58857	-9.40441	-9.4216	-7.93711	-9.04389	-6.16387	-9.80348	-2.1866	-6.95683	-3.01404	-8.42963	-9.28245	-5.52209	-8.07822	-7.58574	-7.8741	-8.96153	-9.61303	-9.2205	-10.066	-8.12847	-10.2879	-7.26519	-10.1935	-8.83975	-9.29488	-7.33278	-9.23789	-6.66924
5NHJ	-11.6084	-11.7898	-5.86542	-11.7871		-10.941	-12.0323	-12.2173	-13.4874	-10.0402	-12.6473	-10.0397	-13.5597	-11.7806	-10.4004	-11.2153	-12.0133	1.9184	-12.3101	-2.53378	-2.6754	-11.0559	-11.7685	-9.02521	-10.4297	-9.46835	-11.302	2.54962	-7.91786	-0.407989	-10.8308	-10.009	-7.91379	-11.3237	-9.54384	-11.4297	-11.786	-9.85877	-11.3428	-15.4441	-10.3601	-11.7509	-10.5406	-9.99945	-11.8916	-12.915	-13.3988	-10.4808	-12.4878
4Y85		-11.9679		-2.78259		-9.24014	-15.3028	-1.7572	-4.84751	-10.4233	-2.9311	-10.6652	-10.9062	-14.1535		-11.9409	-15.9618		-13.3067			-6.85257	-3.66748	-6.07227		0.259077	-12.2649		3.56374		-4.95077	-6.90858	4.34412	-8.30681	4.40072	-11.5512	-10.7359	-12.4103	-6.34741	-10.8446	-13.3586	-9.67302	11.4299	5.38062		-8.0996	-9.9771	-6.44288	-7.83095
7ONR	-14.928	-13.7446	-13.6531	-12.9026		-13.7771	-14.6573	-15.2269	-16.2234	-12.2665	-13.8931	-10.3014	-16.2116	-13.1005	-15.9339	-11.295	-12.6666		-14.6405	11.443	-5.4656	-14.317	-13.1529	-14.955	-12.6403	-13.799	-11.1397	2.01797	-10.9435		-12.2724	-14.5174	-9.80608	-14.2083	-12.0547	-13.2889	-12.4618	-10.9419	-14.0908	-13.3793	-12.5659	-13.0539	-14.5924	-15.4816	-11.3565	-13.176	-18.934	-15.207	-13.8971
3b2u	-11.4331	-8.32418	-5.10487	-9.02059	-5.75601	-8.68556	-11.433	-10.8296	-8.51594	-9.17729	-9.22395	-7.96633	-12.1662	-8.94522	-7.55038	-8.5868	-9.31118	-4.93698	-9.19549	-5.20738	-4.31395	-8.54571	-9.50586	-8.27987	-8.26376	-9.53085	-9.37656	-3.24018	-8.46147	-4.78781	-10.3316	-9.18629	-7.10827	-10.0802	-7.93712	-9.30714	-9.27937	-8.05123	-8.33398	-11.4041	-8.13333	-10.5544	-8.3521	-9.63987	-8.10492	-11.0721	-11.3837	-9.48376	-7.97218
2gsf	-11.3427	-8.89385	-2.47134	-9.80414		-7.99204	-15.9094	-11.8075	-10.8121	-7.03927	-11.1528	-9.39227	-12.4593	-10.9939	-10.1884	-11.304	-9.38498	2.99162	-7.72456		3.41764	-7.99	-7.19294	-11.156	-7.42979	-7.53589	-8.8598	15.7561	-7.55876		-9.20148	-8.71843	-5.57176	-10.484	-5.92792	-9.86815	-10.5796	-8.2106	-9.52285	-9.70787	-11.3545	-11.1474	-8.66378	-11.3099	-8.84388	-9.44493	-14.8035	-11.8125	-10.0439
5O49	-7.23117	-8.56474	-6.00221	-8.01122		-9.70918	-13.764	-8.3056	-10.007	-8.21887	-9.78211	-7.62009	-12.1218	-8.80078	-9.70261	-8.31428	-9.60248	9.34895	-10.5062	-2.63348	-3.48592	-8.44622	-9.03473	-7.33238	-7.5741	-8.12386	-9.08908	-3.20341	-6.9109	5.14383	-8.9643	-8.31472	-7.05456	-8.95382	-7.99677	-8.79374	-10.3791	-8.11044	-10.1096	-9.367	-9.45619	-8.3864	-8.38106	-7.23018	-8.60843	-10.759	-10.1842	-7.9584	-9.16307
7NX4	-13.0931	-10.6046	-6.61005	-13.4045		-13.1356	-11.7772	-13.4885	-12.7832	-10.5625	-15.1562	-9.69787	-12.6907	-12.3556	-9.57913	-11.2592	-12.9278		-14.6082		5.61463	-11.9269	-11.8245	-11.6275	-12.2335	-8.9569	-12.2632		-8.89592		-11.8816	-10.7333	-7.89389	-14.5724	-11.2267	-12.3761	-12.1548	-10.7012	-13.1765	-14.957	-11.353	-12.2779	-11.3006	-12.3792	-13.3397	-12.0709	-12.6826	-13.755	-12.3077
1gwq		-7.40882		5.7344		-6.34288	-9.32405	5.70794	5.05802	-10.665	8.11375	-7.99186	6.2475	-12.6612		-9.9094	-9.80173		-8.38901			-0.328595		-2.54206		0.985797	-5.6227				-1.47003	-2.66331		-1.86958		-4.9284	-10.0397	-9.89353	2.3832	-8.45009	-10.9927	-4.57243	2.73083	6.02624		-2.22829	-1.65441	-1.88081	-5.33906
2fjh	-2.38979	-5.02297	-0.288076	-4.33316	6.43944	-4.98181	-5.94403	-2.36295	-2.90194	-5.62571	-4.27648	-5.52282	-4.40994	-6.45497	-6.66149	-4.81619	-6.89446	9.10427	-5.54041	4.86694	3.08068	-2.5903	-3.16053	-3.55972	-0.916492	-2.81185	-5.49463	5.87195	-3.27169	4.48855	-3.55243	-5.69496	-1.98336	-3.48927	-1.9544	-6.72291	-4.42064	-6.16698	-4.36856	-4.71655	-5.06783	-4.19058	-4.4491	-3.21259	-2.22819	-5.15434	-4.08974	-4.18723	-6.74803
3hxg	-9.84118	-9.09309	-4.19489	-8.50279	2.02556	-9.68758	-9.71572	-8.88327	-9.30123	-9.61667	-10.205	-8.5934	-7.98933	-11.7794	-8.69074	-9.75702	-10.6204	-2.45839	-9.35282	-4.14898	-7.98482	-8.79267	-8.99794	-9.45364	-9.46203	-8.04483	-12.434	-0.151377	-7.65028	-2.58874	-7.65726	-8.74891	-6.12455	-9.58366	-8.89713	-9.52485	-9.05344	-10.188	-9.19927	-10.28	-10.4436	-9.6453	-9.02164	-9.90379	-9.96634	-9.52444	-9.40778	-11.1622	-8.47528
1yjd	-8.25846	-13.6774	-6.11094	-10.2204		-11.2869	-11.7973	-9.98296	-12.997	-10.5913	-12.5484	-9.24194	-13.254	-12.3171	-7.22868	-10.7058	-13.6573		-14.2201	-1.77536	-6.13997	-13.0026	-8.70179	-10.1492	-7.26299	-9.18163	-10.5505	5.17936	-8.79703		-9.29355	-12.9594	-8.89702	-12.1933	-9.6212	-12.8085	-11.8294	-10.9354	-13.6166	-12.9266	-11.0886	-12.1731	-9.21371	-9.23044	-8.98201	-11.4573	-10.509	-10.9701	-13.6594
1far	-5.54276	-4.1294	-0.342627	-6.57657	0.143825	-4.31233	-7.21334	-7.16399	-7.0543	-4.67983	-5.25529	-6.20656	-4.79445	-8.33068	-5.4545	-6.08512	-8.21861	-1.51675	-3.9071	-0.2259	3.96117	-3.53197	-3.25075	-6.05587	-3.70997	-4.52468	-4.4176	6.7051	-2.32729	-0.505881	-4.05198	-4.36091	-0.924678	-3.99837	-3.84073	-6.50141	-5.30201	-5.97676	-4.57305	-5.80669	-6.7239	-5.86594	-5.72538	-5.14679	-6.15678	-4.46264	-6.9331	-6.39424	-6.27577
1fgk	-1.80598	-1.50313	2.63174	-2.12113	10.0351	-2.05761	-3.20083	-1.47147	-2.25757	-3.46656	-1.63664	-3.75047	-0.677615	-5.111	-1.37135	-6.14414	-3.013	5.92689	-0.191876	6.73632	6.37337	-0.950449	-0.7389	-1.70187	-2.00929	-1.46106	-4.17732	8.82935	-2.91991	5.74338	-1.88879	-3.35359	1.30882	-0.817406	-1.63406	-1.76253	-3.31853	-3.9407	-3.72448	-3.05856	-4.01647	-2.55884	0.621512	-2.60258	-1.8036	-4.98144	-2.77033	-2.69701	-2.40919
6QHO	-7.03094	-9.90203	-3.69916	-8.02511		-10.3951	-10.2827	-8.47214	-8.43868	-10.4654	-7.68136	-8.33189	-12.9485	-10.6321	-6.72594	-9.35645	-12.3432		-10.4614	5.26911	1.79814	-9.0163	-9.49356	-8.99832	-5.46389	-8.27868	-10.4282	5.57016	-5.68143		-8.91045	-9.5942	-6.55758	-8.99369	-8.44495	-10.9327	-10.4495	-10.3691	-10.4529	-10.9794	-10.059	-10.1335	-9.52524	-8.22785	-8.34379	-10.1532	-8.99102	-8.78407	-8.11099
5LAS		6.14981					1.4074			3.05126		-2.0537		-5.0345		-6.53151	0.132099		7.64358								9.13691							15.1131		9.43999	-2.58883	-1.99211		4.20624	0.546914	9.36256
1o46	-3.48431	-5.08706	0.259636	-4.64621	-1.02405	-4.08462	-4.27596	-3.33405	-3.60289	-3.12077	-3.79104	-4.51606	-5.77636	-4.35472	-2.26869	-5.41452	-4.39867	-0.097788	-3.13273	2.70312	5.65055	-3.05024	-2.18747	-4.12463	-2.57908	-2.69222	-4.50774	2.48987	-3.43392	0.009186	-2.55467	-5.23911	-0.96844	-2.78943	-2.07696	-4.63498	-3.87869	-3.78443	-4.17968	-4.71687	-4.19097	-3.70628	-2.31117	-5.17682	-4.98239	-3.79979	-3.48701	-3.66778	-5.37698
2osl	-7.8785	-8.29893	-3.54649	-11.299	6.33062	-9.06462	-11.1777	-13.9281	-9.88555	-7.71513	-10.9423	-10.9497	-8.70904	-14.1961	-10.473	-8.67957	-12.1527	1.66345	-11.8045	-4.01335	-2.09175	-6.28126	-7.73569	-13.4355	-8.28118	-7.61387	-9.82019	2.32814	-7.01044	-0.889691	-9.53259	-9.02627	-7.90543	-8.39647	-7.47485	-12.8865	-10.5882	-8.91886	-11.2086	-8.9781	-9.73246	-11.5607	-9.80759	-10.6708	-10.8769	-10.2923	-16.4447	-12.3543	-10.7682
6A3W	-4.47642	-7.30426	-5.79084	-5.47452	4.00638	-6.84563	-6.04052	-7.02388	-5.54132	-6.63306	-5.43516	-6.60971	-5.44674	-5.31321	-5.30288	-6.37116	-7.65502	4.46477	-5.31072	2.0919	-1.40221	-5.13699	-6.13989	-4.71558	-4.37841	-5.7662	-6.65838	-0.310259	-4.66962	2.26021	-4.66538	-5.81383	-4.04087	-6.67887	-5.17465	-6.79204	-6.3322	-7.13467	-7.13913	-6.28954	-7.90424	-6.00509	-6.32908	-5.25338	-6.35484	-5.99783	-7.93566	-4.1404	-7.63348
2e9w	-11.5388	-11.1972	-7.64142	-10.7977		-12.351	-11.9041	-10.9909	-12.1897	-12.562	-11.9441	-8.53805	-12.9913	-11.8483	-8.43267	-9.65853	-11.2846		-11.7193	0.729277	-4.55836	-10.3666	-10.2939	-9.35228	-10.0808	-9.4963	-10.8333	-2.44912	-9.18228		-10.8075	-11.1796	-8.01885	-9.89855	-9.99198	-10.6541	-10.0256	-9.6988	-14.6933	-10.6435	-10.9572	-11.1733	-10.3674	-9.65922	-13.1559	-11.6428	-14.5569	-10.6642	-9.16928
5DKB	-10.0772	-9.96459	-3.79194	-12.8944		-13.702	-11.2404	-12.4103	-11.6111	-13.2385	-13.3293	-9.04343	-13.7996	-10.7012	-11.0267	-9.18449	-13.9336		-12.5668			-10.8462	-7.28215	-11.1538	-8.85475	-10.0659	-12.2097		-5.92677		-8.43125	-10.5439	-5.75689	-10.1641	-8.57	-15.0884	-11.5707	-10.8128	-12.9611	-12.2303	-11.359	-12.0111	-13.6305	-10.1265	-9.00399	-10.0222	-13.1389	-8.66464	-8.7221
6O0L	-8.96	-8.89299	-6.69604	-9.6209	-5.69615	-9.88027	-8.85733	-9.30855	-9.69058	-9.07885	-8.82227	-7.90619	-10.0351	-8.25757	-11.048	-7.25866	-10.5724	-8.69815	-8.52704	-9.30202	-1.86469	-9.14003	-9.57956	-8.29418	-12.7106	-8.91671	-9.93733	-0.992359	-6.50936	-6.97565	-9.8934	-6.62897	-6.82012	-7.38473	-7.24418	-10.5939	-8.67953	-9.41874	-9.13998	-9.34012	-10.1259	-8.24863	-11.5514	-8.96379	-10.4608	-7.29139	-9.97356	-9.17964	-7.24754
2waj	-13.9508	-12.2277	-5.55994	-11.5377		-13.5438	-12.1455	-14.3295	-13.8137	-12.514	-12.0863	-10.0409	-15.4871	-12.4847	-8.59275	-9.68979	-12.1655		-13.0523	-5.45609	-4.75746	-14.2172	-12.7644	-10.3272	-11.7664	-9.44256	-10.8842	2.50101	-9.74174	-5.20981	-10.4147	-11.7789	-9.91947	-11.8061	-10.2269	-11.043	-11.8788	-11.426	-12.7116	-11.5292	-11.5135	-11.0966	-10.3496	-10.7621	-12.3838	-11.6027	-14.5226	-13.2146	-9.79546
2hle		-3.46862					-6.13331			-5.63317		-5.66091		-11.5929		-8.73281	-7.91205		0.479187								-2.56594				3.00533			5.55007		-2.8086	-7.93283	-7.56662		-7.29669	-7.59079	-0.545122						3.03763
5XYY	-8.85802	-9.56206	-2.75967	-7.10366		-8.64323	-10.6464	-7.90469	-7.43729	-10.4549	-7.77314	-8.10945	-10.367	-9.05254	-6.39831	-9.98192	-10.1969		-8.32982			-7.33812	-7.18328	-8.39211	-3.72211	-9.08174	-7.97837		-6.54472		-8.0943	-8.39798	-5.04141	-8.01114	-6.91392	-9.17191	-8.75835	-10.8708	-8.07967	-9.44742	-9.06411	-8.54839	-6.64678	-6.4885	-6.05105	-11.0939	-12.0116	-7.842	-10.0601
2x2k	-6.33656	-10.5813	0.694863	-11.3765		-12.5723	-10.8096	-9.61199	-9.31421	-10.1459	-11.7881	-8.64134	-12.78	-10.9089	-3.19477	-10.1699	-12.1163		-11.259			-8.82041	-7.71093	-7.82611	-5.57419	-5.77957	-9.73593		-4.57312		-11.2226	-10.0766	-4.20711	-11.2743	-6.89771	-10.2646	-11.362	-9.59681	-12.2838	-11.236	-11.0695	-12.3111	-7.34613	-9.07386	-8.47096	-9.38895	-10.0333	-7.64194	-10.2608
4ojb	-2.54498	-12.5439	2.38344	-5.14165		-11.0934	-10.4393	-0.462759	-10.772	-8.38315	-7.49172	-9.6236	-9.30898	-12.5806	-5.76951	-10.2596	-14.7368		-11.735			-7.28668	-5.41668	-5.5005		-5.06041	-8.05103		-1.5953		-4.70656	-7.308	-0.473959	-5.36671	-4.24028	-15.1755	-11.7788	-12.6435	-3.81829	-13.4606	-12.0467	-11.5005	-0.944397	-8.88273	0.74364	-10.0492	-6.93841	-8.77886	-8.28307
1mw4	-14.416	-12.008	-3.71527	-11.6847		-13.6959	-12.1522	-12.9561	-13.5586	-12.4638	-12.951	-10.6851	-13.888	-13.0265	-8.99044	-10.1493	-12.305		-12.6953	-6.47328	5.41157	-9.69924	-11.6419	-10.991	-9.9533	-9.64769	-11.049	9.28535	-10.1634		-8.53513	-11.0619	-5.76583	-14.047	-12.9048	-11.6074	-11.5035	-10.2887	-14.009	-11.1729	-12.7937	-10.9956	-9.2203	-10.9576	-10.6432	-11.3426	-13.0171	-10.0937	-15.3227
4jsx	-8.4766	-9.18999	-2.23564	-7.80714		-9.96815	-11.8029	-11.6511	-6.53552	-9.12104	-11.8436	-8.19344	-11.7537	-10.3647	-4.26293	-9.50692	-10.8671		-11.6868		6.09712	-8.97644	-9.67875	-6.99365	-8.90595	-7.35063	-7.51855		-4.44333		-9.63048	-7.93028	-3.13317	-9.28583	-12.6632	-9.18428	-8.90457	-8.06696	-11.5032	-10.5549	-9.25835	-10.2978	-6.33489	-8.18402	-6.71119	-9.48388	-10.48	-8.33427	-9.10044
2yhd	-0.839736	-5.39428	0.827953	-3.18538		-3.7233	-4.37435	-1.40884	-4.22675	-4.23478	-2.14314	-4.13627	-2.90069	-5.96536	-0.797026	-6.76557	-6.44616		-4.53223		6.31999	-1.87429	-2.0315	-3.71686	0.786357	-3.09512	-5.52991	13.3213	1.86998		-0.519524	-3.36013	0.087265	-1.77318	-1.90979	-5.18634	-5.66465	-6.43238	-3.26123	-6.46642	-4.82756	-3.60989	-0.753043	-2.00152	-1.62853	-2.9289	-3.41336	-3.44005	-1.54897
5DKE	3.44257	-10.7408		-4.14067		-9.93695	-9.76787	-2.12768	-1.88159	-15.4605	-5.00935	-8.87981	-5.54961	-12.4972		-10.2755	-14.548		-10.6758			-7.69968	5.46049	-6.56955		-4.38594	-9.31336		0.838545		-5.48863	-5.0528	8.96425	-6.15482	-1.92704	-12.1722	-11.5182	-11.0452	-5.39224	-11.333	-11.9489	-8.4531	-2.41968	-0.753302	4.19757	-7.71882	-8.94132	-3.74271	-3.44177
2p2h	-11.2893	-8.73867	-4.82545	-9.3087		-10.6523	-10.9179	-10.0857	-9.14053	-8.92547	-8.68981	-8.78397	-11.9457	-10.3862	-6.85553	-8.6841	-9.51364		-9.49115	5.28549	-1.97069	-8.44301	-9.21066	-8.77848	-7.40685	-8.69728	-9.45499	4.38082	-5.65789		-8.86685	-8.84682	-5.81483	-10.2969	-8.78912	-10.4933	-9.08747	-9.75639	-9.94709	-10.8687	-10.6643	-8.40533	-6.94863	-8.18646	-7.92644	-10.4749	-14.6712	-7.63715	-9.63992
6HEW	-10.1085	-10.6842	-6.05602	-15.1469	2.3792	-11.9298	-13.4536	-11.0573	-13.4953	-9.99351	-14.4835	-10.6663	-13.2225	-12.3123	-12.6633	-10.898	-12.7559	-2.50902	-11.5842	-4.77352	-4.04885	-9.60483	-12.3018	-12.1244	-10.756	-8.99311	-10.7889	5.46396	-6.87272	0.721792	-10.0435	-10.2597	-6.41682	-11.8146	-9.5325	-11.3107	-10.9359	-10.7229	-12.3178	-12.5078	-11.0086	-10.8712	-10.5456	-12.2488	-12.978	-12.8568	-12.8245	-13.6592	-12.3496
2qa6		-3.46862					-6.13331			-5.63317		-5.66091		-11.5929		-8.73281	-7.91205		0.479187								-2.56594				3.00533			5.55007		-2.8086	-7.93283	-7.56662		-7.29669	-7.59079	-0.545122						3.03763
2nl9	-13.9508	-12.2277	-5.55994	-11.5377		-13.5438	-12.1455	-14.3295	-13.8137	-12.514	-12.0863	-10.0409	-15.4871	-12.4847	-8.59275	-9.68979	-12.1655		-13.0523	-5.45609	-4.75746	-14.2172	-12.7644	-10.3272	-11.7664	-9.44256	-10.8842	2.50101	-9.74174	-5.20981	-10.4147	-11.7789	-9.91947	-11.8061	-10.2269	-11.043	-11.8788	-11.426	-12.7116	-11.5292	-11.5135	-11.0966	-10.3496	-10.7621	-12.3838	-11.6027	-14.5226	-13.2146	-9.79546
7DTZ	-8.53041	-8.93275	-5.78423	-8.99128	6.58703	-10.7326	-10.5302	-8.99882	-7.95275	-9.57432	-9.47443	-7.23385	-12.2661	-8.06059	-7.45841	-8.46039	-9.56343	-0.00544	-9.76384	-4.36894	-3.2365	-8.25906	-8.11012	-8.76194	-7.33195	-7.62914	-10.6865	0.81496	-8.33641	-1.31335	-8.56469	-9.57184	-6.40058	-9.14837	-8.42035	-9.45612	-9.80303	-8.62697	-11.4903	-9.05691	-11.8658	-9.02672	-7.91435	-7.72442	-8.50544	-10.3462	-11.22	-10.541	-9.97852
1qly	-13.1894	-12.4087	-9.29856	-12.5764		-15.2862	-15.0638	-12.7002	-12.6476	-12.3836	-12.5821	-10.6128	-15.2087	-11.9798	-10.8929	-10.6645	-13.0929	1.47363	-12.8151	-5.28106	-0.837823	-11.5787	-12.5351	-9.92743	-10.1647	-10.1025	-11.2573	2.10811	-9.75188	1.89252	-10.7286	-10.4612	-8.6127	-11.7387	-10.1987	-12.6175	-13.7142	-11.0413	-12.1177	-13.8877	-12.2174	-11.1549	-11.3818	-11.44	-13.3851	-12.3383	-12.0589	-10.6923	-10.5278
1fbz	-4.57724	-3.41266	0.241185	-3.43564	-0.816001	-3.6353	-3.52736	-2.83498	-3.22224	-2.69873	-4.3692	-4.49783	-3.84407	-5.0476	-2.8295	-5.59033	-3.69175	1.62533	-3.3409	1.33647	5.29871	-3.0899	-1.79567	-3.06289	-5.17168	-2.88078	-5.10755	4.70666	-4.01225	1.49553	-3.91126	-3.32505	-1.13728	-2.48463	-1.8539	-3.79296	-3.65259	-2.74316	-3.79845	-3.5314	-3.42988	-4.56941	-2.39847	-3.68503	-2.44756	-3.31718	-5.50916	-3.14226	-3.97657
6NFH	-9.50189	-10.77	-5.84685	-9.40521	-2.81904	-10.4906	-9.68128	-8.79386	-9.3982	-9.82799	-8.8226	-8.06417	-10.5186	-11.6343	-8.43974	-10.8441	-9.67958	-3.25166	-10.1469	-3.57885	-2.32602	-8.5783	-9.25692	-10.4223	-7.89562	-9.6646	-8.41949	-0.410093	-5.53337	-3.27665	-8.35541	-8.57921	-6.66051	-9.79523	-9.44471	-8.87976	-9.38996	-10.5066	-11.4435	-10.6071	-8.74145	-10.873	-7.42189	-7.79912	-8.42433	-9.35426	-8.75792	-8.80118	-11.6757
1fkg	-6.9728	-6.73882	-7.47728	-6.24571		-6.39654	-6.55467	-4.2127	-6.44714	-6.86756	-7.10511	-6.5648	-4.10554	-7.42708	-6.49983	-7.44982	-11.478		-7.64128		-1.69028	-5.58592	-5.00128	-6.6696	-2.64336	-4.9114	-6.65422		-4.99562		-4.62963	-4.88749	-4.52864	-6.73111	-5.33323	-8.08867	-7.90932	-8.64999	-5.36949	-8.66136	-7.61388	-6.01417	-7.03662	-4.86565	-6.82781	-6.71987	-5.23889	-4.83277	-6.25114
3u6j	-14.1579	-13.3292	-8.76789	-14.3283	-13.2701	-12.0606	-12.7738	-14.2606	-14.5356	-9.7784	-14.8526	-10.6054	-13.5783	-11.8539	-14.5991	-9.821	-13.155	-10.1085	-13.1616	-11.5473	-3.03486	-10.9201	-11.5274	-12.9504	-14.2974	-13.3823	-11.7494	2.49789	-10.2237	-7.26941	-11.3244	-11.6066	-8.75687	-11.3731	-10.8	-12.3919	-11.018	-11.3853	-12.3674	-14.3254	-11.2374	-13.4044	-14.0923	-12.7721	-12.094	-12.14	-14.0585	-14.0596	-14.3162
2aze	-9.39915	-7.63588	-5.11899	-8.4508	2.22719	-9.60073	-8.40626	-9.64043	-7.62623	-8.92526	-8.3715	-7.95099	-9.78668	-10.6718	-6.69772	-9.80846	-9.15836	-1.72695	-8.33869	-2.11548	-1.36521	-7.24421	-9.07	-9.11092	-7.69137	-7.10868	-7.8959	-0.826258	-7.08552	-4.00347	-7.80714	-7.62139	-7.58078	-12.8165	-7.20571	-8.76208	-8.73253	-9.1702	-10.2478	-10.2884	-7.73957	-8.94659	-7.99334	-8.73677	-7.5791	-8.31984	-10.5469	-9.73789	-7.91188
6ZQS	-14.432	-12.5442	-6.31455	-12.5796	-4.31116	-15.89	-15.1924	-13.4803	-13.7082	-12.1713	-14.2997	-11.5129	-16.9628	-11.9992	-14.8109	-10.42	-13.3216	-3.909	-14.1259	-6.60502	-1.22638	-10.1309	-12.7222	-12.7235	-8.95978	-10.6419	-13.2586	3.89233	-9.11941	-2.0097	-9.81261	-11.048	-8.27559	-12.9262	-9.97615	-12.437	-12.781	-11.5168	-13.6708	-15.3626	-11.9465	-12.0542	-11.9658	-12.5846	-13.959	-12.6866	-12.6748	-10.638	-11.3193
3obj	-8.39653	-9.38823	-1.52452	-8.04377		-8.69314	-10.4172	-9.25577	-8.88098	-6.54716	-9.76557	-8.38451	-9.48352	-7.09201	-9.12779	-8.24927	-8.70367		-10.2196	2.36574	2.53434	-7.32491	-7.97176	-8.36768	-8.38682	-5.40967	-7.53389	3.66324	-7.03184		-6.87275	-8.70056	-10.3229	-7.99164	-5.95074	-8.05047	-7.76367	-6.61813	-9.75398	-8.63494	-8.5482	-10.0754	-7.83954	-10.6199	-9.23326	-10.2726	-7.81509	-9.42718	-9.78185
4hyu	-9.11266	-8.40704	-6.69184	-8.86123	-4.43823	-9.68109	-10.7561	-10.4211	-10.5592	-8.73955	-10.4381	-7.80071	-10.1355	-8.54175	-8.85662	-8.41871	-9.4783	-7.97731	-9.69538	-7.16242	-4.51514	-8.36271	-7.82379	-9.76296	-10.5103	-8.06657	-9.54909	-3.00847	-8.54965	-6.66717	-9.86885	-10.8291	-5.7461	-9.30948	-7.87726	-10.2499	-8.82939	-9.52062	-11.4378	-10.0144	-8.14313	-8.88136	-8.70085	-10.5839	-10.7573	-10.3291	-10.373	-9.51222	-8.06807
1zvm	-11.8417	-11.5856	-4.42814	-12.9981		-14.5469	-12.0969	-11.2859	-10.611	-11.4784	-12.0105	-9.85358	-13.1375	-12.5377	-8.6724	-11.8505	-14.1333		-13.589	0.085151	-5.06001	-10.0659	-13.2465	-12.6939	-10.3091	-9.52537	-14.9835		-6.97851		-10.9886	-10.4874	-7.38466	-11.8726	-11.1263	-13.6684	-11.743	-10.7764	-12.7016	-14.1931	-11.5007	-12.8379	-9.55775	-9.14658	-9.58832	-12.7208	-16.2417	-9.32061	-14.0222
1m4b	-1.48608	-2.7514	0.583425	-2.23711		-4.37437	-5.74072	-3.57761	-2.44741	-2.97905	-3.20189	-3.43713	-2.10284	-3.2662	-5.53668	-3.62403	-3.21621		-2.44566	7.15653	7.02006	0.441072	-1.41894	-3.28664	-0.491482	-0.825828	-1.96387	8.02105	-0.995918		-2.16868	-3.10484	-0.325163	-2.91895	-1.32789	-2.86337	-2.62433	-3.22829	-3.3423	-1.35477	-3.76133	-3.82399	-2.42468	-1.9822	-0.173376	-2.21498	-3.50576	-0.756581	-6.21392
1m27	-0.188087	-1.79739	11.5226	0.393401		-0.888286	-3.82562	-1.30408	0.604768	-1.15091	1.55772	-3.32344	8.86273	-2.91577	4.99733	-4.91399	-2.23592		0.531308			1.18033		-0.896263	12.7125	0.781714	1.33101		-0.108498		1.10002	-0.311351	9.55308	-0.361695	1.90511	-1.13786	-3.23783	-2.59049	3.35589	-2.01426	-2.28386	-0.12205	2.97204	3.44267	4.4739	-1.24146	-1.82545	-0.114134	-0.049495
2gs6	-11.6396	-10.6977	-8.73797	-9.7853	-5.80433	-12.3382	-11.5313	-10.2759	-12.8347	-10.9119	-10.425	-8.67994	-12.8143	-10.8705	-9.95903	-10.1212	-11.2244	-7.27687	-11.5827	-6.54532	-4.96827	-9.76493	-11.1879	-11.4993	-11.8251	-9.64901	-10.1833	-2.22372	-8.51871	-6.94096	-11.5429	-11.1698	-9.03021	-10.8692	-9.40698	-10.489	-10.6596	-10.6391	-13.5191	-11.8856	-9.28328	-10.5136	-10.8262	-10.3516	-10.4633	-12.0124	-10.6037	-11.2932	-12.3488
2eva	-3.57425	-10.0577	-0.221641	-10.2653		-10.6082	-11.7671	-8.1079	-7.81744	-8.02674	-8.86304	-7.67295	-10.3384	-10.0213	-9.92231	-9.78009	-10.2008		-10.8558	1.76834	0.541184	-8.93286	-7.88788	-9.17614	-7.06045	-5.63745	-8.72164		-6.59573		-9.42666	-10.8188	-6.61733	-9.84926	-6.02923	-9.72449	-9.40274	-8.0884	-9.78755	-9.38329	-9.23928	-9.2701	-6.65631	-6.38019	-6.507	-10.0855	-10.0877	-7.57441	-11.1571
6QAG	-14.416	-12.008	-3.71527	-11.6847		-13.6959	-12.1522	-12.9561	-13.5586	-12.4638	-12.951	-10.6851	-13.888	-13.0265	-8.99044	-10.1493	-12.305		-12.6953	-6.47328	5.41157	-9.69924	-11.6419	-10.991	-9.9533	-9.64769	-11.049	9.28535	-10.1634		-8.53513	-11.0619	-5.76583	-14.047	-12.9048	-11.6074	-11.5035	-10.2887	-14.009	-11.1729	-12.7937	-10.9956	-9.2203	-10.9576	-10.6432	-11.3426	-13.0171	-10.0937	-15.3227
7JXP	-13.6823	-11.225	-4.41132	-10.5931	-7.82533	-10.7975	-12.5281	-13.609	-11.556	-9.45433	-10.4119	-9.89551	-10.6784	-10.6589	-9.22009	-9.02428	-12.6982	-6.26509	-9.92858	-3.68587	5.71608	-11.9953	-5.95122	-11.9425	-5.72225	-11.394	-10.2846	7.35075	-7.03334	-7.31785	-11.2615	-11.8091	-3.24943	-8.77028	-6.80484	-11.4517	-9.66217	-12.2956	-11.1507	-10.4092	-11.0489	-11.2883	-13.7849	-12.1019	-12.9302	-9.69094	-13.4204	-11.5692	-8.16817
1r0p	-7.49001	-9.35043	-5.30354	-9.43104		-9.59609	-15.0984	-10.7046	-8.44619	-8.92225	-9.99911	-9.00362	-11.348	-11.2945	-6.67138	-9.94318	-11.2745		-11.675	-1.42753	0.145317	-10.5064	-8.08875	-8.96689	-9.98184	-5.05423	-8.41203		-5.94566		-10.0407	-10.4116	-7.53935	-11.652	-7.21251	-10.1691	-11.8579	-9.51077	-10.1326	-11.584	-10.6433	-10.6204	-8.22754	-8.10705	-7.16552	-8.79258	-10.1827	-8.52622	-10.5072
5FD2	-11.7051	-12.4172	-8.47929	-12.1141		-11.7798	-11.9752	-12.1804	-11.7319	-10.7227	-12.7773	-10.2132	-16.4236	-11.9507	-9.70851	-11.4985	-12.5605		-11.5975	-6.52814	-5.31343	-10.1089	-10.4767	-11.6186	-10.5007	-9.71053	-12.8115	-2.05353	-7.76189		-10.3488	-9.56544	-8.98594	-11.0773	-9.10472	-13.9453	-11.2912	-11.8792	-11.432	-12.4755	-10.2217	-10.9058	-11.5088	-12.1848	-9.28755	-12.3789	-11.8581	-11.4528	-11.8894
6VQM	-10.704	-9.38297	-3.50211	-10.2256	3.85394	-11.3892	-11.5581	-8.97197	-9.35348	-7.83142	-10.9135	-8.3039	-13.3259	-10.4412	-7.63093	-10.0024	-9.13249	-0.888986	-10.4762	-1.77749	-1.7896	-10.2639	-8.62786	-10.8431	-8.88341	-5.60769	-9.6417	0.455709	-5.20025	-2.26494	-9.56501	-9.73148	-5.63844	-11.1537	-8.70512	-10.6972	-9.79557	-9.70588	-11.3122	-11.3483	-9.73022	-9.70686	-7.80755	-8.88804	-7.27072	-8.70563	-12.8463	-9.52734	-11.2375
1o4o	-4.55393	-3.08292	1.31705	-4.13006	-0.177984	-3.90454	-4.30848	-3.71506	-1.9672	-2.32654	-4.303	-4.17509	-2.26086	-4.50969	-3.05203	-4.33365	-2.93194	1.76644	-2.14365	-0.128155	4.96929	-0.976162	-3.193	-4.21264	-1.87387	-1.48231	-4.09022	6.90054	-1.41179	-1.25379	-3.0382	-4.81002	-1.77483	-2.66578	-2.23238	-4.8204	-3.37842	-3.94234	-6.1097	-3.65062	-4.05124	-3.54918	-1.76491	-3.39107	-4.2028	-2.95697	-4.46176	-3.88603	-3.86391
5BNQ	-6.12486	-7.45954	-2.08927	-5.89834	3.826	-9.1512	-9.63499	-7.74066	-6.52507	-6.55362	-8.82637	-6.74255	-5.32931	-7.21229	-7.34815	-6.76323	-7.66374	0.814339	-7.37001	-2.39968	0.793002	-6.74089	-6.03947	-6.48397	-5.51503	-3.80359	-5.96932	1.03563	-5.80292	1.73434	-6.73677	-10.6304	-5.17243	-6.72008	-5.85676	-7.74463	-7.92912	-5.65295	-8.50344	-6.31593	-7.4733	-11.4691	-6.05025	-7.88012	-6.53833	-6.86144	-9.56247	-7.09847	-8.42637
6NFZ	-8.70129	-8.57461	-1.74534	-7.65401		-8.3134	-11.4744	-11.1965	-9.64933	-7.60912	-8.8826	-7.60634	-10.8841	-10.0439	-8.27555	-9.19247	-9.84202		-10.6656	4.74563	4.95129	-9.15379	-5.94072	-7.74332	-3.93838	-5.38305	-11.9951		-4.36887		-7.6221	-8.6708	-5.7794	-10.4005	-6.21589	-8.26529	-9.94165	-7.93193	-11.7432	-8.57039	-9.82433	-9.29839	-7.0851	-8.74354	-7.26804	-8.24053	-12.3229	-9.27821	-13.3686
5KRC		-10.8085	9.87538	3.23133		-5.08755	-9.25132	4.5595	0.452106	-9.44402	6.84335	-7.05412	-1.39107	-12.5464		-9.89134	-11.4837		-13.6167			-4.06937	3.00839	-2.28582		-5.07704	-7.51769		0.885966		-7.27948	-2.6121	1.01089	-4.74034	2.66122	-10.081	-10.2503	-10.5896	0.500693	-12.1844	-9.9002	-5.1545	1.67062	2.39885		-3.40266	-0.476657	-6.81141	-3.78616
7NR3	-10.1707	-10.0807	-9.40429	-10.4571		-11.0642	-9.87945	-11.7221	-12.2056	-10.0147	-11.2262	-8.14124	-13.398	-10.0879	-10.4228	-8.51066	-10.6464	-1.64238	-11.7773	0.338844	-5.13735	-10.6393	-9.77527	-9.1601	-11.9841	-9.45835	-9.2761	-2.36675	-9.50005	-2.10602	-10.9938	-11.3364	-8.47762	-12.8345	-10.4328	-11.0276	-9.03892	-9.22374	-11.5916	-10.3927	-8.66904	-11.846	-11.0193	-11.1662	-10.4548	-10.4161	-12.4637	-12.2069	-11.6633
1t65		-6.76667				-2.64606	-9.38407			-10.8862		-9.71474		-11.88		-9.89759	-11.3728		-8.50591					0.431741		-1.67152	-5.61556				-0.018905	-2.04927		-2.11144		-5.2712	-9.23521	-11.1856		-11.914	-11.1352	-6.97598		7.07562		-3.05009	-2.9566	-4.556	-2.50829
5IX0	-7.07559	-6.13124	-2.63433	-10.619	3.90898	-7.10693	-11.875	-11.6988	-8.51225	-6.18377	-10.5244	-11.1064	-8.16648	-12.5686	-13.2322	-7.63064	-9.67455	-0.576515	-8.01481	-4.43831	-0.446349	-8.5386	-7.44947	-10.6035	-6.46801	-6.29879	-9.52129	3.11655	-7.67695	-3.18427	-9.46126	-7.67229	-7.44312	-9.52038	-7.35553	-7.4977	-7.73723	-8.17698	-7.91227	-8.60892	-8.04875	-9.6428	-7.20095	-10.2414	-7.25654	-7.25608	-13.4925	-12.438	-10.2562
7B43	-9.82276	-7.6492	-4.01747	-9.01686	8.84947	-9.57091	-16.1353	-10.5528	-11.9182	-6.8858	-11.6803	-8.71714	-8.34308	-10.1235	-10.9053	-10.7699	-10.8695	-5.48019	-6.8551	-5.86514	1.31323	-6.28689	-7.75211	-9.34382	-8.07958	-8.36859	-7.72547	2.21651	-7.10823	-2.71848	-7.64755	-8.92964	-6.00896	-9.49347	-6.46836	-9.20889	-8.37541	-8.4109	-9.59683	-11.1466	-11.159	-10.881	-11.7012	-9.96348	-8.65216	-10.1171	-11.2053	-9.87814	-10.2949
500000000000000	-7.90251	-11.23	1.17565	-9.03134		-11.4962	-10.7282	-8.94607	-8.26656	-13.6725	-10.0043	-8.80666	-14.026	-11.6851	-8.47567	-9.26622	-14.6772		-12.8909			-12.1621	-9.70611	-9.07701	-5.85036	-6.79638	-10.6191		-3.31773		-9.25648	-7.50432	-2.8878	-8.50456	-10.0523	-14.6695	-12.6478	-11.878	-10.1544	-14.1413	-12.0786	-10.0449	-10.6697	-9.07099	-6.7482	-8.13539	-10.1223	-7.50962	-8.27554
2v8x	-5.09219	-7.86303	-3.65653	-5.19664		-8.95417	-12.1497	-6.40741	-7.0649	-9.66381	-6.80097	-7.87165	-9.85953	-11.5555	-3.21472	-9.42419	-9.48966		-9.04872	3.77178	0.913441	-6.77396	-6.59199	-8.65163	-4.91232	-7.05173	-11.2244		-5.82381		-7.45252	-7.27477	-2.95609	-7.37875	-7.73031	-8.58188	-9.5356	-9.22237	-7.38478	-10.1936	-10.1914	-8.87123	-5.68515	-4.87122	-5.07926	-10.6748	-8.07695	-6.60368	-9.44535
5O4G	-9.33002	-8.15834	-6.02814	-8.46129		-10.734	-8.64215	-9.53278	-11.4555	-12.2899	-10.3597	-8.69194	-14.9154	-10.7635	-8.81403	-10.7527	-12.4223	9.66115	-10.5163	-1.11165	-0.830706	-11.1397	-10.5209	-12.6069	-8.09096	-10.9231	-10.4943	3.33474	-8.02277	3.60465	-8.06617	-10.3137	-7.34647	-8.16667	-7.0145	-11.8294	-13.6782	-11.3814	-12.1033	-13.2407	-9.11146	-12.2325	-9.88073	-10.8417	-10.732	-10.7292	-10.0182	-13.8518	-11.1583
2hct	-10.5975	-10.5575	-9.67685	-13.0659		-12.1544	-14.2642	-12.3299	-13.1301	-10.8448	-12.9981	-11.4226	-12.3163	-10.9649	-10.9363	-9.70103	-11.0004		-11.3761	1.54977	-2.9378	-10.3365	-11.0016	-12.9199	-11.4676	-11.1531	-10.2099	-1.87376	-9.41597		-9.09568	-11.3346	-6.83976	-10.1118	-11.8498	-11.2166	-9.827	-8.84406	-13.8506	-11.0505	-11.0744	-10.3347	-13.5776	-10.3346	-10.5839	-11.5604	-13.8801	-10.3782	-14.5008
7JXW	-13.2344	-10.3842	-10.3341	-11.4227	4.9667	-12.3756	-11.6578	-14.4048	-10.9752	-10.7423	-11.3462	-11.1187	-16.6151	-12.9024	-12.7611	-10.1645	-12.1754	-1.78624	-9.16011	-7.30879	1.00541	-9.18764	-6.95385	-12.2566	-9.52411	-11.098	-10.912	2.27924	-7.64897	-5.60243	-13.792	-10.8115	-4.12156	-9.74348	-7.85797	-13.8039	-10.5177	-13.518	-9.96473	-12.5859	-11.4011	-11.1025	-14.1978	-14.1908	-11.5463	-11.1648	-13.8155	-9.78153	-11.577
6VRE	-8.01231	-10.1593	-2.12563	-8.78734		-9.66342	-12.6623	-10.0724	-8.68918	-8.70613	-10.6079	-9.17708	-10.9122	-13.3441	-8.13392	-11.9779	-12.3292		-12.5593	-2.35778	-0.600328	-8.88962	-10.0253	-8.18424	-7.86448	-5.4738	-10.7961	13.0201	-6.60459		-10.023	-11.5839	-8.34245	-11.4183	-7.12962	-10.3882	-11.7045	-9.98183	-9.36687	-10.3571	-11.3316	-9.76583	-7.78377	-9.57295	-6.7232	-10.8972	-9.74793	-8.75291	-9.25019
5WJJ	-10.7919	-13.3535	-8.44951	-13.1254	-0.432682	-11.8832	-11.1679	-9.76758	-10.5304	-12.9039	-12.5006	-9.20295	-10.0678	-11.0726	-9.30077	-9.09888	-10.9108	0.812381	-10.5058	-2.80093	-4.03663	-10.578	-8.26737	-10.3994	-8.67429	-9.58023	-10.8674	0.090969	-7.67795	0.605049	-8.20551	-11.4992	-8.34965	-10.7179	-8.72952	-11.4761	-10.0562	-11.8107	-9.81555	-10.2679	-11.5843	-10.5963	-8.95469	-11.1852	-11.1806	-10.7593	-11.2838	-11.8704	-10.5451
2pwl	-7.32587	-11.1272	-3.31421	-9.37885		-12.3537	-12.3799	-8.82544	-9.88422	-10.2423	-9.90403	-8.90468	-12.5472	-11.5829	-6.32856	-10.146	-12.9576		-10.8945	-0.727066	0.220267	-9.63031	-9.84602	-7.93989	-8.5033	-7.64019	-10.4587	11.1391	-8.2384		-10.2276	-9.04334	-8.10173	-10.4711	-8.67863	-10.9531	-10.3465	-11.1948	-12.4513	-11.3141	-9.91744	-9.36017	-6.95725	-8.06852	-7.76635	-10.9993	-11.5362	-11.3252	-11.1977
4lud	-10.3222	-10.3895	-7.02041	-9.68572		-10.4246	-11.5327	-11.466	-10.109	-10.6805	-9.29064	-9.27475	-13.0713	-11.2585	-6.63162	-10.6676	-10.8429		-10.6195	1.55377	-3.95132	-9.98378	-10.6128	-9.28238	-6.64496	-8.13878	-9.49014		-8.92614		-7.76003	-10.6041	-7.43936	-8.78449	-8.81334	-11.1541	-10.6762	-10.8411	-12.6345	-11.4952	-10.6239	-9.73151	-7.56123	-6.92394	-7.80933	-11.0663	-11.6428	-10.2715	-9.10159
6YG6	-13.2169	-12.0167	-6.21414	-14.184	-7.44161	-11.5642	-12.4905	-14.057	-14.7786	-9.86984	-14.8406	-9.93206	-12.5434	-11.5834	-12.1543	-9.74344	-11.4147	-7.52567	-11.5718	-6.85043	0.78309	-11.615	-9.96516	-12.5879	-10.0435	-10.9811	-11.2513	0.464523	-9.27342	-5.72723	-10.4257	-10.0841	-8.14381	-13.962	-7.86844	-12.107	-10.4998	-9.55999	-11.7872	-13.0717	-10.7518	-12.7048	-11.831	-11.71	-11.6826	-11.1315	-13.4333	-12.3745	-9.29571
2wkm	-10.7543	-11.151	-6.01762	-10.3433	5.45105	-11.8395	-11.1522	-10.4101	-10.6609	-10.9104	-11.3591	-8.69946	-12.5327	-10.7374	-10.3071	-10.0902	-11.8686	0.729352	-12.729	-10.3695	-7.51926	-11.7942	-10.3592	-11.8371	-12.231	-10.3378	-10.4846	-0.494756	-7.77965	-1.07704	-11.6616	-9.93885	-10.1733	-11.0782	-9.6569	-12.9557	-11.2626	-10.4774	-12.0786	-14.5986	-9.46572	-12.0355	-11.4881	-9.93753	-9.45678	-11.9431	-11.2984	-12.0864	-12.2606
1fkr		-8.51916					-9.20421			-8.39414		-7.89343		-12.5905		-9.12455	-10.807		-7.61654							3.64026	-6.19953					3.00085		-0.860603		-4.08579	-9.15291	-9.95234		-10.5763	-9.48976	-3.39966				-1.40759		-4.13854	0.952938
1fmk	-11.6396	-10.6977	-8.73797	-9.7853	-5.80433	-12.3382	-11.5313	-10.2759	-12.8347	-10.9119	-10.425	-8.67994	-12.8143	-10.8705	-9.95903	-10.1212	-11.2244	-7.27687	-11.5827	-6.54532	-4.96827	-9.76493	-11.1879	-11.4993	-11.8251	-9.64901	-10.1833	-2.22372	-8.51871	-6.94096	-11.5429	-11.1698	-9.03021	-10.8692	-9.40698	-10.489	-10.6596	-10.6391	-13.5191	-11.8856	-9.28328	-10.5136	-10.8262	-10.3516	-10.4633	-12.0124	-10.6037	-11.2932	-12.3488
2z4j		-9.61869		-1.14058		-9.61118	-9.7477	1.97673	-0.463486	-10.9845	3.06828	-10.4342		-12.7383		-10.8128	-12.5303		-8.61695			-6.02501		-4.23919		-3.74345	-9.13496		-0.483809		-5.4722	-2.58823	3.43316	-7.78751	-1.84926	-8.68517	-12.2878	-12.2913	3.43028	-13.0504	-11.0917	-5.76024	0.774109	-0.523944		-6.46448	-1.51162	-4.48416	-3.35092
6UMV	-6.86525	-6.87592	-4.49096	-6.62577	-4.03384	-6.86307	-7.12258	-6.45393	-7.09169	-7.97989	-6.49191	-5.62313	-8.65909	-7.48	-9.79682	-7.83793	-8.69442	-5.39492	-8.7354	-0.61947	-5.26635	-7.55653	-9.89298	-6.92373	-7.00164	-5.42517	-7.64861	-2.87204	-4.96845	-3.98516	-7.09122	-6.56831	-7.61704	-6.83775	-6.48823	-9.06938	-7.24408	-7.93706	-6.62645	-8.47935	-6.07714	-6.36157	-9.04303	-7.76099	-8.39073	-6.69631	-5.51018	-6.82866	-5.4947
4u80	-14.7467	-11.4825	-8.18187	-11.4826	3.21223	-13.6645	-11.7183	-11.459	-12.5482	-9.66725	-11.0723	-8.4495	-12.4299	-13.1092	-10.2804	-10.1541	-12.2469	-4.26104	-12.6602	-6.09637	-5.10005	-11.6818	-11.1699	-10.1327	-8.19646	-10.7934	-11.0045	0.642409	-11.4166	-3.12025	-14.5103	-11.6268	-8.44463	-12.2518	-11.0306	-13.0774	-10.7142	-11.6256	-10.8045	-11.8741	-10.6593	-10.1112	-12.6727	-11.6961	-13.9708	-13.7041	-11.4483	-11.5242	-10.6391
1o4h	-0.012334	0.42714	6.75396	-2.01547		-1.48069	-2.8327	-1.39704	-0.483917	-1.77797	-0.120914	-2.77235	4.33357	-4.44346	0.595838	-6.54271	-2.13476		0.206966			3.24826	3.94322	-2.70754		0.450076	0.377951		-0.827092		3.79119	0.519452	7.16234	0.261041	1.03793	-1.03999	-2.28883	-4.08414	1.53357	-1.69497	-2.16378	-1.77738	4.24891	-0.119783	3.14656	-2.4119	-2.15379	0.433018	-0.937071
5HA9	-12.0401	-12.6736	-14.1335	-14.5193		-15.3856	-14.0525	-15.8658	-14.7244	-12.218	-14.4843	-9.15767	-14.3428	-12.5223	-15.2945	-11.2718	-12.6435		-14.8762		-3.57667	-12.1843	-11.4006	-14.1278	-13.2499	-11.0451	-11.5949		-10.0214		-11.3705	-11.3633	-9.70813	-12.311	-11.3811	-13.1459	-13.3502	-12.1851	-14.3279	-13.7003	-12.6134	-13.3506	-11.396	-13.0869	-9.08722	-13.6912	-15.9026	-14.625	-13.169
5UOX	-7.03852	-9.30478	-2.86151	-8.57053		-9.68537	-11.0083	-9.95172	-9.25996	-7.44012	-9.81879	-7.67908	-11.6472	-11.6673	-5.52219	-10.6565	-10.358		-11.9767	1.56937	1.00477	-8.80929	-9.76156	-7.93819	-6.30935	-7.05433	-9.62855	7.21094	-5.90196		-9.71549	-10.0067	-6.40039	-10.1902	-6.44972	-9.45077	-11.068	-10.4032	-8.58395	-11.8897	-10.1492	-9.93425	-6.83164	-8.4863	-6.87508	-10.0372	-8.67271	-8.247	-9.34978
6X2X	-8.01666	-10.066	-7.91121	-8.86507		-10.2052	-8.74726	-8.86219	-11.5241	-9.30794	-9.71245	-8.74718	-11.0924	-13.9631	-7.89433	-9.33418	-11.7021	5.37468	-9.41401	-5.77444	-10.4205	-12.5069	-8.68141	-8.11082	-9.56827	-10.4918	-9.76678	-3.47414	-8.87807	3.89423	-9.94101	-11.0699	-8.14073	-8.7235	-9.01791	-11.2205	-9.1927	-9.32052	-11.3498	-9.88244	-8.42914	-10.0636	-9.23718	-10.9489	-12.8125	-12.4923	-10.8277	-10.8992	-11.7242
6G9N	-11.9542	-11.623	-8.72678	-12.3009		-13.8508	-12.8369	-14.269	-14.5498	-10.9532	-15.3054	-10.1339	-13.5247	-10.8817	-13.4962	-12.694	-13.7578	-3.22148	-11.748	-5.67774	-6.16035	-12.9727	-13.7165	-12.356	-13.5745	-13.7692	-11.4305	-3.57674	-10.8405	-3.13201	-10.9948	-11.862	-11.4093	-16.1432	-11.2429	-16.3468	-11.0654	-12.98	-15.0164	-13.6001	-9.02377	-13.1758	-13.4775	-14.5793	-13.7769	-12.6486	-12.9534	-15.0298	-11.1483
2az5	-10.4063	-9.27079	-9.35726	-9.88123		-10.1978	-9.28903	-11.143	-11.3023	-10.4759	-10.5608	-7.69107	-12.3465	-8.8857	-10.9706	-8.38636	-11.7842	-5.38445	-12.9281	-7.09764	-9.03194	-11.6686	-9.88301	-10.4582	-11.21	-9.75257	-9.51044	-8.13968	-11.2264	-3.76277	-11.1555	-9.02866	-10.6916	-9.73282	-9.00799	-11.1927	-10.4664	-9.89092	-11.074	-11.2294	-10.5046	-10.3118	-12.0681	-11.9145	-9.50361	-11.5805	-11.3613	-10.7658	-10.8165
5QI0	-6.82702	-6.75851	-1.67511	-5.30478	0.032819	-6.54819	-6.66347	-5.50599	-5.66179	-5.5721	-5.86834	-4.85828	-7.02093	-5.68095	-3.17661	-7.14439	-6.37908	0.605816	-6.13059	2.25957	-0.137069	-5.96075	-3.25159	-6.77304	-3.86312	-3.88897	-5.17249	2.12983	-2.82113	1.18434	-7.0514	-5.53824	-5.02081	-5.70291	-4.23427	-6.13263	-6.11041	-6.65582	-7.60869	-6.04949	-6.14769	-6.43548	-4.61306	-5.27033	-6.05485	-7.22901	-6.28808	-5.10495	-5.74252
3zew	-6.28799	-10.2928	-2.18656	-8.78307		-11.4737	-11.517	-9.86206	-10.658	-11.3685	-9.15694	-8.89692	-12.7785	-11.8647	-5.48327	-10.829	-12.1945		-11.7779	5.72483	2.71819	-8.86469	-11.8779	-9.79356	-5.12382	-7.86988	-9.83121		-6.54942		-9.31119	-9.80055	-5.16234	-10.7998	-8.31373	-10.8502	-11.1299	-9.64944	-11.6485	-10.0426	-10.5056	-11.1562	-6.69723	-4.90501	-9.74148	-12.2445	-12.0674	-8.52218	-9.53483
1bkf	-6.36486	-8.43686	-7.73072	-8.47019	5.30012	-8.18044	-6.9628	-9.2842	-8.84917	-7.58495	-8.48617	-6.97536	-9.30252	-6.40931	-7.95345	-6.84255	-8.66467	-0.591391	-8.26549	-4.81094	-7.6997	-7.98766	-6.93758	-7.4683	-8.11287	-6.18644	-6.95064	-4.34996	-7.47809	-0.6815	-8.20201	-9.5238	-8.02553	-8.46968	-7.6591	-8.06474	-8.44459	-7.38855	-8.79377	-7.91437	-7.9473	-8.17407	-9.13588	-8.32769	-8.63587	-7.78675	-9.42529	-8.46052	-9.14993
7NTH	-7.5951	-10.0124	-6.51892	-10.5042		-11.2371	-12.2456	-11.3668	-9.27007	-12.3767	-11.1009	-7.806	-12.6723	-11.0802	-9.20627	-10.6836	-11.7925		-12.5741	-1.88132	-3.01817	-10.1182	-9.55835	-10.7155	-9.7321	-8.5108	-10.9721	5.9477	-7.46645		-10.9465	-10.3469	-8.39454	-11.7468	-8.24921	-11.3491	-12.8313	-10.1472	-11.47	-11.8864	-10.4048	-11.1915	-10.2814	-8.77396	-7.99706	-11.7496	-11.4702	-10.0877	-13.3332
3eg0	-5.09219	-7.86303	-3.65653	-5.19664		-8.95417	-12.1497	-6.40741	-7.0649	-9.66381	-6.80097	-7.87165	-9.85953	-11.5555	-3.21472	-9.42419	-9.48966		-9.04872	3.77178	0.913441	-6.77396	-6.59199	-8.65163	-4.91232	-7.05173	-11.2244		-5.82381		-7.45252	-7.27477	-2.95609	-7.37875	-7.73031	-8.58188	-9.5356	-9.22237	-7.38478	-10.1936	-10.1914	-8.87123	-5.68515	-4.87122	-5.07926	-10.6748	-8.07695	-6.60368	-9.44535
1o4a	-3.2977	-4.75041	1.38138	-3.16966	0.036183	-3.55072	-4.1274	-2.71959	-2.86328	-2.94825	-5.03623	-4.08335	-4.85438	-5.95352	-3.90617	-5.15552	-4.03751	1.70367	-2.84673	2.88539	3.93163	-2.76718	-3.03179	-4.26343	-1.4698	-2.07097	-4.83274	2.55727	-4.47234	1.23945	-3.20101	-5.23187	-1.32672	-2.68372	-2.10707	-3.5712	-3.43476	-3.76225	-3.21952	-3.5728	-3.66891	-3.287	-2.21082	-4.16052	-4.54982	-3.79934	-3.41041	-2.78638	-4.17457
6DF6	-9.88404	-11.4007	-9.07182	-12.0584	4.41073	-11.3306	-11.2678	-9.78762	-11.3094	-11.7453	-8.83412	-8.82591	-11.2702	-11.2166	-9.18677	-8.83271	-12.5129	-2.03646	-12.7572	-2.46148	0.754862	-10.5614	-10.1395	-8.87354	-9.72597	-8.5583	-9.91732	-1.79132	-8.20838	-3.78099	-8.75405	-9.57806	-8.77649	-8.61552	-6.24453	-11.8927	-10.6658	-11.7322	-9.93732	-11.9362	-9.27947	-10.3141	-10.6646	-9.36217	-6.45178	-9.15701	-9.4936	-10.9071	-11.5022
4u42	-12.9372	-9.58261	-4.54398	-11.958	-5.14038	-10.0736	-15.1989	-13.7956	-12.6316	-9.16321	-11.9242	-9.29036	-12.0653	-11.5058	-11.4876	-11.4494	-12.4556	-6.38092	-11.5119	-9.26229	-2.98756	-9.68751	-12.8688	-11.4462	-10.7255	-10.3824	-10.4134	-0.078932	-6.77468	-10.2841	-9.5125	-9.83428	-7.00878	-11.9747	-8.0567	-11.2815	-11.5175	-11.0955	-14.009	-11.995	-11.3988	-12.0808	-10.5825	-12.2108	-10.7796	-12.1038	-15.4913	-10.1209	-11.0358
1seu	-17.9635	-16.8066	-11.8448	-15.0859	-9.4846	-15.5933	-15.2612	-19.096	-18.0115	-12.7791	-19.0856	-13.0755	-15.5299	-16.5081	-17.5527	-13.1517	-16.1149	-12.8799	-17.0312	-12.1953	-10.9437	-14.2978	-15.3896	-15.7033	-21.6233	-15.706	-14.2797	-7.49537	-12.6443	-8.37109	-13.7598	-15.8733	-13.731	-16.6445	-14.7129	-15.8661	-15.7378	-14.9003	-17.7917	-18.1219	-13.9857	-14.3532	-14.7672	-17.1744	-17.5441	-16.5072	-17.6496	-16.5668	-16.1047
5JGA	-9.18464	-10.4848	-5.57159	-11.0048	-0.076288	-14.2867	-12.3529	-13.2799	-10.1957	-11.0455	-11.8769	-9.92832	-13.8346	-11.9632	-9.90244	-10.5032	-11.6648	-1.66074	-11.5702	-3.84964	-2.41021	-9.71452	-9.09648	-9.59677	-9.51945	-7.60491	-10.2027	-1.85739	-9.01228	-2.56359	-10.835	-10.6942	-8.63122	-11.185	-9.74719	-11.6237	-11.2645	-10.4124	-12.6568	-11.0993	-11.5455	-11.2005	-9.22805	-11.092	-9.53597	-11.0158	-13.7005	-10.4544	-14.0317
6O0P	-8.31981	-9.22725	-6.37394	-10.1482	-5.93161	-10.1109	-11.0456	-9.47118	-10.0983	-9.93868	-8.77088	-7.71865	-10.1879	-8.53746	-10.283	-7.87455	-11.0995	-8.85178	-9.00589	-9.5243	-2.35372	-9.78063	-7.77149	-7.55011	-8.37123	-8.9962	-10.6719	1.33298	-6.83631	-6.45467	-9.19106	-7.05721	-8.47959	-7.64389	-7.11168	-10.8528	-9.72717	-9.33608	-10.5235	-9.74325	-8.93634	-8.65871	-12.0561	-8.27122	-10.529	-8.23375	-9.99227	-9.34611	-7.84685
5V56	-16.1571	-13.6813	-6.74646	-16.7585		-14.5353	-14.1572	-19.2141	-18.6284	-10.8931	-18.1559	-13.585	-7.90899	-12.3714	-17.5393	-11.9843	-16.3916		-15.4633			-13.6496	-15.3589	-16.3822	-11.4162	-15.4489	-12.113		-10.4658		-14.01	-16.014	-8.44895	-15.8207	-11.8345	-16.8282	-12.9122	-13.7614	-10.2209	-15.6284	-13.1934	-16.7577	-15.5375	-16.5239	-15.3655	-14.8675	-17.3781	-18.7687	-13.2994
6NE7	-6.3063	-8.75565	-0.345575	-10.1766		-10.105	-10.2473	-7.30115	-7.87985	-7.29354	-9.36821	-7.30248	-10.1569	-11.8616	-5.65073	-10.4705	-9.5559		-10.3364	1.85989	-1.26685	-6.53836	-8.45831	-8.12514	-6.22055	-6.46574	-10.2266		-5.0413		-7.9299	-7.49584	-4.3886	-9.23944	-7.72595	-8.67895	-12.312	-9.36448	-10.8248	-10.1002	-9.12574	-11.2119	-5.90385	-7.83951	-6.36601	-9.16836	-9.16679	-8.96778	-8.69825
4oez		-8.85884				-7.58033	-8.95968	5.28883		-10.7767		-10.1149		-12.4147		-10.8261	-12.3126		-7.86817			-0.323694		2.18853		0.247561	-7.25586				-3.18651	-0.936974		-4.48907		-5.85668	-9.75339	-11.4607		-11.9193	-11.1929	-6.83879				-4.42461	-1.18304	-1.19246	-1.9836
1o4f	-0.813862	-1.59347	3.85224	-1.71474		-1.36896	-3.28437	-2.54802	-0.661998	-2.69734	-0.774271	-3.74442	-0.365554	-5.1218	1.41517	-5.19996	-2.69176		0.54276			2.63207	0.049336	-2.96581	1.30892	-2.31936	-3.20161		-0.834486		0.742836	-2.31347	2.81939	-0.880138	-0.423973	-2.49596	-2.81128	-3.45102	-1.11747	-2.308	-4.26502	-2.94618	1.17847	-0.386167	0.336234	-3.16283	-2.59839	-1.62923	-2.43229
2ivv	-9.49971	-10.6694	-3.67405	-9.96362		-12.871	-12.1038	-10.8193	-11.4165	-11.8284	-11.7949	-9.58224	-15.613	-10.9168	-5.79178	-9.73063	-13.3462		-12.6224	1.26914	1.96727	-11.658	-10.4903	-9.32593	-7.78978	-8.91248	-12.0441		-7.22163		-8.67699	-8.73434	-7.9311	-12.581	-9.04283	-12.8567	-11.6168	-10.3934	-12.0022	-12.8553	-12.3552	-11.0449	-9.36227	-7.23822	-9.26789	-12.8836	-11.8142	-8.25368	-12.0962
4b99	-9.93059	-9.18774	-6.35563	-9.16725	-1.48445	-8.69447	-11.1912	-9.5471	-8.71601	-9.25365	-9.03111	-7.55799	-9.7377	-8.76819	-10.7963	-8.2357	-9.70102	-3.94028	-11.356	-4.13331	-2.99824	-7.88018	-9.24548	-8.91105	-11.3808	-7.85907	-10.3719	-2.99856	-6.30876	-2.79738	-10.8882	-10.9918	-7.45241	-12.6812	-9.27345	-9.9097	-9.45646	-9.05287	-9.69348	-10.8104	-8.68114	-10.1965	-9.34012	-10.1126	-8.62825	-9.40446	-11.739	-11.4008	-10.8091
2xrw	-9.86182	-10.0167	-3.31267	-11.0009		-9.32159	-11.9251	-12.6136	-8.56057	-8.77001	-10.0503	-9.12451	-9.0805	-12.1214	-8.6922	-10.7108	-12.0491		-12.007			-8.19972	-8.68197	-10.7974	-9.06868	-9.31773	-10.8217		-8.07535		-8.80064	-10.8747	-4.5834	-9.67929	-7.13197	-11.7195	-11.392	-10.9801	-9.62198	-12.1615	-10.2515	-11.0867	-8.69141	-10.7153	-9.15572	-10.2841	-10.4131	-10.8602	-10.1119
3b8r	-11.7927	-9.082	-2.19163	-11.9518		-10.2898	-11.8507	-12.7101	-11.944	-10.407	-10.8847	-9.88666	-13.7097	-10.3954	-7.28485	-9.46768	-11.0775		-9.88629	5.3809	1.87009	-8.82038	-9.04823	-10.6787	-8.51055	-9.91273	-9.90885	4.36298	-8.43968		-9.05652	-11.6359	-7.39013	-8.32183	-10.6709	-10.5467	-12.061	-9.92216	-10.11	-11.6944	-10.9795	-9.64982	-9.4578	-10.7809	-10.2098	-11.5577	-15.1904	-9.94775	-11.697
1qcf	-14.416	-12.008	-3.71527	-11.6847		-13.6959	-12.1522	-12.9561	-13.5586	-12.4638	-12.951	-10.6851	-13.888	-13.0265	-8.99044	-10.1493	-12.305		-12.6953	-6.47328	5.41157	-9.69924	-11.6419	-10.991	-9.9533	-9.64769	-11.049	9.28535	-10.1634		-8.53513	-11.0619	-5.76583	-14.047	-12.9048	-11.6074	-11.5035	-10.2887	-14.009	-11.1729	-12.7937	-10.9956	-9.2203	-10.9576	-10.6432	-11.3426	-13.0171	-10.0937	-15.3227
1a1c	-3.69775	-4.06015	-1.96236	-4.00709		-5.77784	-4.81529	-3.85259	-3.64127	-4.06436	-5.08777	-6.37036	-5.0344	-6.22228	-4.59963	-6.51879	-6.29817	2.52803	-4.95575	1.57117	-0.152165	-3.24344	-5.00799	-4.63789	-3.28761	-5.30426	-6.04751	-1.71176	-5.83424	4.03855	-5.55713	-6.48321	-2.95724	-4.29804	-2.49032	-6.14995	-6.2364	-5.72853	-6.43533	-5.29394	-6.15565	-6.83807	-4.55795	-5.51927	-5.02255	-10.5192	-6.07515	-6.02484	-5.1287
3od6	-11.0813	-7.52216	0.656475	-9.84176		-9.89281	-14.2789	-13.4289	-9.82213	-10.427	-9.36168	-9.43011	-8.47413	-9.17078	-11.9509	-9.59826	-10.3013		-7.48533			-6.37142	-5.28454	-13.1732	-5.79672	-11.4999	-7.94401		-7.43877		-9.5947	-9.70341	-4.91659	-10.0941	-5.40979	-9.28264	-7.83227	-11.3381	-6.84183	-10.0349	-10.0392	-10.7515	-8.26574	-10.56	-6.64808	-11.0162	-13.867	-11.8537	-12.67
5A46	-8.60894	-8.98373	-4.50417	-8.63495	12.2166	-9.16667	-9.82069	-8.64243	-9.93768	-9.09775	-9.06402	-7.81116	-10.4071	-10.5192	-7.90428	-8.99854	-9.72913	-0.444724	-8.75845	-3.43228	-2.16927	-8.41684	-8.74723	-8.38151	-9.08343	-7.43408	-8.49291	1.57944	-5.61447	-3.24064	-8.66202	-8.60874	-4.86767	-9.49815	-7.9348	-9.04313	-8.0047	-8.76411	-10.3484	-12.0058	-8.38813	-10.5212	-7.8738	-7.55875	-8.32975	-10.234	-10.5102	-9.23401	-9.52865
2i0h	-8.21682	-10.4535	-7.83636	-12.5975		-10.4424	-10.7952	-9.21981	-10.018	-12.3688	-8.58819	-9.456	-15.7965	-9.83236	-8.12399	-8.82754	-10.1689		-11.7762	2.43426	-3.48808	-8.9426	-8.06524	-10.2507	-10.2183	-9.65944	-10.5418	12.1862	-7.04304		-10.8414	-9.37614	-6.35644	-9.59423	-8.54104	-9.86437	-8.99592	-9.08987	-9.53791	-9.92685	-9.3223	-9.48897	-9.18004	-8.51232	-7.79254	-10.7869	-11.2817	-9.98629	-8.95017
6SD9	-12.4073	-10.8728	-4.95198	-11.8345	-12.8408	-12.27	-13.9314	-14.4817	-13.2543	-10.6322	-12.833	-11.1495	-13.7528	-11.4853	-12.6236	-10.7036	-13.0009	-9.53442	-13.0294	-7.46788	-0.677578	-10.7163	-12.1367	-13.4589	-10.2306	-10.6156	-10.4638	3.28092	-7.5422	-7.78053	-11.2903	-11.2131	-7.51027	-12.2777	-9.20079	-14.3664	-12.4408	-9.75186	-10.9804	-10.9233	-10.0139	-11.9381	-12.2921	-13.5279	-13.2209	-10.4355	-12.9963	-13.611	-11.7884
2jfa	-9.03227	-9.91853	-7.0651	-10.2172	-1.05128	-9.47053	-11.7582	-10.042	-12.9017	-9.5874	-10.1056	-8.51805	-9.38816	-11.5929	-13.3768	-9.19217	-12.1188	-4.31407	-11.0023	-4.60606	0.258493	-11.4336	-11.7771	-9.50446	-7.91173	-8.54878	-12.086	0.108741	-5.88389	-3.43825	-8.54707	-10.308	-6.47871	-8.30438	-8.51253	-10.9397	-10.226	-10.6577	-9.70321	-10.9853	-9.45913	-10.0904	-9.49905	-10.404	-10.3252	-8.83346	-10.9498	-10.9468	-11.3783
3mh0	-7.13502	-4.86383	0.714777	-6.3895		-7.4701	-11.8741	-10.1963	-8.89462	-6.43816	-8.98402	-9.89224	-4.28685	-7.51063	-7.16203	-9.73152	-6.96902		-6.03404	-2.13526	6.34345	-4.20296	-5.15531	-7.9604	-7.63174	-4.69008	-6.43082		-7.40967		-7.26063	-6.34034	-2.33529	-7.82064	-4.10302	-8.12491	-7.68367	-8.07953	-9.09918	-9.31417	-8.54422	-8.31737	-8.47655	-7.07348	-5.02737	-5.88493	-8.28689	-5.88006	-11.3746
5FBN	-12.9923	-11.0953	-6.55779	-13.5265	-6.53819	-15.3269	-11.1183	-18.2713	-13.3701	-10.9825	-13.1229	-10.8057	-13.1907	-12.9269	-10.2096	-11.3732	-13.1114	-8.40762	-12.4491	-6.53717	-1.80391	-10.6387	-10.4286	-11.2556	-11.0347	-10.7944	-11.0965	1.1111	-9.5734	-6.44557	-12.2103	-14.256	-8.39362	-12.2016	-12.0917	-11.8333	-12.4472	-11.203	-11.518	-11.9463	-11.0798	-11.624	-10.5785	-13.4485	-13.4856	-14.3149	-14.2304	-14.3644	-14.0002
6HIG	-9.79615	-9.44543	-5.60595	-8.85636	-4.67388	-10.0517	-11.5835	-10.7355	-8.5837	-10.6044	-8.74626	-7.81088	-11.3817	-9.77977	-8.49125	-8.76385	-10.2621	-5.43204	-8.65695	-2.21517	-2.93789	-9.18791	-7.8692	-8.11931	-9.57843	-6.52817	-9.59525	-1.2927	-6.99631	-7.41737	-9.09108	-9.79845	-6.85081	-10.1253	-8.70083	-9.28119	-10.6471	-9.29072	-10.9912	-11.7969	-9.28497	-9.80499	-9.00187	-9.2649	-8.03035	-11.6364	-12.6117	-8.57015	-9.40359
4iwc	0.415397	-10.3575		-3.09709		-9.15229	-9.37483	-2.91567	-2.86388	-13.77	-2.93865	-9.19824	-5.14897	-14.2511	4.85899	-9.79226	-15.2918		-10.3262			-5.85881		-8.30542		-6.43724	-8.97774		-0.571487		-5.28013	-5.29605	3.94521	-6.20951	-2.47821	-13.2206	-11.8399	-11.6232	-1.11554	-11.2783	-12.428	-8.46982	-4.8533	-1.08594	1.90549	-6.24217	-10.1558	-5.51763	-5.25542
1u4d	-8.45738	-9.20367	-2.91717	-10.2014		-9.75999	-11.0045	-9.05626	-8.72539	-10.2372	-9.54134	-9.5282	-11.422	-11.3904	-5.32141	-11.2413	-11.818		-10.9899	5.22396	5.67286	-8.09887	-7.8411	-10.5378	-4.90063	-7.00941	-10.7757		-6.03739		-7.42213	-9.90078	-5.364	-9.94432	-10.0342	-9.68316	-11.2443	-11.5746	-11.4895	-12.7571	-10.0252	-12.5657	-6.69749	-8.27445	-8.68813	-11.0958	-11.151	-9.69358	-10.1763
5CEQ	-8.47348	-10.4734	-4.95424	-9.21583		-9.17632	-10.7822	-10.1826	-9.05326	-9.47358	-9.28797	-8.54782	-12.3769	-10.5092	-10.0776	-9.69837	-11.3854		-11.7836	-1.53193	-2.31486	-8.89377	-7.58148	-7.96774	-7.10962	-8.34501	-9.35016	1.74331	-5.55714		-8.78149	-9.33068	-6.87916	-9.79158	-7.31673	-11.1874	-10.3922	-8.85134	-9.77068	-10.2577	-10.6331	-11.0426	-8.99297	-9.71118	-7.37904	-8.81848	-10.1646	-10.1664	-10.2204
3euu		-8.41791		-7.24877		-7.87932	-10.7377	-4.85004	-4.73743	-7.32827	-6.116	-7.438	-7.11934	-8.90785	2.85842	-9.34694	-10.4567		-9.59645			-4.51185	-1.41342	-5.59759		-4.4289	-7.78328		-2.29527		-6.78647	-5.08953	0.435518	-6.81474	-5.87001	-8.58631	-10.2541	-8.08395	-7.11284	-10.9187	-8.82437	-9.71011	-5.22732	-3.44251	-3.86575	-9.16801	-6.47808	-7.00617	-8.04208
3zxz	-13.034	-12.9763	-1.66107	-9.94659		-11.1789	-13.2657	-12.548	-11.5656	-10.2234	-9.60228	-10.4116	-11.9256	-10.9421	-7.75463	-11.8741	-13.8527		-13.2942	5.10556	-0.388963	-11.1875	-10.1268	-9.93133	-11.4704	-8.41326	-11.2479		-7.8738		-7.56307	-11.2044	-7.43175	-11.7516	-6.96083	-13.4419	-10.3287	-11.75	-10.9062	-17.8833	-11.3657	-11.5687	-9.79427	-11.6308	-8.34324	-10.7906	-11.9769	-11.6746	-12.8267
3mv5	-8.94492	-10.8967	-8.43168	-11.2653		-9.88306	-11.3953	-15.3221	-14.0675	-12.2593	-15.0547	-9.59931	-11.4317	-11.319	-12.5256	-11.7801	-11.2943		-11.2816	3.10195	-2.18734	-13.7176	-7.78067	-11.2706	-7.89948	-9.75921	-9.08647	0.814517	-9.77449		-12.2466	-11.531	-8.93261	-10.6442	-9.49736	-12.9885	-9.70424	-9.82884	-11.2422	-11.0778	-10.9563	-12.1338	-11.1938	-13.4086	-9.63986	-14.0582	-15.2758	-12.7473	-11.1739
4mxz	-10.7401	-9.89582	-7.70009	-8.49091	-1.33368	-11.9051	-13.2119	-11.8687	-10.297	-9.75515	-9.56194	-8.30105	-14.0932	-10.1247	-11.0767	-10.4429	-10.84	-2.62494	-11.9445	-6.42905	-4.9113	-9.54217	-10.0297	-9.00176	-9.27948	-6.882	-9.987	-1.37749	-6.2933	-5.94733	-8.91321	-11.9025	-9.49595	-10.8099	-11.0209	-10.7003	-11.0893	-8.98092	-12.0447	-11.2488	-10.191	-9.31336	-10.1654	-9.42329	-9.06823	-10.3137	-11.2642	-8.48957	-10.3331
5GJH	-13.8378	-12.6204	-12.912	-11.6981	5.48063	-12.0744	-12.3745	-15.3711	-14.4418	-11.7091	-15.4536	-9.28415	-13.304	-10.9028	-13.1093	-13.0573	-12.7701	-2.78574	-11.8502	-4.11525	-8.06272	-13.7172	-9.88941	-12.0737	-11.8393	-11.7451	-11.5527	-4.589	-10.4169	-3.86388	-15.3572	-15.0065	-11.4743	-12.0178	-12.1188	-13.6927	-10.1747	-11.2558	-11.9223	-12.0561	-10.4693	-12.1815	-11.2896	-13.638	-14.1809	-13.3306	-14.7569	-14.3838	-12.0313
4tvj	-15.016	-14.1672	-13.9358	-12.8205		-12.5975	-15.6874	-16.3158	-14.8264	-13.2534	-14.4708	-10.3985	-14.933	-12.8066	-15.0272	-12.4269	-12.3258		-14.0121	1.65148	-5.33072	-13.9165	-11.1301	-14.4142	-12.4184	-11.9796	-11.9632	-2.60115	-12.0437	-1.12597	-13.4812	-14.2303	-10.8138	-13.7435	-11.2243	-15.0633	-12.2432	-11.7338	-15.1431	-13.9769	-12.2236	-13.1871	-16.5998	-15.1396	-14.2706	-15.0334	-17.7608	-14.6182	-14.0631
2rfn	-11.8519	-10.2889	-3.3186	-10.9262	-13.8765	-9.33175	-11.6011	-12.8878	-13.7517	-8.22048	-11.8834	-9.02421	-10.0877	-8.83222	-11.0726	-10.9028	-11.098	-10.0377	-9.27113	-8.81067	0.037102	-11.47	-8.83217	-12.9531	-11.3378	-10.3518	-9.91256	7.3015	-5.60363	-8.37441	-9.2012	-7.74423	-4.38022	-10.2843	-9.17193	-11.1625	-11.9339	-10.0375	-9.26912	-11.3955	-10.4208	-12.5692	-10.8543	-12.4114	-10.2135	-9.33973	-12.1194	-11.2817	-8.92033
1fyr	-2.71948	-4.67683	0.277748	-2.39664		-6.0797	-4.78719	-3.7575	-3.57944	-3.17905	-4.5037	-3.60075	-2.26661	-5.85082	-4.23342	-5.47269	-5.03824	6.51474	-2.98936	3.74837	-0.77512	-1.46169	-1.97837	-4.10967	-1.35542	-2.96686	-6.79982	5.65203	-3.8929	14.6551	-2.80617	-4.41208	-1.31831	-2.4899	-1.53256	-4.55997	-3.53576	-3.91379	-4.53097	-3.45803	-5.75055	-4.77801	-1.30901	-1.62202	-4.16543	-5.19563	-3.90687	-3.07772	-4.16998
3lfc	-7.28112	-12.0493	-6.90737	-8.98243		-13.1515	-11.0454	-12.0101	-11.3467	-10.8205	-13.6658	-8.63275	-11.396	-10.3463	-11.0426	-9.47175	-9.48778	1.35952	-9.8443	-8.2566	-1.78957	-13.49	-6.82469	-10.4751	-8.10055	-8.99913	-8.35387	1.10023	-8.84532	0.837155	-9.79059	-10.1461	-7.09487	-9.80997	-6.65424	-10.3845	-9.92244	-8.66231	-9.54681	-9.27051	-9.21625	-13.2387	-12.0616	-10.4614	-8.76007	-9.96848	-11.1041	-13.8708	-9.72511
5DZ3		-11.5033		-4.06974		-8.16808	-8.79578		-3.841	-11.5108		-8.84459	-8.85467	-13.5693		-10.0736	-13.3099		-11.7971			-4.7714	0.957254	0.945245		0.071761	-8.95883		2.10624		-4.38574	-1.70038	2.42151	-6.51181		-11.4199	-13.0727	-11.7603	-7.0123	-11.6975	-10.1637	-6.41087	4.89026	1.18321	-3.18839	-7.2218	-3.58822	-1.90061	-3.15696
4ctb	-7.59329	-7.88955	-3.00228	-8.24388		-9.04846	-9.47779	-7.31317	-10.2567	-9.4143	-9.24872	-7.20813	-9.7986	-9.82659	-8.57062	-8.33221	-10.3371		-9.35896	0.17682	-0.907248	-8.35652	-5.94202	-7.84302	-9.73108	-7.97758	-8.6735	4.37748	-5.62544		-8.39004	-7.45177	-8.4784	-9.27215	-7.22161	-9.47775	-9.03281	-8.22557	-9.37081	-11.3001	-8.84987	-9.22393	-7.9494	-7.12552	-8.43563	-9.30675	-10.701	-10.6365	-8.05035
2eb3	-10.343	-8.75401	-4.94322	-7.54174		-9.92755	-10.3354	-9.68907	-7.98994	-8.72935	-8.69152	-7.62437	-11.3067	-10.6704	-6.951	-9.64286	-10.5474		-11.5391	-0.236299	-2.30836	-8.38587	-7.44048	-9.78641	-7.48407	-8.35405	-9.24962	0.880091	-7.73159		-8.66523	-9.41266	-6.25672	-9.64698	-8.47301	-9.3999	-9.92864	-8.42162	-9.9079	-10.149	-8.91581	-9.98073	-8.77698	-7.34591	-7.56286	-11.2768	-10.6893	-8.35017	-8.41081
5BVD	-11.9645	-11.3075	-6.18063	-12.4453		-12.1169	-11.7641	-13.2048	-13.0206	-9.15433	-13.7827	-9.78209	-11.6233	-11.3578	-11.8647	-10.9204	-10.9869	0.621837	-12.5352	-6.64443	-0.394739	-11.0319	-10.4959	-11.8362	-10.4515	-8.24194	-12.3567	-2.70481	-7.40111	1.04259	-11.5904	-10.9741	-6.6261	-11.4577	-8.43547	-11.2751	-10.422	-10.4287	-11.0359	-13.744	-10.1834	-12.4211	-9.22354	-11.712	-12.5111	-12.5042	-12.3628	-12.6234	-14.0827
4rv6	-12.7152	-14.0719	-11.2165	-13.4738		-12.7835	-15.0524	-16.5006	-14.989	-11.7596	-13.2546	-9.59154	-15.6952	-12.362	-14.8666	-11.8536	-11.464		-14.3411	0.500545	-7.5136	-13.3589	-10.4177	-13.5948	-9.02215	-12.9271	-12.0094	1.65093	-9.90793		-11.8326	-14.009	-10.5193	-11.5078	-10.1083	-12.8205	-11.6025	-11.3865	-13.5614	-12.7163	-11.2687	-11.9685	-13.6428	-12.4961	-12.7205	-11.5805	-14.4255	-13.7826	-14.2237
3rqd	-5.3128	-8.03448	-4.72625	-6.96426		-8.98982	-7.71408	-6.78358	-7.44328	-6.30999	-8.09073	-7.05636	-8.25471	-9.22947	-8.46925	-5.00593	-10.6745	3.74236	-7.56423	-0.222009	0.615568	-8.45629	-6.30584	-6.61803	-4.06088	-4.8628	-8.2536	-0.641134	-3.96722	1.72874	-5.58465	-8.28535	-4.58733	-5.66491	-5.58882	-7.59179	-7.50697	-8.15996	-7.0043	-7.14378	-9.19352	-6.52494	-5.35501	-10.5168	-5.84071	-7.4045	-8.92643	-6.61598	-8.7144
3lfd	-7.80528	-11.2593	-4.06931	-7.75554		-9.94921	-8.84793	-11.2926	-9.25566	-8.68534	-8.94656	-9.33651	-9.84856	-9.33182	-10.1838	-7.57895	-10.972		-11.0656	7.78937	2.43002	-11.0549	-6.70914	-8.55138	-9.24105	-8.31655	-8.9915		-10.4037		-10.5559	-8.99506	-6.95573	-8.21532	-5.53493	-10.8094	-8.41837	-8.4018	-7.99005	-8.21481	-8.42196	-10.7465	-14.5638	-9.13911	-9.09788	-11.5243	-12.2057	-9.14586	-9.86356
5MJA	-10.2543	-11.0996	-4.94982	-10.3184		-9.59247	-10.454	-8.88951	-9.87825	-10.9511	-9.24974	-9.31162	-12.4225	-12.3035	-9.02889	-10.4683	-11.1089		-10.7518	-3.88359	0.39831	-8.88705	-9.57736	-9.36402	-8.14468	-8.02413	-9.47806	2.1291	-6.53037	1.31045	-8.66348	-10.9465	-5.20602	-10.2832	-7.41728	-9.09749	-9.88977	-9.62521	-12.8474	-9.75633	-9.74252	-9.8036	-8.0386	-9.95669	-9.29945	-9.95612	-11.0487	-8.63031	-9.84862
5DVS		-8.69277				-7.99611	-9.40643			-11.6618		-7.62764	-2.4134	-11.7629		-9.54197	-11.4248		-11.5864					2.76274			-8.78957				-3.67285	-1.10707		-3.0841		-8.41813	-11.3366	-11.4138	-2.84123	-11.1786	-9.8996	-4.39901				-5.26849	3.56727	1.65647	0.369872
4rzv	-13.4344	-12.0815	-6.50753	-13.6761	-5.21558	-13.2691	-14.7537	-14.2734	-16.5349	-10.9669	-12.464	-11.1392	-12.1949	-12.1104	-10.6712	-12.0385	-14.0739	-7.0082	-13.9558	-9.90648	-1.58904	-10.4564	-11.5293	-13.4494	-14.0054	-10.0819	-12.0737	-0.667645	-9.21561	-6.4338	-11.6482	-11.8481	-7.93808	-11.4869	-10.2318	-13.8174	-10.8335	-13.0007	-11.4348	-15.1017	-11.6421	-11.2333	-12.6493	-11.5024	-12.1736	-13.4999	-11.1762	-11.2422	-13.4109
2b1z		-8.75782				-2.96838	-8.04688			-8.81736		-6.63459		-13.1192		-9.7156	-12.047		-11.3684			-1.46053		1.28513		-1.5209	-7.64356		7.1291		-5.02867	-1.53745		-2.44349		-8.8831	-10.1151	-9.76173		-10.2804	-9.38805	-4.28819		7.26353		-3.55346	1.05703	-2.4453	-0.466411
1mox	-12.3388	-12.2888	-9.83952	-11.2731	1.95403	-13.557	-14.9191	-11.7796	-12.0483	-12.0444	-12.1075	-10.1878	-18.3477	-13.4367	-10.8027	-11.4957	-13.3228	-2.76342	-12.1576	-7.32582	-7.39338	-12.174	-14.5631	-11.6237	-10.5123	-11.7753	-10.9182	1.08239	-9.35561	0.818263	-9.69485	-11.9103	-10.3848	-11.2042	-11.185	-11.9111	-11.7747	-10.5016	-12.4823	-13.0435	-11.1928	-11.3467	-11.3886	-9.37919	-10.1633	-14.8916	-14.5852	-10.1439	-13.9199
4hhz	-15.9354	-13.1072	-11.7946	-13.2122		-12.3893	-15.4696	-16.7231	-16.7461	-13.2229	-14.2054	-9.62255	-15.5764	-11.9531	-16.6644	-12.3706	-12.9834	-4.53144	-13.6548	1.65589	-10.1027	-14.6286	-11.5247	-14.7764	-13.9094	-14.2666	-13.0632	-4.08109	-14.0776	-5.93107	-14.5123	-15.2464	-13.4272	-14.2893	-12.6092	-14.6099	-12.1974	-13.2125	-17.5192	-14.1254	-10.7373	-13.7698	-16.5283	-15.561	-14.6474	-13.0002	-15.9129	-15.6156	-15.1376
5SW8	-5.95355	-7.18076	-2.9036	-7.01705		-7.19236	-9.67309	-9.60853	-9.47923	-6.86057	-8.41261	-8.08923	-7.10118	-9.51838	-8.84048	-8.4572	-7.63015		-6.74682	0.213043	-1.52714	-6.02775	-6.58072	-6.72007	-6.3034	-8.19653	-8.16188	0.72525	-4.72147		-8.75771	-7.46855	-4.79125	-7.9826	-5.52624	-9.06093	-6.95797	-6.90477	-7.83779	-8.03357	-8.09682	-8.45866	-5.84339	-6.61196	-5.97918	-9.53407	-9.26784	-8.04944	-8.56024
4tyi	-8.52993	-7.73338	-4.7879	-8.73541	3.86527	-7.8895	-13.3476	-8.41205	-7.68472	-9.00129	-7.48532	-7.27645	-8.06217	-8.29925	-9.73552	-8.41707	-9.35461	0.077522	-8.47856	2.05608	1.59387	-8.87128	-6.35526	-8.16546	-6.37128	-6.54844	-7.59109	2.6799	-5.59447	-3.8575	-9.02712	-6.24713	-4.9983	-8.57597	-7.87763	-7.69306	-9.36164	-8.50653	-8.82212	-10.1196	-8.24173	-8.00634	-8.41491	-7.29	-7.28697	-8.17138	-10.6366	-8.62815	-8.8904
7K5I	-9.79135	-9.70131	-7.57044	-10.5217		-12.5769	-10.8611	-11.7688	-12.1106	-11.3384	-10.724	-8.81316	-15.3256	-11.2687	-11.1332	-10.4084	-12.9267		-12.5013	-2.04731	-2.33021	-12.1787	-11.07	-11.8001	-8.31796	-9.98708	-12.2493	-1.86409	-8.68593		-10.0471	-10.5349	-8.11164	-9.94451	-7.85095	-12.6997	-14.0179	-11.7504	-12.7546	-16.0244	-10.8426	-13.3363	-10.1689	-11.232	-11.159	-12.5168	-12.7366	-9.82869	-12.8931
3e+92	-8.95965	-10.8708	-6.44286	-15.3757	4.68534	-9.98605	-11.6186	-9.12613	-9.93848	-9.24856	-11.4842	-9.32915	-11.2624	-10.4416	-9.76126	-8.44275	-9.79366	6.03459	-10.7081	-1.74247	-0.258642	-9.38642	-8.12098	-9.22267	-6.94694	-7.69797	-8.78777	4.23383	-8.45697	2.59662	-9.39785	-9.24025	-7.34147	-9.00693	-6.72209	-11.0762	-10.2307	-9.07425	-11.8464	-11.769	-10.3623	-9.74953	-8.94744	-7.7698	-8.36395	-10.6047	-10.0462	-9.04831	-8.12678
4iwd	-8.47945	-9.04549	-1.82937	-9.59818	0.125559	-8.49292	-11.4416	-11.3588	-9.65577	-7.77748	-11.4412	-9.44413	-9.00882	-10.0346	-10.8967	-10.2804	-10.5296	4.0723	-11.4115	-5.42475	-3.56767	-8.65448	-12.2174	-9.99402	-8.36216	-7.79444	-7.38145	0.070544	-7.28684	0.684998	-8.17073	-9.61731	-6.53059	-9.55398	-7.10457	-11.9405	-8.53578	-10.3692	-8.48212	-11.9887	-10.5275	-11.4797	-9.52926	-12.3246	-7.27368	-8.79299	-12.6917	-9.5771	-11.6997
6ZLW	-9.34087	-8.29612	-5.28227	-10.3262	7.49038	-8.2515	-10.9609	-9.11713	-8.09231	-8.95762	-7.64002	-6.7476	-10.6879	-9.29535	-8.32317	-8.30355	-8.99935	2.0352	-11.0249	-3.25828	-2.40999	-8.81414	-9.13331	-8.29774	-7.53295	-7.72607	-8.63193	2.01454	-6.15545	-1.49966	-8.27874	-8.85914	-6.19767	-10.45	-9.32293	-8.79142	-8.24393	-8.70205	-8.16859	-9.26997	-8.1156	-8.35756	-8.30085	-8.26701	-7.83606	-8.83277	-11.3992	-7.88441	-8.68448
2ama	-1.54748	-7.95711		-4.31644		-8.15259	-9.89622	-2.61257	-0.518795	-10.1979	-0.083276	-10.6745		-12.387		-10.2685	-12.1394		-10.221			-1.28213		-6.10863		-5.93623	-6.4979		1.45926		-3.03062	-6.26228	6.54026	-5.49965	3.16672	-7.81244	-10.4805	-12.358	3.56186	-10.193	-12.8798	-7.12173	-2.70856	1.39192		-5.91211	-6.05405	-4.13725	-4.54192
1pkg	-9.16808	-13.3085	-5.06875	-13.1417	0.166246	-11.7063	-12.8293	-15.5521	-11.7167	-9.92271	-12.7231	-9.89734	-11.7952	-14.8627	-9.8538	-10.9692	-14.2027	-2.20211	-15.2951	-3.0444	1.18367	-10.217	-10.0284	-9.69474	-11.5037	-5.85705	-9.45134	4.07448	-8.4911	-6.08402	-10.4864	-14.0225	-7.56291	-10.8868	-7.38807	-11.5381	-13.0922	-10.1636	-13.3362	-11.1419	-11.4008	-11.7583	-10.111	-11.095	-9.56491	-12.7654	-12.1265	-9.97865	-11.4309
1h6e	-9.25399	-11.6671	-2.31381	-11.6543	-14.371	-12.237	-13.3944	-11.5504	-11.8953	-10.4412	-13.4917	-10.3609	-9.42341	-10.3572	-11.0667	-10.1032	-11.9702	-10.7794	-10.9516	-5.2577		-10.3434	-10.4884	-15.7843	-7.99315	-7.96148	-8.55662		-9.0386	-8.84982	-11.3503	-14.1926	-6.34215	-8.53135	-7.71891	-10.5718	-9.37834	-8.30326	-13.675	-12.8079	-11.4882	-11.5977	-10.2094	-13.1912	-8.87786	-11.7436	-14.8549	-11.7114	-10.1485
1qty	-7.52387	-11.2034	-4.64467	-7.85016		-9.09092	-9.67892	-11.2538	-7.95285	-9.60478	-8.99163	-8.24924	-11.3553	-10.478	-5.58519	-9.87191	-11.1361		-9.70733		4.04829	-8.99109	-6.58645	-7.93247	-5.23305	-7.1668	-8.63342		-5.7376		-7.43795	-9.70966	-4.11876	-8.62003	-8.38743	-9.65338	-9.29092	-9.21147	-9.90014	-10.1339	-9.8983	-8.98121	-9.14006	-5.9864	-6.18765	-10.8654	-9.89042	-6.69866	-7.68053
5L5X	-6.20353	-6.334	-3.25401	-4.7511	12.489	-6.57728	-6.58361	-4.11519	-6.29331	-4.35753	-6.74741	-8.08594	-5.73613	-7.0914	-3.50579	-7.68102	-7.49495	5.20972	-5.45715	2.12179	0.922364	-3.99321	-5.21648	-8.03444	-2.5251	-5.53469	-5.40905	-0.420354	-4.49442	6.97278	-5.0568	-6.25294	-5.85698	-4.84827	-2.9852	-7.71864	-5.48648	-6.64973	-5.89985	-5.93968	-6.86186	-6.49404	-4.68912	-4.96835	-6.32806	-8.11296	-7.17745	-6.54218	-6.02824
5N66	-9.39037	-10.6742	-5.35252	-15.7905	-5.25097	-15.4545	-12.7012	-12.2171	-12.7285	-10.759	-16.7761	-11.9964	-12.3672	-9.41362	-14.1699	-9.32168	-10.5355	-8.32116	-11.9721	-1.76463	-3.84864	-13.7629	-8.80948	-11.5886	-9.56589	-10.3485	-10.1112	-0.2254	-10.5682	-7.75754	-11.8084	-9.53691	-10.9871	-10.3261	-9.64805	-14.4566	-9.94451	-10.52	-11.0515	-12.3271	-10.2846	-11.8109	-13.7017	-13.0849	-8.85501	-10.5995	-12.5585	-11.8538	-11.2838
3p1i	-8.07412	-9.12734	-4.19112	-8.57675	-0.275415	-9.17833	-10.5369	-9.03418	-9.51732	-9.60472	-8.54246	-7.45485	-9.10136	-10.3553	-10.2928	-8.97237	-9.36698	-3.60118	-8.81137	-5.24993	-3.54812	-9.104	-9.76391	-8.83289	-7.98073	-8.04267	-9.15443	2.4544	-6.07274	-4.89884	-8.51562	-8.56095	-5.36114	-9.73478	-8.7299	-8.6305	-8.65116	-9.71958	-9.76912	-10.7835	-8.04635	-10.6543	-7.87716	-8.17974	-8.00189	-8.74364	-10.8946	-9.5497	-9.05247
5UWD	-10.4554	-10.0349	-5.34326	-8.78454	3.40661	-9.80987	-10.0632	-8.9555	-8.72685	-8.3328	-9.31845	-8.00067	-11.2486	-9.32287	-10.6155	-10.5094	-10.3277	-0.996623	-9.9258	-4.22816	-2.70563	-9.24453	-8.87534	-8.50842	-9.06569	-7.94127	-9.25689	-0.301944	-7.19423	-2.55655	-8.07907	-9.39709	-5.36156	-10.7638	-8.61742	-9.91966	-8.35179	-9.15579	-12.1474	-8.92717	-7.9612	-8.86077	-7.37488	-9.81688	-7.22973	-8.6103	-8.75497	-9.15854	-8.53661
1mlw	-11.166	-14.0964	-8.50398	-11.4933		-13.3509	-14.0159	-12.551	-12.7511	-13.0132	-12.3945	-10.7366	-17.4937	-14.3751	-14.8879	-11.8763	-14.1498		-13.1417		-5.57359	-14.4562	-13.2922	-11.3906	-10.2672	-11.9263	-12.3729		-14.05		-12.2315	-13.02	-11.3945	-11.5455	-11.5878	-14.8242	-13.084	-12.0624	-14.2188	-15.4942	-12.1733	-13.8493	-13.5894	-12.2537	-13.8658	-13.798	-13.8568	-12.3492	-13.5535
4rvt	-12.6444	-8.95053	-3.46726	-9.43005		-8.01976	-17.2754	-11.5296	-12.5722	-7.73786	-11.7427	-9.9947	-10.3802	-10.7946	-10.7642	-10.6064	-8.91643		-8.73523	-1.4392	2.80397	-7.69381	-11.0982	-10.4585	-7.29603	-7.83267	-9.18621		-6.67947		-7.98749	-10.1688	-3.84418	-9.90316	-6.66038	-8.53857	-9.64117	-9.40509	-12.5572	-12.7467	-11.4884	-10.2556	-7.98866	-10.8162	-9.86887	-12.7397	-14.1857	-11.3379	-9.34884
3c0z	-6.21151	-7.65996	-6.6215	-8.96933	18.7762	-8.81155	-10.1275	-7.84612	-6.89882	-6.61058	-7.46473	-7.44903	-8.00643	-10.3971	-9.68876	-7.39272	-10.9385	4.81892	-10.7615	0.580884	-1.55344	-6.80642	-6.95685	-11.1761	-5.16881	-7.10603	-9.37916	-0.547395	-4.14989	1.83486	-6.91144	-6.80549	-6.71408	-7.50499	-5.60643	-11.0812	-8.0223	-8.85706	-7.70261	-9.14968	-8.13312	-9.37866	-6.37346	-10.6868	-7.19719	-8.5799	-6.91563	-6.99737	-9.07174
4ZSA	-10.6519	-9.30273	-4.21387	-12.0989	-4.42331	-10.2386	-15.5306	-13.0815	-10.5896	-8.40069	-12.6356	-10.6067	-11.5666	-10.0856	-12.0279	-9.61431	-11.7179	-5.84445	-10.9294	-6.72139	0.542463	-10.9835	-10.6119	-11.0335	-9.6022	-11.054	-9.77235	3.8813	-5.93422	-6.05326	-8.14989	-9.56814	-3.9741	-9.71853	-7.65783	-10.4315	-10.7911	-10.7729	-10.6542	-13.7713	-12.0508	-12.392	-11.2081	-12.0942	-11.7542	-10.8904	-14.1331	-10.1115	-10.0056
6TJT	-4.36674	-5.48605	-1.81837	-7.26236	10.7414	-5.75532	-7.55103	-4.34621	-5.06848	-6.69335	-7.73477	-7.29638	-5.41456	-8.60102	-5.76117	-9.97929	-7.4496	5.49733	-6.13196	1.69247	2.36812	-4.45463	-7.47498	-5.23621	-3.61285	-3.24913	-4.43472	4.27089	-4.69599	5.83625	-3.43436	-5.8542	-2.14274	-7.15574	-4.35606	-5.9351	-6.83232	-6.61161	-5.98963	-6.31403	-6.98267	-4.96984	-2.75513	-5.41927	-6.01141	-6.51672	-7.53815	-5.29849	-8.07233
1w22	-9.40585	-10.8484	-3.96082	-9.73187	0.917137	-8.41239	-7.77271	-8.3135	-9.99338	-5.86689	-7.56511	-7.18789	-9.15849	-10.1438	-6.60975	-7.81702	-11.639	-0.070595	-7.754	-1.87733	-0.362448	-8.88175	-5.80978	-8.52824	-5.36335	-6.5389	-9.16226	-0.621021	-6.17538	-1.3606	-5.31532	-7.08372	-4.8154	-6.93531	-6.77128	-7.80305	-8.62113	-7.21953	-10.5118	-8.2598	-7.25224	-8.05795	-7.13423	-9.74163	-7.42085	-9.68792	-6.34422	-9.3654	-7.23358
2gmx	-8.91742	-10.7501	-5.68898	-12.5243		-10.6715	-10.4088	-11.0977	-11.385	-10.3957	-11.6566	-9.49264	-12.2254	-11.0543	-8.24639	-9.89066	-14.0167		-14.7903	-2.80707	-3.52788	-11.2853	-11.1795	-8.9855	-9.67661	-9.32525	-10.9069	7.40757	-10.4279		-11.0952	-10.8852	-8.80944	-12.0047	-8.74419	-13.568	-12.002	-11.697	-10.4211	-13.7298	-11.5334	-13.3657	-11.8198	-10.7318	-9.80849	-11.338	-11.4771	-10.6677	-10.7048
5XGI	-9.06486	-9.92604	-6.02545	-8.80795	-6.54995	-8.69725	-10.2808	-10.7345	-7.10957	-8.89483	-10.7366	-8.20811	-11.7703	-10.5751	-6.79698	-9.27811	-9.97642	-4.13018	-9.96213	-4.52259	-0.155562	-8.09022	-6.79285	-8.79065	-8.6701	-6.51981	-9.82358	1.80431	-5.13968	-6.81827	-8.01713	-10.2234	-5.38507	-8.38143	-8.13444	-9.12901	-8.2218	-8.04109	-9.6405	-9.47263	-9.22086	-8.78076	-7.11714	-9.68172	-9.01755	-7.28913	-9.12618	-9.92367	-10.2094
1mfl	-3.49118	-4.9189	-0.552841	-4.00716	16.5704	-4.73503	-4.73581	-4.98353	-4.15374	-3.94989	-4.77693	-5.06618	-2.19393	-5.32752	-2.85915	-6.26234	-6.16896	7.37395	-5.45259	1.72365	1.66818	-3.35109	-3.50545	-5.1182	-2.91412	-2.60844	-4.92267	3.24225	-5.73573	5.98629	-3.5339	-3.70979	-2.96662	-6.56304	-2.78771	-5.63329	-6.49505	-5.68003	-3.22241	-7.17842	-4.94254	-5.94254	-3.23961	-4.29675	-3.34282	-6.4473	-3.95903	-4.68721	-5.36747
4otr	-9.02931	-10.0004	-8.96992	-10.0018	-3.17085	-10.8382	-9.97147	-10.6866	-9.5769	-10.405	-12.5299	-8.73384	-10.1968	-11.1579	-8.99538	-11.1559	-9.84003	-5.08648	-10.006	-4.34973	-3.67466	-8.78637	-8.31386	-10.1205	-10.0883	-8.77168	-10.2669	-2.37076	-7.19456	-5.64739	-9.05471	-9.99393	-8.03599	-10.0615	-8.49371	-10.5715	-9.82132	-8.43422	-10.5502	-9.8127	-9.28167	-10.7561	-9.11903	-10.6805	-9.53096	-10.5641	-13.3896	-11.1361	-11.5798
1w7h	-4.72228	-8.29734	0.125988	-8.82292		-8.06253	-11.5763	-7.14933	-7.6472	-9.05972	-7.70773	-8.96453	-0.29255	-9.55102	-1.51801	-8.91124	-10.4472		-8.42202			-6.28322	-2.12483	-7.65688	2.6632	-10.449	-7.19499		-1.27146		-5.42377	-8.76468	0.432931	-5.49713	-4.24997	-8.75611	-10.1787	-8.90777	-5.13172	-8.72092	-10.2314	-8.71395	-5.82109	-4.85024	-4.17057	-8.11308	-8.54863	-8.26257	-11.0817
6NRJ	-10.5037	-10.9677	-6.44886	-10.6028		-9.49769	-13.1516	-13.844	-11.7796	-10.2345	-12.0422	-8.76442	-11.9918	-11.4144	-12.4116	-11.7713	-10.7597		-9.9639	0.100798	-2.44762	-8.50091	-9.15868	-10.432	-9.90634	-8.76399	-12.5056	1.20099	-8.4792		-8.62198	-12.046	-9.23053	-13.8213	-8.49338	-11.4083	-9.59975	-10.4829	-11.7561	-13.0873	-10.4822	-10.2746	-9.73489	-9.04583	-9.76071	-10.4409	-11.6157	-11.0536	-11.6823
5L62	-8.32895	-10.4495	-5.3652	-9.46117	-0.963703	-9.29457	-11.8531	-11.0063	-10.1638	-10.6956	-12.892	-9.38188	-10.2598	-10.8278	-9.60634	-10.1338	-10.9649	-4.02413	-11.2668	-5.68539	-2.98667	-10.2303	-10.4331	-9.33683	-10.1765	-7.10128	-9.53468	-1.33452	-6.87869	-4.26934	-8.17696	-9.02354	-7.21378	-13.6759	-7.87794	-11.4746	-9.888	-10.1762	-9.96535	-11.0139	-9.65493	-11.0001	-9.75049	-9.43605	-9.8601	-9.75369	-13.0025	-11.0978	-11.301
4p5q	-9.05969	-9.7206	-6.89157	-8.8703		-9.64223	-9.94744	-8.96632	-8.37369	-8.43953	-8.6166	-7.73505	-10.0913	-9.50604	-6.28779	-8.55109	-9.45401	1.41882	-10.5221	-3.02093	-1.75655	-8.71718	-8.18156	-9.77338	-9.16925	-8.58491	-9.84196	0.032918	-7.7748		-7.55454	-9.43062	-7.14731	-11.1385	-8.65794	-9.20907	-8.49736	-9.38741	-9.4219	-9.88787	-8.5597	-10.2642	-7.41138	-9.02735	-7.98414	-9.83776	-9.82556	-9.14199	-8.07662
3i9n	-8.82162	-9.94967	-8.17199	-8.8788	0.393012	-10.2127	-10.8525	-12.0466	-9.66131	-10.6996	-9.18254	-7.75159	-13.0011	-10.4624	-10.1205	-9.57932	-10.8438	-4.3111	-10.7825	-2.95929	-6.01849	-10.4043	-8.44827	-10.4663	-10.0998	-9.72499	-10.1758	-3.78744	-8.80535	-0.666702	-10.119	-10.3215	-8.20197	-8.48173	-11.784	-9.38615	-9.56168	-9.0748	-12.0374	-9.41016	-10.2267	-9.64963	-8.92684	-9.17997	-9.77959	-11.271	-11.7477	-9.54653	-9.09056
3v4a	-2.19163	-7.59007		-8.13743		-9.90196	-10.8315	-0.691558	-4.54631	-7.92741	-5.34304	-9.55383		-12.8216	2.58602	-10.4092	-12.6458		-8.95983			-5.11672	-1.94443	-4.85054		-6.40806	-11.9301		3.38399		-5.33731	-5.21432	7.87484	-3.48537	-4.37753	-10.2205	-11.4398	-12.1179	-1.03787	-13.2893	-12.4188	-7.28232	-3.24254	-5.02047	4.46784	-8.97515	-4.90991	-7.11607	-7.48139
5THT	-5.84859	-6.97519	-2.40103	-8.55713	7.15948	-8.06845	-7.66336	-7.07335	-7.17813	-6.89527	-6.37054	-9.82005	-7.88968	-8.44856	-9.29395	-6.87516	-10.176	2.03952	-5.40949	-4.26909	-1.62006	-6.52171	-4.65566	-8.90282	-5.08235	-5.61791	-9.5796	1.11486	-3.42194	1.44483	-4.83897	-6.72406	-5.41002	-5.89212	-6.0255	-8.41011	-8.1441	-7.27883	-8.30514	-7.75321	-8.12296	-5.76999	-4.95208	-8.93485	-7.08319	-9.67568	-7.28045	-7.39511	-7.17957
1h9o	-4.14055	-3.37084	-0.635662	-3.65799	2.40443	-3.46646	-4.63115	-3.41026	-3.78403	-2.22043	-3.35041	-4.59677	-1.77174	-5.13903	-4.84188	-5.67132	-4.95318	0.515279	-3.04423	6.18104	-0.802034	-2.10283	-2.30805	-4.15057	-2.28305	-3.27692	-4.78246	-0.960771	-2.17901	2.84403	-2.18079	-4.28523	-3.15986	-5.37126	-2.14459	-4.93256	-3.31972	-4.57851	-2.85224	-3.52824	-3.61694	-2.81538	-2.1935	-3.18196	-3.6799	-4.06783	-3.40672	-3.8825	-3.83078
4awi	-11.1374	-10.1186	-8.90317	-11.7088	-2.62969	-10.8604	-11.9879	-12.7951	-12.0645	-10.5647	-11.8574	-8.90528	-11.5448	-10.8589	-11.0965	-10.0027	-11.6284	-6.41865	-11.0234	-1.4515	-2.49854	-11.2373	-9.69538	-10.2714	-13.1351	-12.204	-11.57	-2.80313	-8.62115	-5.11496	-9.65457	-11.4741	-8.60272	-10.4021	-9.56392	-12.2796	-10.3778	-10.7762	-10.8012	-12.2986	-9.54246	-12.6396	-11.3968	-12.3336	-13.7482	-9.9449	-11.9132	-13.8729	-11.1111
5WRQ	-14.4501	-13.3309	-15.4702	-13.1868		-15.0656	-15.2759	-17.1329	-16.863	-13.3067	-13.8777	-10.8189	-15.9325	-11.876	-16.9206	-11.3558	-12.4844		-14.9236	1.59008	-5.36035	-13.7222	-12.6334	-15.1829	-12.8487	-11.7457	-12.1746	0.732919	-12.1342		-13.3922	-13.1142	-10.9774	-13.5715	-11.5389	-13.6582	-11.7011	-10.7103	-14.1354	-13.9554	-10.8323	-13.3522	-16.4527	-15.8908	-13.137	-13.0453	-18.2387	-14.3514	-14.2764
3cs9	-11.856	-11.756	-9.89666	-17.6839	-4.09715	-14.303	-16.4986	-12.8299	-13.3086	-10.4667	-16.0158	-10.6966	-14.1169	-12.9381	-15.1804	-11.4768	-11.356	-8.61759	-11.6854	-10.2924	-5.1231	-10.724	-12.2743	-12.986	-10.6729	-12.7888	-10.1246	-0.445151	-10.071	-6.58349	-14.3311	-12.225	-9.85939	-12.3478	-9.38786	-12.7967	-11.0964	-11.5792	-9.49134	-12.6521	-12.8034	-13.0606	-12.7461	-15.2771	-11.8096	-12.1215	-14.2522	-14.4816	-12.8787
3mz7	-7.83369	-6.27739	-2.44895	-9.36876	0.228351	-6.5182	-10.8845	-12.6274	-7.88152	-6.00979	-9.99354	-10.4839	-8.79148	-13.3004	-8.58496	-9.13291	-9.25459	-2.10244	-6.5705	1.35141	1.2431	-5.47048	-5.52979	-11.6723	-5.84715	-7.78866	-7.0303	3.15514	-6.4138	-1.43766	-7.36965	-7.71684	-8.62368	-7.08438	-7.02513	-8.09233	-6.77609	-8.09576	-7.46263	-7.89058	-7.75198	-10.5685	-7.23667	-10.0163	-7.77851	-8.27103	-10.6518	-10.337	-10.1274
3ug2	-9.34087	-8.29612	-5.28227	-10.3262	7.49038	-8.2515	-10.9609	-9.11713	-8.09231	-8.95762	-7.64002	-6.7476	-10.6879	-9.29535	-8.32317	-8.30355	-8.99935	2.0352	-11.0249	-3.25828	-2.40999	-8.81414	-9.13331	-8.29774	-7.53295	-7.72607	-8.63193	2.01454	-6.15545	-1.49966	-8.27874	-8.85914	-6.19767	-10.45	-9.32293	-8.79142	-8.24393	-8.70205	-8.16859	-9.26997	-8.1156	-8.35756	-8.30085	-8.26701	-7.83606	-8.83277	-11.3992	-7.88441	-8.68448
4a1w	-1.80938	-4.79809	5.24187	-0.354383	22.8601	-1.86841	-6.97508	-0.932373	-1.45253	-1.7981	-1.95272	-7.50651	-1.44874	-5.7191	-3.16246	-6.8321	-5.78586	19.2244	-2.49301	11.3157	8.68649	-0.034445	0.665332	-1.25895	3.60335	3.20978	-3.32217	14.3798	-0.610132	17.6118	-1.2322	-3.61498	4.22677	-1.92275	1.01451	-2.30963	-3.14242	-4.06865	-2.78376	-3.83245	-6.4778	-5.1058	1.08813	-1.58916	0.565955	-3.05352	-4.57186	-2.45567	-3.72886
5XGN	-1.50735	-10.2796	-1.20498	-9.12992		-10.4392	-12.4896	-7.42481	-6.28355	-10.0652	-8.82706	-7.25267	-12.072	-10.2791	-3.13697	-11.5667	-11.6276		-11.6988			-8.32299	-7.43794	-8.15718	-2.45958	-6.30589	-9.05834		-4.31857		-10.0197	-9.03792	-4.12222	-12.0895	-9.17791	-11.2988	-9.43193	-9.87338	-9.37175	-10.0484	-9.67261	-8.68215	-6.10272	-4.06316	-6.23426	-8.38075	-10.1137	-8.94353	-9.76866
5HSU	-9.23798	-10.8992	-6.97637	-9.98436		-10.1363	-9.20526	-12.5585	-13.9832	-10.536	-11.6287	-9.06237	-14.9596	-11.2406	-11.1225	-10.8734	-12.9361		-11.8173	-4.65353	-3.14722	-10.0564	-11.2621	-13.9259	-8.91961	-10.0262	-11.6418	1.88269	-9.82204	12.606	-8.86149	-8.08069	-8.41388	-9.15732	-9.5623	-13.7175	-14.3504	-11.714	-12.335	-12.3632	-10.283	-11.7987	-11.8372	-11.5738	-12.2744	-12.6618	-12.2939	-11.5343	-11.5379
1cf4	-0.913603	-3.42743	5.34253	-4.99375		-5.81011	-5.70638	-0.124829	-4.51999	-2.91045	-4.48093	-5.24146	-0.960438	-5.48362	1.1336	-9.97943	-6.42291	18.6141	-1.16513	10.549	9.59119	-0.607012	0.644026	-2.93873	3.69174	2.00404	-4.73226	15.83	1.10373	16.6368	0.061193	-2.95986	3.24388	0.408968	-2.47182	-3.64922	-5.18181	-4.87496	-1.87508	-5.02029	-3.97337	-1.93728	2.36534	-1.71663	0.543643	-4.55763	-1.03787	-1.52829	-1.6611
5LYH	-6.96336	-9.50293	-8.45753	-9.72087		-10.0532	-10.7228	-9.6915	-12.0579	-8.99159	-9.69857	-7.42307	-10.3887	-9.36804	-11.8416	-9.56878	-11.0281	0.340165	-11.3335	1.47798	-4.17192	-10.3325	-8.45088	-8.80706	-7.48053	-7.80026	-8.01944	2.16095	-7.31248	0.348611	-9.13508	-9.4251	-6.60914	-8.00015	-7.73328	-9.24073	-10.1527	-8.87113	-9.48874	-9.99752	-9.32958	-10.0534	-8.76844	-9.10969	-8.78063	-9.59689	-9.74816	-11.0565	-11.4138
6F7M	-4.84093	-4.75044	-2.51406	-5.09837	2.80956	-5.39194	-5.59467	-5.80793	-5.64145	-5.42721	-5.686	-7.22582	-5.15959	-6.5955	-5.00425	-7.1357	-6.77806	0.587595	-4.20708	0.016661	0.373074	-2.92865	-5.84208	-5.94877	-5.35664	-3.84292	-6.71535	-2.90849	-6.83032	1.31599	-6.44514	-5.80718	-4.09152	-4.57021	-2.93192	-7.23037	-6.1445	-4.91631	-8.49774	-5.42198	-6.87233	-8.01825	-5.68608	-6.06774	-5.54561	-9.71954	-6.79999	-5.83844	-6.8949
4nky	-4.55165	-9.25811		-11.0829		-11.1576	-16.4262	-11.2223	-13.8063	-11.5005	-8.86284	-11.9263		-14.7579	-9.83042	-13.2665	-15.8809		-9.3107					-16.4678		-12.8707	-10.4923		-0.766139			-7.07685		-6.89666	-4.4869	-13.7792	-13.5864	-13.8191		-14.6332	-15.5024	-14.0148	-9.3403	-10.3717	-7.776	-12.5315	-10.9337	-7.95953	-15.7547
2riq	-7.9156	-11.5434	-2.62736	-12.0364	-4.37853	-8.62089	-14.9492	-10.0284	-9.47036	-6.86722	-11.0949	-9.68471	-8.02929	-11.4393	-8.9553	-11.9105	-10.2428	-5.06049	-9.51443	-4.6594	3.30064	-7.02298	-9.41973	-10.13	-8.59152	-8.41873	-8.14679	5.66075	-7.59771	-2.17636	-6.7644	-9.43198	-4.87724	-8.46072	-6.36523	-9.9311	-10.5145	-9.77694	-9.31248	-9.21157	-10.597	-10.6874	-10.6969	-8.58439	-8.04233	-12.149	-13.0222	-9.08442	-10.1852
6CHI	-10.3792	-11.6238	-6.19118	-12.4889		-12.0538	-14.1647	-11.4919	-14.0253	-13.2634	-10.0664	-10.9268	-7.85254	-13.3544	-10.9132	-12.4009	-15.5232		-11.0687			-12.2463	-5.13846	-15.9712	-0.32778	-14.488	-11.1481		-8.42543		-10.747	-8.77332	-3.79901	-9.92711	-6.965	-12.3976	-13.7844	-13.7247	-7.55126	-15.2288	-14.0746	-13.2069	-12.2635	-10.8329	-13.1506	-13.9466	-11.6886	-10.6325	-14.7389
2oh4	-11.5645	-10.2825	-4.03764	-12.4525	-12.4354	-11.9041	-14.0714	-12.2755	-11.1335	-8.25691	-14.0052	-9.6811	-10.8523	-10.6957	-11.2707	-9.96381	-10.1441	-9.1612	-11.4874	-4.04254		-7.07425	-7.96749	-12.9226	-8.18243	-8.28457	-9.13317		-8.03005	-8.41093	-11.3004	-10.4608	-7.58681	-8.04735	-9.25315	-10.8357	-9.6396	-9.46798	-9.44424	-11.8971	-11.1253	-10.7508	-12.7735	-12.4177	-10.9537	-13.3859	-13.8828	-10.2072	-9.65643
6S9C	-7.056	-10.1453	-3.32202	-9.38143		-10.3214	-11.7865	-9.99033	-10.0713	-10.7908	-10.5288	-7.63789	-13.687	-12.2534	-5.60946	-10.5044	-11.5715		-13.322			-10.097	-9.48079	-9.67347	-6.28533	-6.99031	-9.88327		-5.80586		-9.25349	-10.6292	-4.97456	-11.4607	-8.97893	-10.6393	-10.2915	-10.0279	-11.7293	-10.8101	-10.759	-11.4239	-9.83091	-6.09228	-7.75051	-11.0061	-10.7493	-7.71662	-9.73992
5JSM	-13.5543	-13.868	-7.71799	-14.6662	-13.3495	-13.2929	-15.6041	-14.3732	-16.15	-12.3712	-13.0939	-11.9239	-12.996	-14.0208	-15.1334	-11.5931	-13.8333	-9.95984	-13.4424	-11.0004	1.07253	-11.5548	-10.6959	-13.5708	-13.2364	-12.6867	-11.6651	1.76273	-7.8996	-11.0323	-11.7365	-12.0336	-10.0817	-12.7707	-11.4973	-13.7018	-11.5387	-13.3918	-14.461	-15.3083	-12.2818	-12.5419	-14.2419	-12.6767	-12.9463	-15.6389	-13.8814	-12.0144	-15.1046
1ywn	-8.48065	-9.14242	-3.97453	-8.91758	-5.3126	-9.52497	-10.8365	-9.82023	-8.13113	-9.35485	-10.2307	-7.92555	-10.3412	-8.44157	-13.352	-8.57322	-8.68497	-6.07087	-10.6256	-9.82447	-2.52829	-7.47581	-7.39824	-9.32545	-7.96317	-5.38939	-7.87334	2.79314	-4.87122	-4.72303	-8.12233	-8.2625	-7.0426	-7.79633	-7.69512	-10.7536	-7.62675	-8.09958	-9.33749	-8.32156	-8.84938	-8.6792	-10.6072	-10.9611	-9.15991	-9.42103	-9.15074	-11.5136	-8.65155
1pme	-11.1068	-11.0074	-7.47399	-12.2371	-0.95356	-13.7245	-11.7523	-11.629	-13.1482	-10.8225	-11.7557	-9.95071	-13.2606	-11.8768	-11.044	-12.3716	-12.5596	-2.70331	-12.1942	-9.24006	-2.78708	-9.42489	-10.2017	-9.5412	-9.72714	-9.77749	-10.6199	0.356502	-7.41395	-1.91711	-11.9845	-10.4428	-7.46555	-10.9181	-10.3766	-12.7067	-11.6069	-9.73706	-12.438	-11.1645	-10.8922	-10.1878	-9.9101	-9.43438	-9.5337	-12.419	-12.1991	-11.6404	-10.6757
4ZZN	-8.09583	-9.89311	-4.60842	-7.91607		-9.54927	-11.3709	-7.84431	-7.98654	-9.36413	-8.69585	-7.19819	-11.8586	-9.66393	-8.15213	-10.6008	-11.2185		-11.2842	-2.32514	-0.841548	-8.78384	-7.91467	-8.15673	-7.56748	-7.5589	-9.26247	11.8757	-5.3854		-9.52825	-10.0974	-8.32984	-10.7693	-6.8869	-11.2809	-8.83535	-9.86597	-10.2073	-9.58787	-8.85288	-9.87598	-8.47279	-8.68519	-7.11301	-10.2608	-8.83811	-8.6859	-9.56552
5KCW	-12.0583	-10.8205	-9.68098	-10.5783		-13.1336	-9.7886	-12.181	-13.1432	-13.6533	-12.3488	-9.19892	-12.0782	-12.3247	-14.2846	-9.25695	-14.1928		-14.7021		-6.46088	-10.8824	-10.0274	-11.5551	-8.64102	-10.4775	-11.1598	1.28109	-7.22753		-9.90562	-9.04925	-7.63329	-10.2638	-10.0878	-14.6692	-11.4628	-11.0618	-9.92346	-12.2783	-11.0048	-12.5848	-13.7544	-10.8711	-12.6285	-10.738	-11.9151	-12.2788	-8.87904
2f4j	-13.4307	-9.71302	-4.74824	-11.9491		-10.0442	-12.6797	-12.9023	-12.5547	-11.6099	-11.3913	-9.98517	-12.2332	-11.4976	-10.3903	-10.6339	-11.1674	-0.096952	-10.5928		-0.686219	-9.29374	-10.653	-12.4382	-8.13434	-11.3202	-11.361	4.81338	-6.23321	-7.08076	-9.4284	-11.0338	-7.89128	-10.3172	-8.324	-11.5907	-11.209	-10.3296	-9.821	-12.0264	-11.6262	-12.1123	-10.0672	-10.8223	-11.2425	-11.8651	-13.3335	-10.2267	-10.5278
5HYR	9.27496	-9.61067	5.61891	-1.76348		-5.01201	-8.60166	4.59516	2.80228	-7.65575	0.721895	-5.88227	-6.43721	-14.1334	5.14889	-10.1756	-10.4168		-11.055		14.0257	-5.50692	-0.614561	-2.47664	7.46417	-4.89491	-6.82996		0.484802		-5.8333	-1.85058	3.46179	-3.83804	-3.46814	-7.4415	-9.88728	-9.51244	-3.70028	-10.2616	-9.23432	-3.82598	1.93829	3.569	4.17617	-4.64236	-1.38064	-5.22752	-1.53345
3a60	-6.79943	-10.8618	-4.56583	-10.8698		-11.9575	-14.5465	-10.0736	-10.0795	-11.1707	-10.0756	-9.70526	-14.5119	-12.2066	-7.71092	-10.8601	-12.8197		-15.5714	-3.67011	-1.13759	-9.28712	-11.4995	-10.1713	-9.14286	-9.86498	-12.319		-6.49881		-11.8984	-11.2575	-8.72141	-11.6808	-9.89056	-11.8661	-11.6758	-10.4965	-11.1775	-12.5327	-11.0096	-10.5319	-10.121	-8.38051	-7.0467	-12.687	-10.7218	-9.16978	-12.6406
5SXK		-10.2129	-6.72595	-6.24409		-9.43073	-10.0315	-7.59851	-11.3979	-9.15023	-9.29894	-7.11077	-10.1368	-10.2616		-10.0149	-10.3886		-9.39712			-9.61142	-5.55386	-7.94364		-9.88143	-8.57045		-6.81158		-9.60711	-9.14463	-7.8643	-8.62946	-4.185	-9.64983	-8.64324	-9.2729	-7.58124	-11.3547	-9.38727	-10.3141	-10.2376	-4.80664	-6.02729	-9.97581	-9.54815	-11.3144	-11.9026
6FXI	-5.19921	-12.5228	4.81455	-8.8656		-11.2123	-11.1812	-3.74709	-7.57348	-10.1946	-10.0935	-10.2164	-11.5964	-12.9523	-7.48976	-10.7281	-14.7077		-11.5656			-9.12193	-6.04511	-6.31248		-6.24549	-10.4834		-3.00737		-8.50766	-8.54937	0.33054	-4.79377	-2.45385	-16.1559	-12.3649	-13.0752	-6.36504	-13.4915	-10.9551	-11.8564	-2.74492	-7.49343	-0.330313	-11.0223	-8.57168	-8.66187	-6.01234
2uzs	-2.02552	-1.91384	3.73696	-1.45748		-3.03534	-3.14294	-0.458988	-0.676724	-4.28923	-1.10395	-3.41661	0.741026	-4.07255	-0.424651	-5.79563	-3.91874		-0.320199	7.28204	6.60946	0.144735	-1.57325	-1.24472	0.814265	-2.23533	-4.13264	8.7105	-5.36592		-1.83329	-2.54179	-0.117764	-1.19202	-0.452649	-3.7491	-2.54174	-2.88294	-2.57374	-1.57048	-1.24361	-2.78799	-0.283738	-0.210156	0.215553	-4.51261	-3.25036	-2.40206	-2.3524
1w82	-9.90456	-13.0939	-6.82649	-11.2802	-2.80699	-14.884	-11.8292	-11.9632	-12.8465	-11.5263	-11.0826	-10.6489	-12.4931	-10.1499	-10.6493	-11.7652	-11.0235	-0.328431	-11.016	-3.62386	-2.14038	-10.623	-9.08831	-11.4644	-8.86573	-9.76161	-10.4697	-0.13538	-10.251	-0.002003	-10.4049	-10.8476	-7.43256	-10.0552	-9.63931	-10.7687	-11.2675	-10.779	-11.5328	-11.0484	-10.8937	-12.4994	-10.0954	-14.2507	-9.56434	-12.7228	-11.7532	-11.8216	-11.3813
1fyn	-7.34901	-9.29387	-5.63461	-8.36462		-10.6344	-10.5449	-9.02431	-9.25536	-11.005	-9.43197	-7.64693	-12.3875	-9.9922	-6.97067	-8.85348	-12.04		-10.9664		-2.14783	-9.48627	-7.85279	-9.36283	-3.68692	-7.7286	-9.53545		-6.27271		-6.87648	-7.78913	-5.97883	-7.06144	-5.99235	-10.8382	-11.2095	-11.6691	-9.03396	-10.8929	-10.5436	-11.0123	-7.60858	-8.33534	-6.58999	-9.73675	-9.43769	-9.22965	-7.27173
5TMW	-11.9239	-11.2579	-2.94106	-13.195		-11.5428	-11.2136	-14.6467	-12.7703	-13.6886	-12.6122	-9.0461	-11.6282	-12.2046	-12.1514	-9.84836	-13.9937		-13.7902			-10.8042	-11.4011	-12.2849	-12.1865	-11.1732	-10.7854	9.75801	-7.6118		-10.457	-10.0537	-5.54212	-9.71197	-10.5837	-14.2646	-12.3901	-11.7755	-11.4029	-12.159	-11.8235	-11.9906	-14.5589	-12.3514	-11.9285	-10.834	-14.0144	-11.67	-9.8892
7M0T	-14.0874	-13.3249	-6.83534	-13.6913		-12.2805	-13.4544	-14.7693	-14.6177	-13.4879	-14.4232	-9.99204	-15.2996	-13.2518	-12.0229	-11.6377	-13.7585		-14.5784	1.62275	-4.92264	-12.9502	-11.1446	-13.4693	-13.2644	-13.2943	-12.989	-2.61042	-12.3685		-15.079	-13.6774	-8.94374	-13.0358	-14.2021	-13.2649	-12.7526	-10.3865	-13.156	-13.4313	-12.3163	-13.3924	-14.2049	-12.5551	-14.8826	-13.3905	-15.1627	-12.6721	-12.6617
5SWO	-8.56746	-10.7025	-7.82768	-11.9249		-9.77889	-10.6485	-11.0407	-11.2825	-11.4218	-10.3045	-8.85938	-14.3109	-10.0675	-11.3993	-8.71588	-10.2545		-11.944	-11.698	-8.0212	-9.48456	-10.2122	-11.1675	-10.0701	-10.3611	-10.6255	-2.59832	-8.94924	5.07713	-10.8638	-11.2227	-8.74953	-11.5253	-9.83277	-10.4995	-8.25515	-8.63348	-14.1067	-10.0639	-8.28913	-10.0263	-11.4249	-9.78076	-11.3377	-10.2089	-12.4209	-11.2921	-10.8008
4mxo	-11.2451	-9.80858	-6.67554	-10.1482	4.1143	-9.86414	-11.4714	-10.6935	-9.43815	-9.83101	-9.22869	-8.57749	-11.4206	-9.86241	-8.70863	-9.94124	-11.1526	-0.622794	-10.5175	-3.31006	-2.98262	-9.14002	-11.0303	-8.24038	-8.73424	-8.26484	-9.73386	-0.936478	-6.8712	-6.40426	-8.72546	-11.2063	-7.61374	-10.9612	-9.16469	-9.03163	-10.3822	-9.23613	-10.7976	-10.0928	-9.24107	-9.09424	-9.5647	-8.67155	-9.49757	-10.3202	-11.0077	-8.94726	-10.3198
4pp7	-11.7299	-11.5038	-10.7264	-12.2106	1.86567	-12.3228	-12.1071	-12.0613	-12.6631	-10.3341	-11.413	-9.95696	-13.5039	-10.7533	-10.4588	-10.3147	-11.9038	-6.90562	-11.8173	-9.1537	-5.95119	-10.2771	-12.2716	-10.9263	-10.4998	-11.9919	-11.0819	-1.10573	-8.55291	-4.95099	-10.3846	-11.6623	-10.2991	-11.5249	-9.13652	-11.5229	-10.1358	-11.8559	-12.4701	-12.6602	-11.2603	-10.1635	-11.2722	-11.0008	-11.2927	-14.6632	-11.1327	-11.166	-12.6269
5SXB	-5.30136	-6.25734	-2.49099	-5.37442	-1.79121	-6.97308	-6.48949	-7.09444	-7.1751	-6.64559	-7.44849	-5.58021	-6.62225	-6.15416	-5.50331	-6.26087	-7.56944	-1.5794	-6.57956	-1.34831	-2.71383	-5.03135	-4.8195	-5.08849	-7.69615	-5.0843	-6.99917	2.91417	-4.86629	-1.66985	-5.06799	-6.71954	-5.57807	-4.30257	-6.0817	-7.71092	-7.21442	-7.09132	-6.56188	-8.21679	-5.84715	-7.03907	-7.45498	-6.22093	-5.94293	-9.16651	-6.59104	-7.35665	-7.27668
6ZOJ	-10.415	-10.6886	-9.36099	-10.7484		-10.6308	-11.7238	-11.2268	-13.6393	-10.295	-11.8353	-8.86608	-12.5938	-10.8141	-10.6226	-10.3653	-12.6973		-11.3156	0.852064	-3.94525	-10.3484	-10.5349	-9.94042	-12.0072	-10.0604	-10.4157	0.329858	-9.74301		-10.7471	-9.5682	-8.00618	-12.9904	-8.76392	-11.9465	-9.96223	-9.83217	-13.9623	-13.4478	-8.61171	-12.2164	-12.2223	-12.6151	-10.0822	-12.0601	-12.427	-11.6473	-11.4324
5EI3	-6.01224	-9.14702	-4.07863	-6.39366		-7.83661	-8.8125	-6.54693	-7.50061	-8.61849	-7.08656	-6.51121	-7.89429	-9.18983	-5.49102	-10.9997	-7.90381	7.97919	-6.98086	-0.177411	-1.5332	-6.90276	-6.59954	-5.58438	-5.55169	-6.83134	-7.65559	1.31668	-6.42684	9.93808	-6.17343	-7.77944	-7.09131	-8.15237	-5.61226	-8.77526	-8.38695	-8.08851	-9.315	-9.96748	-6.92807	-6.93533	-6.16777	-5.89154	-6.52647	-7.56769	-5.88121	-8.955	-10.1075
4tv3	-10.7186	-9.15494	-3.71904	-9.27429	0.733391	-9.23281	-10.5515	-9.06841	-9.02572	-7.83337	-9.80487	-7.96385	-9.86486	-10.1806	-7.61145	-10.3153	-9.49017	-3.46781	-9.32921	-3.72589	-1.50511	-8.68708	-8.18919	-8.32207	-7.04182	-6.47965	-7.92187	0.784632	-5.70627	-3.21464	-8.8035	-9.65645	-5.13973	-8.87238	-11.3868	-12.6947	-8.47212	-9.05548	-10.0568	-9.90361	-8.85455	-8.34666	-7.94865	-8.45453	-9.18694	-11.9571	-10.4522	-8.46032	-9.55549
4nkw	-4.10641	-12.2851		-8.40994		-11.9408	-14.6991	-10.7294	-13.1461	-11.0025	-7.80474	-11.4137		-14.5929	-8.80815	-13.2247	-17.3584		-11.7309					-14.0313		-13.514	-12.0395		1.16844		2.02027	-10.8804		-8.3438	-8.84874	-12.0148	-13.4805	-14.4193		-14.1968	-14.5899	-12.6717	-9.37237	-10.4379	-3.22191	-11.8507	-9.68936	-7.76328	-12.3575
3r7o	-7.54924	-9.38562	-4.0983	-10.4879	1.5836	-11.0799	-11.142	-12.0652	-10.8762	-8.09524	-11.1936	-9.37448	-9.69942	-10.6326	-11.1337	-9.98548	-12.6859	-2.15488	-13.1548	-7.34729	-3.25552	-9.93588	-10.6426	-9.70908	-8.54632	-8.84881	-8.95596	-2.03993	-6.97671	-1.10441	-8.38459	-10.4992	-6.18849	-11.0361	-8.72549	-10.0416	-8.63292	-9.75581	-8.44575	-10.8705	-10.1357	-10.72	-10.6245	-10.2401	-6.99702	-8.72378	-11.8155	-8.67856	-12.0896
3mvl	-11.618	-11.3651	-7.745	-15.2265	4.82743	-12.2984	-13.8458	-14.0844	-13.0807	-11.4989	-11.5129	-8.86097	-13.5606	-9.74226	-11.5024	-9.21081	-11.037	-2.66442	-12.015	-9.02922	-4.9857	-10.5531	-12.0146	-11.9091	-10.3368	-11.1786	-10.8141	-0.388907	-7.36849	-4.13606	-9.85836	-9.56332	-9.67084	-11.4615	-9.88016	-11.034	-10.4009	-9.00706	-9.95677	-11.3238	-10.5997	-11.5838	-10.3511	-10.7386	-11.2	-12.402	-14.0683	-10.2353	-12.4898
6D4A	-4.43684	-4.29534	0.418474	-3.70184	-1.94528	-4.11578	-5.30277	-3.20348	-2.47047	-4.01305	-4.63904	-4.94342	-2.08127	-5.2565	-4.21244	-5.09655	-4.63538	-2.01192	-2.93169	0.158757	2.22701	-2.03255	-2.18183	-4.39634	-2.60301	-3.00503	-4.04465	4.31101	-4.20031	-0.925258	-4.44278	-5.28497	-0.831981	-3.36902	-3.06395	-4.20174	-5.05783	-4.52925	-4.59842	-4.87568	-4.62322	-3.99754	-1.87246	-3.6132	-4.07957	-5.85738	-5.00447	-4.96629	-5.11728
6GDQ	-12.7803	-11.0334	-7.26216	-11.6469		-11.0054	-11.5019	-13.4886	-13.5514	-9.63018	-12.2733	-9.55435	-12.2933	-12.1368	-9.80006	-9.84515	-11.8195	5.59127	-12.3889	-0.262382	-0.713148	-10.5803	-9.15106	-10.5381	-11.5301	-9.0395	-11.2012	1.96189	-8.60276		-13.0208	-10.3979	-9.58551	-12.5803	-9.01807	-11.88	-10.9298	-10.0853	-12.2414	-14.0475	-9.47378	-12.8817	-10.2047	-11.999	-14.0974	-11.5513	-12.4553	-13.0443	-11.4784
2pir		-10.2939				-10.6402	-11.1963	-0.135916	3.04898	-11.2173		-10.768		-12.8699		-10.6256	-13.424		-10.0928					-3.29752		-6.16561	-10.4089				-4.76092	-6.55155		-5.91136		-9.23574	-12.3677	-12.2556		-13.6988	-12.6411	-8.37723		2.13368		-7.90146	-3.56319	-5.53703	-6.2343
1ej4	-7.14008	-6.54042	-2.32202	-5.35963	0.731812	-6.42001	-7.01774	-7.4105	-6.44115	-5.74737	-7.38667	-6.40792	-5.83171	-6.43127	-7.98805	-6.65024	-8.4561	-1.01061	-5.03914	-1.86317	1.93445	-3.94444	-4.91113	-6.09368	-5.00923	-5.85951	-6.70651	-0.51606	-3.88441	1.47889	-6.83686	-6.04899	-3.18864	-6.24206	-5.40652	-5.98067	-5.56022	-6.77419	-6.19696	-6.47658	-5.71327	-6.15836	-7.09297	-6.83709	-7.58215	-7.48568	-8.87231	-7.98815	-9.22419
3gp0	-11.7534	-12.2568	-8.33085	-17.6872	-5.39767	-15.5273	-14.825	-15.225	-12.8658	-9.13184	-17.9338	-11.2014	-12.8938	-12.2599	-16.1458	-10.0076	-10.6707	-8.17966	-12.3696	-8.69401	-2.32988	-12.8185	-10.6037	-13.3762	-9.80972	-11.0182	-11.1648	-2.58664	-13.4495	-7.25564	-14.606	-10.7903	-11.1262	-11.266	-8.19432	-14.0933	-10.8367	-10.281	-11.512	-11.9955	-12.8732	-11.9686	-13.0683	-15.4721	-12.3139	-12.3046	-12.8839	-12.7468	-13.2698
7M0Z	-13.5064	-12.5357	-9.24929	-12.7999		-12.2232	-12.8706	-14.4302	-13.3866	-11.9602	-13.1991	-10.3144	-16.5308	-11.4137	-12.3004	-10.9949	-12.075	-3.9705	-13.1666	7.64381	-3.98956	-11.4794	-8.57619	-12.2381	-11.1249	-13.8283	-11.6122	5.73759	-10.5676		-16.381	-11.6795	-8.40015	-12.2285	-10.9665	-14.3949	-12.1708	-12.1189	-10.6361	-12.8581	-11.6004	-13.9095	-15.0721	-12.6815	-14.4205	-12.7422	-14.1021	-12.1694	-12.8556
6EK3	-9.33054	-10.1647	-4.4736	-10.4291		-11.3882	-12.9591	-10.7785	-13.6747	-9.35884	-11.6459	-9.40786	-11.2149	-12.4886	-7.26647	-10.5863	-11.7569		-12.1584		-1.97481	-9.30449	-11.929	-9.58518	-7.09161	-9.40867	-8.45393	4.88598	-7.34809		-8.02143	-11.6046	-4.77627	-9.79553	-7.65616	-12.1587	-12.6359	-10.7422	-10.1089	-13.3657	-11.0606	-11.7091	-8.82277	-9.04759	-9.97112	-11.9687	-11.9853	-9.776	-13.5633
5DYB		-12.4583		-3.30241		-9.85676	-10.46		0.016042	-12.9048		-8.91842	-11.9177	-13.2663		-9.4927	-14.6517		-11.1891			-2.91648	2.75255	0.629682		-0.43912	-9.10208				-6.22325	-3.07104	7.23992	-3.64787		-10.9179	-12.2137	-11.1483	-8.83012	-11.3124	-10.5551	-8.53604		-1.24058		-7.30961	-5.74011	-2.62739	-4.5972
6JRK	-8.29565	-7.83772	-6.28591	-8.66214	-4.14088	-9.92557	-10.661	-8.91123	-8.68451	-9.75316	-8.20152	-8.60263	-12.0525	-9.45891	-8.23957	-8.19273	-9.29325	-3.9657	-9.64614	-1.67644	-6.3857	-8.61837	-8.18593	-8.53082	-8.88163	-6.90892	-9.37874	-3.10616	-8.5337	-5.16913	-8.50119	-8.71177	-5.68097	-9.22908	-8.28131	-9.00594	-10.1692	-8.22405	-10.9576	-11.0506	-8.42539	-9.50173	-7.75903	-8.25835	-8.91843	-10.2975	-9.60735	-9.14374	-7.91267
7AVZ	-10.021	-9.31979	-5.31031	-10.4232	-5.09556	-9.69208	-10.9832	-9.97479	-11.4732	-8.42404	-9.92425	-7.74309	-12.5328	-8.74857	-11.287	-8.68164	-10.5092	-6.3261	-10.7339	-6.25196	-6.00081	-9.65423	-8.56173	-9.61919	-8.39635	-8.6879	-10.3412	-1.00428	-5.79787	-5.96758	-10.1326	-9.11699	-6.90829	-10.4786	-7.288	-10.5162	-8.40722	-8.63985	-10.1496	-11.8394	-9.19187	-11.4642	-9.15679	-12.4832	-9.94235	-8.97533	-10.4946	-10.5394	-10.6698
5SXE	-10.819	-8.97011	-9.04326	-9.86021	1.46718	-10.2217	-9.11081	-10.5229	-9.35745	-8.83697	-10.488	-7.28231	-10.9327	-8.8067	-10.513	-9.93787	-9.14359	-2.28822	-9.61255	-9.35478	-8.15855	-8.91243	-10.0006	-9.28992	-10.8245	-9.16188	-9.18642	-5.47862	-8.74344	-2.82238	-11.9473	-11.3088	-9.11459	-9.18237	-9.72585	-9.30496	-8.25918	-10.1231	-11.6817	-8.39813	-8.34687	-8.53331	-9.74523	-10.1154	-9.80073	-10.1895	-10.1052	-10.1501	-9.71139
6XLO	-13.1372	-11.885	-5.45908	-16.8378	-12.11	-15.2224	-13.5012	-14.2739	-17.8001	-10.0772	-17.0907	-11.9981	-14.3834	-12.9626	-19.258	-10.7762	-11.4403	-9.99863	-13.1069	-8.82208	-1.43948	-11.2749	-13.7709	-12.8526	-10.3989	-10.9595	-10.2276	2.11618	-12.3293	-5.88007	-11.31	-13.9768	-10.4694	-10.9492	-10.7949	-13.5781	-11.0048	-12.3555	-11.2426	-13.4436	-12.2458	-11.8419	-12.9054	-14.6853	-11.7017	-13.4564	-15.2997	-14.3796	-14.6542
7KPM	-10.6583	-9.05354	-4.93015	-9.67471		-9.26354	-10.5963	-9.65541	-7.46703	-8.98415	-9.38691	-8.18131	-8.46341	-10.2033	-5.88404	-10.6113	-9.60024		-10.1492		5.5735	-7.70246	-8.57477	-8.26257	-8.33331	-6.23094	-9.11463	2.60197	-6.58416		-8.346	-7.95605	-7.5112	-10.6467	-8.55953	-9.66686	-9.90407	-10.0965	-9.28994	-9.74591	-8.67669	-8.89954	-7.50027	-10.0052	-6.89671	-8.96811	-8.53893	-10.1757	-8.6625
2piu	-3.01792	-4.20431	0.045439	-3.40253		-4.46565	-4.35521	-2.24208	-3.63349	-4.46844	-4.0988	-4.41099	-4.72609	-4.02775	-3.02764	-5.09669	-7.76044		-4.77836	5.69404	1.58179	-3.1588	-2.03427	-6.79193	-0.431397	-2.56554	-5.25367	7.98615	-1.50469		-2.97533	-4.92669	-1.16028	-3.49664	-3.4401	-5.5793	-4.33433	-5.74394	-4.16875	-5.85418	-3.94698	-2.72903	-5.05081	-3.90914	-0.684695	-4.66414	-3.66609	-3.72178	-2.56339
3k3j	-10.4187	-11.3352	-5.38429	-10.9938		-14.5982	-11.4619	-12.743	-10.8816	-9.83657	-11.5724	-8.17629	-11.9235	-8.90135	-11.0825	-8.62354	-11.5973		-11.4906	0.884463	-5.33996	-11.6976	-8.73884	-10.2551	-11.3084	-9.46576	-10.2801	-1.88014	-10.1755	1.11599	-13.9167	-10.4518	-10.3127	-11.8506	-11.3259	-12.7949	-9.81401	-8.67033	-11.2282	-10.3148	-9.70084	-10.8823	-12.3866	-11.7169	-8.51418	-9.91546	-11.747	-14.489	-10.2305
2rei	-10.7303	-8.87392	-4.20777	-16.8407	4.51514	-13.1978	-11.5593	-13.3625	-12.65	-8.78913	-18.5415	-11.2199	-11.4392	-11.3218	-15.3209	-12.8111	-12.1368	-2.15017	-12.7496			-8.10915	-10.3329	-12.718	-12.1044	-9.76276	-11.2479	13.5145	-9.78258		-10.1253	-10.3833	-5.55803	-11.0581	-6.35251	-12.1299	-11.452	-12.0862	-8.93911	-13.7712	-11.1408	-12.3115	-9.55791	-11.8389	-13.1507	-9.78133	-12.3262	-13.5152	-11.8681
5MO4	-11.0765	-11.1108	-3.57235	-11.0705		-11.676	-13.0877	-13.3921	-13.6172	-8.9596	-12.0701	-10.4168	-13.8422	-11.3715	-11.813	-10.5579	-11.2697		-12.3311	3.30831	2.14648	-10.2105	-7.96684	-11.6291	-8.90812	-10.4831	-14.3423	4.43945	-7.6589		-9.34468	-9.89743	-6.56998	-11.8879	-8.9595	-11.0893	-10.5036	-9.79027	-12.5043	-11.194	-11.4537	-11.4094	-9.42506	-9.86435	-9.75534	-9.87157	-12.1263	-10.4646	-13.893
3mz6	-4.1922	-6.55567	-0.98177	-5.58387	11.3937	-7.71498	-6.6188	-4.53049	-5.83376	-6.76471	-4.49171	-7.37634	-7.92006	-8.32204	-3.60645	-4.96453	-9.88639	5.54852	-4.88466	2.18097	1.04637	-5.36614	-3.96257	-8.15671	-2.15186	-3.76726	-6.33384	3.91324	-3.23827	10.1086	-3.70362	-5.20379	-5.23537	-3.5872	-5.11768	-6.95485	-7.35029	-7.86945	-5.13886	-6.61899	-5.02441	-5.73199	-3.9461	-6.3461	-5.86472	-8.32441	-4.44983	-3.78539	-4.04795
4ZSG	-6.13998	-9.97903	-1.50494	-9.16114		-11.0209	-13.3886	-11.076	-10.8168	-7.41915	-12.2775	-10.1719	-12.8	-11.4447	-10.1238	-9.96378	-10.9873		-7.59337		2.34868	-11.2648	-4.85896	-8.53223	-2.93143	-6.19203	-8.8936		-7.63071		-5.39286	-9.40457	-3.4373	-9.86964	-5.14244	-9.33981	-9.85306	-10.7404	-9.39341	-9.8429	-13.1483	-7.79085	-5.25593	-9.05505	-7.22346	-9.45196	-12.4369	-10.213	-9.04929
5J9L	-7.94682	-9.46121	-6.64475	-10.7357	6.13249	-9.77632	-9.07976	-10.2876	-8.37238	-7.81633	-10.2963	-7.21201	-11.813	-9.02429	-12.6334	-8.90785	-9.47073	-3.8686	-9.71501	-6.21588	-2.88483	-9.24761	-7.36424	-11.2323	-7.15758	-7.27516	-9.11314	-0.35118	-7.12222	-2.99879	-8.2883	-8.36177	-6.71519	-9.87656	-9.35823	-9.8884	-9.08438	-9.78888	-10.2381	-8.77995	-8.92682	-9.082	-11.0934	-9.71563	-8.446	-7.57301	-10.3774	-9.88763	-10.474
4ZZZ	-14.477	-14.7458	-15.3395	-14.818		-14.1143	-14.7371	-18.0204	-17.4439	-13.8591	-14.5868	-10.7306	-17.3659	-13.2004	-16.5588	-11.8214	-12.4975		-16.393	1.88062	-6.52608	-14.3211	-12.2107	-14.7524	-11.7025	-11.6687	-14.0924	-0.792171	-12.5057		-12.707	-13.5589	-10.8631	-16.8212	-12.102	-13.6141	-12.0999	-12.2501	-16.16	-14.9475	-12.1998	-12.9314	-14.6799	-14.5168	-12.4407	-13.0587	-16.8018	-15.0626	-14.9391
6OHD	-9.83153	-9.35391	-4.22636	-15.2078		-8.46092	-11.7936	-10.1441	-11.5659	-9.88654	-11.8221	-10.4437	-12.1125	-11.3828	-8.91864	-10.5466	-10.4927		-10.5892	-2.17288	1.32946	-9.29592	-7.54637	-11.8605	-8.40042	-9.22843	-9.9437	5.534	-6.50735		-8.72912	-10.0251	-5.88616	-10.2393	-7.53913	-10.5807	-11.1715	-9.49239	-9.27238	-11.0794	-10.5097	-10.9515	-8.7345	-11.2765	-10.1896	-11.3053	-13.968	-8.69042	-11.4778
6EHJ	-12.4008	-11.0632	-9.65368	-14.8379	-11.2264	-12.3895	-10.6525	-12.1163	-12.1264	-9.82287	-12.4149	-11.1849	-13.3584	-10.5566	-13.3797	-8.94413	-10.306	-13.7926	-12.9019	-14.7731	-6.67532	-10.5414	-9.59885	-12.4371	-14.9377	-10.5608	-12.8485	-6.72219	-9.56563	-11.9109	-13.005	-9.92381	-9.78857	-10.8269	-9.28343	-13.1121	-8.8464	-10.1193	-11.5017	-11.027	-11.7514	-10.3521	-11.9661	-11.5804	-11.8393	-11.1346	-11.5519	-12.0286	-11.2357
4oqb	-14.5474	-12.3299	-14.069	-12.5413		-13.7835	-13.6615	-16.5328	-13.6834	-11.9888	-13.9973	-10.4778	-14.6309	-11.5181	-13.4911	-11.5665	-12.3537	-1.67361	-13.1319	-3.31248	-6.9673	-12.9947	-12.236	-14.6241	-11.0854	-12.0801	-13.462	-6.04476	-12.5295	-4.11511	-11.5361	-14.157	-10.9075	-13.3325	-12.469	-14.0726	-10.8946	-10.4181	-14.6789	-13.3042	-11.4329	-12.958	-12.9204	-13.0196	-12.591	-13.2828	-14.5928	-12.7345	-16.4465
1gjo	-7.34901	-9.29387	-5.63461	-8.36462		-10.6344	-10.5449	-9.02431	-9.25536	-11.005	-9.43197	-7.64693	-12.3875	-9.9922	-6.97067	-8.85348	-12.04		-10.9664		-2.14783	-9.48627	-7.85279	-9.36283	-3.68692	-7.7286	-9.53545		-6.27271		-6.87648	-7.78913	-5.97883	-7.06144	-5.99235	-10.8382	-11.2095	-11.6691	-9.03396	-10.8929	-10.5436	-11.0123	-7.60858	-8.33534	-6.58999	-9.73675	-9.43769	-9.22965	-7.27173
5THU	-5.91965	-6.81242	-2.161	-6.02647	5.70637	-6.18659	-6.8747	-6.0926	-7.06409	-5.33961	-6.88462	-7.57397	-6.99284	-9.63065	-8.00559	-5.30441	-11.0793	0.584682	-5.37527	0.222526	-0.889247	-5.46881	-4.40935	-9.35127	-4.83709	-5.00099	-8.53305	2.09052	-3.15792	2.05363	-4.11025	-4.30232	-4.06422	-4.35968	-5.05553	-5.07064	-6.98882	-7.12898	-8.00099	-7.03176	-6.80626	-5.7196	-5.25275	-6.73949	-3.80008	-8.98851	-6.5971	-6.35697	-8.10648
3g90	-5.63764	-7.5156	0.055204	-6.32842		-5.47114	-7.79816	-5.6083	-6.7148	-5.00591	-6.83918	-7.27245	-9.07828	-8.50719	-8.82672	-8.29662	-9.79935		-9.11981	5.0085	6.01023	-5.31902	-7.08687	-7.09011	-4.17348	-6.46956	-8.4024		-3.92		-5.27361	-5.64129	-2.75457	-6.24768	-4.20434	-9.87872	-7.89853	-9.39364	-7.61992	-9.25487	-8.46754	-9.03966	-5.32315	-9.89393	-4.96629	-7.29327	-5.83626	-8.1942	-7.86642
2pio												-2.81535		-2.97938		-3.96366	-0.745838																					-4.49689			-2.34948
2y9q	-10.8387	-10.6926	-7.16777	-11.9747		-10.5188	-13.6555	-15.0308	-13.3558	-12.2461	-13.3294	-10.524	-11.4247	-12.3363	-12.2016	-12.44	-12.343		-14.7831	-6.51431	-3.59033	-12.3085	-10.5276	-13.2517	-9.83908	-9.33633	-9.98645	2.35232	-13.3498	1.16239	-10.897	-11.0741	-9.27408	-13.737	-10.0037	-13.0054	-12.6251	-11.6014	-11.8087	-17.0544	-12.1611	-12.3488	-11.7906	-13.3986	-10.4685	-13.481	-13.5316	-11.7685	-12.5641
1xkk	-12.8444	-12.7676	-7.95066	-13.531	-0.669752	-14.2663	-13.7645	-12.8685	-19.3165	-12.218	-13.1775	-10.3213	-14.1748	-11.2408	-12.6372	-11.2045	-12.6984	-4.33818	-12.1371	-8.78275	-3.8775	-10.1148	-11.9783	-12.5059	-10.43	-10.9287	-13.4677	-5.22813	-10.563	-5.67213	-12.942	-10.8982	-8.77053	-12.1888	-9.81205	-12.5454	-12.2536	-11.1762	-13.8627	-14.003	-11.154	-13.5973	-13.7008	-12.3082	-10.3258	-15.8275	-13.0155	-12.7226	-14.4016
2ahx		-9.40321		-10.4266		-9.51066	-15.1763	-9.5686	-13.4398	-11.9838	-10.9077	-11.3765		-13.994		-12.5621	-15.9027		-11.9271					-16.5823		-11.1564	-11.1007					-7.37034		-6.62779	4.89364	-13.2885	-13.1702	-13.5016		-14.174	-14.1906	-12.9277	-8.17823	-7.34163	-4.81025	-12.1348	-10.9965	-8.40181	-14.7876
6F4Q	-5.86836	-7.39949	-3.32146	-6.33658		-5.62863	-9.97358	-7.58659	-7.68757	-8.98296	-6.8061	-6.13817	-10.6397	-7.46403	-5.80996	-8.23204	-7.25271		-6.80799	9.86455	6.43292	-5.70092	-4.06304	-6.54517	-3.23233	-5.25884	-7.42262	8.43572	-5.30619		-4.43926	-7.80947	-3.00518	-8.0439	-2.94494	-8.28134	-8.48592	-6.54401	-7.46035	-6.55682	-6.05511	-7.58867	-5.96803	-6.87788	-4.95046	-7.87868	-5.09615	-6.39994	-8.02375
6TFY	-8.92493	-10.8033	-8.79435	-12.0937	-2.47046	-10.2358	-9.969	-15.9745	-11.9633	-10.216	-11.7696	-10.2186	-12.66	-11.3609	-11.0808	-9.37609	-12.1038	-5.76115	-11.0445	-8.74792	-4.52344	-9.93721	-11.6469	-9.80538	-12.3996	-8.06435	-10.0223	-3.73501	-9.43453	-5.7099	-11.8728	-12.3697	-7.50448	-10.8999	-10.1709	-11.8013	-10.999	-9.13045	-11.8518	-10.4434	-12.3706	-9.75017	-10.0208	-11.5296	-11.5728	-11.4007	-13.2303	-10.9843	-11.4713
6CHZ	-10.5631	-11.9587	-9.63868	-11.5458	-3.55378	-12.3486	-10.3397	-11.8155	-12.6751	-12.5576	-11.342	-8.40612	-14.3335	-11.5101	-13.5545	-8.84291	-13.774	-7.19134	-12.5521	-8.41896	-3.95577	-11.979	-9.59803	-10.5378	-12.3653	-8.72893	-12.2556	-1.7308	-7.49724	-7.98036	-9.28075	-10.2728	-11.7411	-10.1548	-8.48929	-12.7347	-10.9801	-10.1591	-13.1197	-11.9138	-11.4473	-10.5793	-14.3017	-10.7581	-10.6458	-10.6542	-10.7111	-10.3976	-11.6921
5L64	-8.40693	-8.70131	-4.88027	-8.21151	0.030253	-8.63042	-9.38345	-9.60708	-11.7895	-7.03168	-10.9142	-8.06012	-9.55382	-8.33718	-10.343	-7.31951	-10.103	-2.53143	-10.8	-6.67537	-5.00268	-6.21727	-9.20796	-7.37664	-6.92968	-8.26542	-8.17319	-3.26994	-6.33892	-3.922	-8.29986	-10.5659	-5.45226	-9.22736	-6.85837	-10.3804	-8.38055	-10.0221	-9.87342	-10.7511	-8.70217	-9.30991	-9.00334	-10.3049	-8.27898	-8.65455	-11.0931	-9.40936	-9.40643
1gjh	-9.80207	-11.7898	-7.65919	-9.76962		-12.523	-11.5305	-11.3634	-13.9664	-10.6305	-11.1151	-9.84388	-14.6549	-11.8178	-11.4313	-11.1866	-12.9993		-12.9276	-5.68992	-2.51306	-12.7658	-11.228	-11.844	-7.76104	-8.82828	-10.9895	6.83178	-7.29218		-9.87889	-11.1116	-6.92816	-9.95447	-10.6852	-12.7926	-13.9929	-12.4179	-11.9956	-15.1918	-10.499	-11.1939	-10.6973	-10.0274	-12.5273	-12.7779	-12.4544	-10.5205	-12.7957
1pmv	-10.1378	-10.8082	-3.31674	-10.6747		-10.6665	-12.1324	-11.5685	-8.67984	-9.7091	-10.747	-9.23854	-11.0427	-12.6114	-8.09494	-10.1362	-13.1744		-12.825	0.167547	6.47986	-9.80326	-9.7507	-8.76269	-10.1997	-8.48589	-10.9126		-6.15888		-8.96356	-9.43747	-6.48076	-12.724	-8.7688	-14.0008	-12.5889	-10.7794	-10.4769	-13.9671	-10.5505	-10.5386	-8.96012	-9.4133	-9.03195	-9.90279	-11.6489	-10.1402	-10.7644
6WPP	-9.00718	-10.3454	-4.28055	-9.80864		-12.0729	-12.2695	-11.5046	-11.1294	-8.94301	-10.9315	-9.24293	-11.7235	-11.4477	-6.57365	-9.64452	-12.1647		-13.0997	0.411857	-1.03687	-9.4751	-9.75324	-9.40635	-8.42809	-6.18889	-9.13679		-6.55697		-10.0142	-12.4127	-6.92811	-11.601	-7.75304	-10.9835	-10.5025	-9.45577	-9.84392	-10.8665	-11.2195	-9.53229	-7.81124	-9.03584	-6.1279	-11.1335	-10.8147	-8.11695	-10.7702
1efn	-11.1494	-13.1078	-9.94247	-12.3713		-13.0607	-12.7923	-15.1373	-15.5289	-12.0407	-14.0688	-9.63602	-17.5351	-13.2071	-13.4464	-11.3735	-12.354		-13.0086	-2.95083	-8.7047	-14.3277	-9.63288	-13.1377	-9.67038	-11.7295	-12.034	0.970745	-11.9917		-10.7177	-15.4804	-10.0835	-11.3863	-11.0497	-13.4202	-10.8208	-11.7829	-14.4502	-13.7177	-12.1445	-13.9308	-13.7376	-12.6955	-11.1285	-14.5864	-17.2299	-13.2596	-15.346
3g0f	-10.4086	-7.97098	-0.608799	-11.8694	4.34486	-7.50985	-11.786	-11.2469	-9.67392	-7.86724	-11.9111	-10.4857	-9.00536	-11.7327	-11.0528	-10.6512	-9.64273	-3.49705	-7.53576	4.93144	3.24464	-6.78901	-5.89588	-11.5712	-6.48515	-10.2776	-7.98403	9.97711	-5.34394	-2.06405	-8.54792	-7.11886	-2.96703	-7.00777	-6.20806	-8.90628	-10.2161	-9.62062	-7.57333	-12.3992	-11.2638	-9.22468	-8.03873	-10.2179	-10.6037	-8.99957	-13.9316	-10.2215	-10.4225
2rcw	-14.0861	-12.5323	-14.0289	-12.0106		-13.1795	-12.8597	-14.1504	-13.408	-12.6591	-12.3984	-8.9422	-14.8048	-11.259	-13.0499	-11.2156	-12.3907		-13.0147	-1.50945	-8.29857	-12.7875	-14.6592	-13.4096	-10.9198	-11.7869	-13.6748	-5.94636	-10.3741		-13.9688	-11.7768	-13.7563	-13.0406	-11.1274	-14.52	-10.9545	-9.84333	-12.7064	-12.3258	-11.2221	-11.7029	-13.9661	-12.6577	-12.222	-13.5459	-16.1287	-14.8266	-13.3596
1b6c		-7.97041				-4.08683	-9.65691			-8.27201		-9.1003		-12.7909		-12.7911	-11.562		-9.41809					2.17468			-4.72838				3.87723	-1.15611		-1.75853		-4.81272	-10.0573	-10.9468		-10.9433	-11.8897	-5.37684				0.313431	-0.51803	-0.65109	-2.11266
1s78	-18.0242	-16.4133	-10.793	-17.5831	-10.6894	-16.8992	-14.6242	-16.9894	-17.0154	-12.6273	-19.7704	-13.8022	-14.6674	-15.7231	-14.6307	-13.3219	-17.2903	-8.17607	-17.936	-10.8237	-13.9994	-14.8542	-17.4558	-15.5741	-19.5972	-14.324	-15.2963	-5.65167	-11.9924	-10.4545	-14.539	-17.0178	-13.1146	-16.9708	-14.5047	-15.3859	-12.4821	-12.7047	-19.3575	-16.953	-14.9053	-15.279	-14.7014	-18.1317	-16.426	-15.9727	-17.5847	-15.9933	-17.9678
2qu5	-10.3501	-8.10997	-2.74408	-13.7275	-9.58249	-11.6387	-12.557	-11.7506	-12.5547	-5.47067	-16.3847	-11.8732	-6.58778	-10.4614	-13.4934	-10.0216	-11.4853	-8.04329	-10.7002	-5.74498		-6.87895	-7.6425	-13.9099	-7.70295	-7.61761	-9.19468		-4.25317	-6.63648	-7.09469	-10.992	-2.63301	-9.79411	-3.64585	-10.7903	-10.9826	-8.38866	-10.6854	-14.1333	-9.73134	-10.6606	-7.16361	-12.4298	-11.3846	-10.5393	-13.4152	-10.7174	-11.1194
3gv4	-6.68473	-7.35105	-2.99641	-5.83456		-7.20125	-6.88856	-7.17536	-6.04188	-6.95188	-4.42188	-7.03999	-5.11883	-8.43295	-3.1093	-8.38155	-9.29005	3.90882	-6.65924	2.53134	1.76686	-6.38704	-4.92953	-5.97291	-2.87589	-3.2699	-6.35502	3.51414	-3.57273	5.22053	-3.30514	-7.51977	-2.34358	-9.22371	-4.07524	-8.11748	-7.87122	-7.16653	-9.19051	-8.45889	-6.74852	-7.54451	-7.64335	-3.88817	-5.23765	-7.18003	-6.7595	-6.8107	-5.34273
5L63	-6.12486	-7.45954	-2.08927	-5.89834	3.826	-9.1512	-9.63499	-7.74066	-6.52507	-6.55362	-8.82637	-6.74255	-5.32931	-7.21229	-7.34815	-6.76323	-7.66374	0.814339	-7.37001	-2.39968	0.793002	-6.74089	-6.03947	-6.48397	-5.51503	-3.80359	-5.96932	1.03563	-5.80292	1.73434	-6.73677	-10.6304	-5.17243	-6.72008	-5.85676	-7.74463	-7.92912	-5.65295	-8.50344	-6.31593	-7.4733	-11.4691	-6.05025	-7.88012	-6.53833	-6.86144	-9.56247	-7.09847	-8.42637
5HZN	-11.5618	-11.8233	-6.20828	-14.03		-11.3673	-11.9311	-12.4275	-20.4304	-10.1425	-13.6869	-10.4384	-13.7772	-13.7522	-11.584	-11.4554	-14.7025		-12.7269	-4.73438	-1.09336	-9.6875	-10.8111	-13.8883	-9.44694	-13.4686	-12.3368	6.93101	-7.71527	-4.72647	-8.78541	-10.8045	-7.71728	-13.7627	-8.46961	-14.3309	-11.7829	-11.7302	-13.4955	-15.1897	-11.4354	-13.4717	-11.5805	-12.47	-13.623	-14.1322	-11.9529	-15.9824	-11.8138
3vry	-11.5977	-11.5088	-7.42763	-11.8734		-13.2256	-12.5165	-12.3836	-12.7232	-11.2838	-12.4582	-10.6098	-14.7752	-12.6389	-10.8443	-10.4094	-12.7119		-13.4164	-8.42288	-3.72008	-10.3588	-11.1307	-11.0006	-11.787	-8.94972	-10.7366	0.661011	-9.68666		-10.7549	-11.7368	-7.24027	-12.2735	-13.9717	-12.6377	-11.1952	-10.7015	-13.4031	-13.2551	-12.5538	-10.6404	-10.0797	-11.7004	-11.7068	-12.1356	-12.3421	-12.0746	-15.1058
5GJG	-11.7832	-10.5031	-6.95232	-13.7749	-7.78496	-11.4657	-13.7118	-13.9755	-10.9525	-10.298	-12.7735	-10.0791	-14.2601	-11.5727	-10.6032	-9.8706	-11.6726	-9.78849	-13.2984	-6.65523	-4.5352	-10.9393	-10.8438	-11.571	-11.6315	-10.9123	-12.3012	-0.050095	-7.35093	-8.62551	-11.0494	-11.6145	-8.34828	-14.181	-9.42171	-11.316	-11.01	-9.76861	-11.8825	-11.7264	-10.8608	-10.7286	-11.664	-12.7757	-10.7341	-10.8267	-15.0367	-14.0051	-11.5954
3skc	-12.551	-12.5049	-10.2534	-11.2568		-13.0319	-12.5952	-15.3256	-15.1335	-11.1013	-12.0306	-9.62501	-14.1264	-11.1301	-11.4415	-11.4198	-11.301	-7.95552	-11.6603	-4.78131	-1.05329	-10.8064	-12.3097	-11.6202	-12.9629	-11.0572	-11.9117	4.11098	-9.34195	-9.44271	-11.6338	-11.8285	-8.7742	-11.8963	-8.36924	-11.2283	-10.7179	-10.808	-13.701	-13.307	-11.4757	-12.746	-12.6997	-11.3374	-10.9735	-14.1324	-13.2402	-11.0214	-11.8609
6S9W	-15.1576	-14.1634	-12.2651	-15.3935	-14.6503	-15.377	-15.6566	-18.0982	-15.9613	-12.3673	-15.8705	-10.8973	-16.7424	-14.119	-15.238	-10.7218	-14.6655	-14.8393	-17.0303	-13.7874	-5.33645	-15.936	-14.262	-13.8693	-15.5583	-14.3009	-13.0295	-5.79598	-12.8836	-16.3486	-13.7601	-14.7111	-11.6479	-17.3521	-12.7768	-14.9249	-13.6473	-12.51	-15.4658	-15.2076	-13.1825	-15.5671	-15.9964	-15.187	-14.1365	-14.9842	-16.5695	-15.7454	-16.3584
5TMM	-5.98901	-10.2859		-7.52435		-11.0029	-9.85438	-8.34194	-10.2967	-13.3842	-7.93164	-7.8819	-10.3178	-11.0005	-6.83524	-9.4197	-13.2772		-12.539			-8.53432	-1.72182	-8.57816	3.91732	-5.53657	-9.61357		-2.73712		-5.81611	-7.42119	1.6885	-7.57833	-4.4001	-14.3932	-10.787	-10.9203	-9.11958	-12.744	-11.1196	-9.69911	-8.82978	-6.26275	-7.75689	-7.91426	-11.7005	-6.91994	-5.34792
4rzw	-10.8576	-10.8101	-4.29381	-12.8731	-5.28895	-13.8597	-12.8826	-11.0357	-14.9212	-10.4055	-13.3176	-9.46493	-11.865	-12.6059	-17.6789	-11.1326	-12.3466	-7.72285	-11.1094	-0.528988	4.91179	-11.14	-10.7098	-12.0732	-12.1351	-10.9346	-10.6733	13.6372	-10.8832	-7.07159	-13.2025	-10.9148	-10.0368	-10.1541	-10.6988	-11.6794	-10.9976	-10.5308	-13.3752	-12.8123	-11.3409	-10.2308	-12.1773	-12.2384	-11.6359	-13.4657	-12.408	-12.5901	-12.6036
6TFW	-10.3299	-11.4249	-6.83477	-12.9352	-3.8414	-12.6788	-11.6302	-12.9759	-18.4717	-10.9066	-11.6485	-9.58254	-12.1403	-12.2489	-13.266	-9.88698	-12.4304	-3.90882	-10.566	-7.30813	-8.73032	-12.0742	-11.0056	-10.5563	-10.5442	-9.71393	-9.69837	-1.60445	-13.4069	-3.68349	-12.3432	-9.55651	-7.37843	-11.4495	-10.1601	-10.7474	-11.2645	-10.2593	-12.4362	-11.7183	-10.0175	-13.0872	-11.1867	-11.9782	-11.3997	-14.6533	-12.1399	-12.2433	-12.4711
3e+93	-11.5812	-11.863	-9.29364	-12.6612	-6.95426	-16.4574	-11.9498	-14.0846	-12.195	-9.70124	-15.6911	-10.2251	-14.7699	-12.5	-15.2983	-9.46132	-11.5527	-10.3731	-12.1451	-7.8983	-4.80174	-12.0302	-10.2791	-10.997	-9.80758	-9.82369	-10.986	-3.04019	-11.2688	-9.3955	-10.7428	-11.6711	-8.50002	-10.8168	-12.6424	-11.1574	-10.7259	-9.41516	-13.6159	-10.4542	-11.0105	-12.9941	-13.557	-14.4129	-11.4008	-12.0238	-13.6289	-12.2248	-9.81409
5ML5	-13.0901	-11.8215	-4.44438	-11.1861	-3.58481	-14.6708	-12.3561	-11.154	-11.6111	-12.1773	-13.4006	-11.1287	-13.7332	-12.3786	-13.7037	-12.3818	-15.32	-3.55016	-12.417	-8.17907	-1.92622	-9.10002	-12.9307	-11.2544	-9.38784	-7.69695	-10.6374	-0.729197	-7.46472	-4.23878	-11.863	-11.9814	-7.03067	-10.5437	-10.4612	-11.5891	-11.6262	-12.2281	-13.613	-14.0133	-11.8067	-12.7973	-9.40512	-10.7814	-13.1549	-10.6156	-10.73	-11.349	-11.1974
1uwj	-13.7452	-10.9304	-5.89042	-15.079	-10.4067	-13.1125	-14.9439	-14.3586	-16.3562	-11.6938	-15.7795	-11.0184	-14.0234	-13.5239	-19.7882	-11.8051	-12.8636	-7.04719	-12.2668	-9.77536	-3.65799	-10.7788	-13.8324	-15.1493	-12.1641	-11.2269	-10.8784	6.68775	-8.16989	-6.80327	-13.8704	-11.5477	-9.42611	-13.6818	-10.5391	-12.4705	-11.6315	-11.8088	-13.9608	-14.2316	-11.5068	-12.1729	-12.1418	-13.7644	-12.1463	-13.7547	-14.3478	-14.1193	-12.2955
2h8h	-12.5857	-10.9788	-6.20755	-10.5053		-12.176	-12.1625	-11.9975	-10.4008	-11.5173	-11.6249	-9.41868	-14.0138	-11.9717	-10.0657	-10.4186	-12.5907	1.89712	-11.2762	-3.22484	-0.965585	-10.4253	-12.5964	-10.222	-8.55856	-8.92487	-10.5333	0.664538	-8.56139	-1.25301	-9.41101	-11.057	-8.84737	-9.82038	-11.3601	-11.3077	-11.4201	-11.912	-13.2257	-12.6707	-10.8872	-10.7125	-9.49033	-9.84788	-11.5216	-13.4398	-12.8054	-11.5443	-11.275
6VFZ		-6.72664		-1.88412		-11.1277	-8.74541	-4.52273	-4.69103	-5.41288	-0.941584	-10.0297	-3.6485	-11.2092		-8.55655	-11.0859		-9.15372			-3.34327	-0.24591	-2.1968		-1.07793	-5.81202		-1.12188		2.37798	-9.6689	4.20295	-1.75104		-9.93731	-7.43459	-5.79237	-10.2974	-7.08772	-9.39861	-9.34408	-2.84649	2.02685		-5.48749	-5.62874	-5.7751	-4.17955
4aq3	-6.86525	-6.87592	-4.49096	-6.62577	-4.03384	-6.86307	-7.12258	-6.45393	-7.09169	-7.97989	-6.49191	-5.62313	-8.65909	-7.48	-9.79682	-7.83793	-8.69442	-5.39492	-8.7354	-0.61947	-5.26635	-7.55653	-9.89298	-6.92373	-7.00164	-5.42517	-7.64861	-2.87204	-4.96845	-3.98516	-7.09122	-6.56831	-7.61704	-6.83775	-6.48823	-9.06938	-7.24408	-7.93706	-6.62645	-8.47935	-6.07714	-6.36157	-9.04303	-7.76099	-8.39073	-6.69631	-5.51018	-6.82866	-5.4947
5N67	-8.22949	-12.828	-5.60147	-10.4346		-11.3615	-15.8123	-9.75975	-10.8191	-10.3727	-10.7464	-10.5009	-14.7638	-13.2136	-10.0542	-12.1381	-15.387	10.0018	-12.6587	3.64561		-7.96058	-10.3203	-10.8665	-7.19521	-8.44129	-12.5663	10.6333	-7.3489	1.09999	-7.96635	-8.0637	-5.25043	-11.3832	-6.55951	-15.1873	-15.7704	-13.039	-14.8194	-12.5566	-11.4975	-12.61	-10.273	-9.80151	-12.969	-10.1312	-13.1675	-9.23923	-13.4388
1ijr	-2.40667	-2.86376	1.04504	-3.45548	2.46753	-3.51061	-5.95575	-3.14304	-2.62805	-3.7986	-3.12573	-3.83229	-1.85769	-7.82928	-2.04842	-5.26875	-3.80029	1.58255	-2.43825	5.34602	4.35567	-1.85413	-1.64646	-3.15609	-3.11499	-2.43801	-5.10951	6.87103	-3.36959	4.30674	-2.20016	-3.53353	-1.07498	-3.97422	-2.98912	-3.43836	-3.59964	-4.39036	-3.42496	-4.05424	-2.26774	-4.0424	-1.96519	-3.45771	-1.67662	-3.79792	-3.49206	-3.77282	-3.33185
6TCA	-11.075	-10.5565	-10.5177	-12.2737		-10.1002	-12.6177	-12.5918	-13.1208	-10.9474	-11.4632	-7.931	-14.605	-10.058	-10.5251	-9.64795	-10.4058		-12.0461	-10.9874	-7.83504	-11.2658	-11.6462	-11.5112	-14.2656	-12.8618	-11.4774	-1.87753	-9.21481	3.64002	-13.2543	-10.2005	-10.4012	-10.929	-9.76876	-11.0594	-9.40151	-10.0974	-13.3215	-10.7321	-8.55676	-11.0023	-12.6992	-10.6078	-12.4694	-11.4916	-12.6666	-11.7767	-11.2232
3fly	-10.8798	-9.78696	-5.71575	-12.6856		-9.60352	-12.7556	-11.3124	-10.0668	-11.7141	-10.5839	-9.09872	-13.9166	-10.6057	-8.08669	-8.90526	-11.0335		-11.3507	6.33535	1.15225	-10.0138	-7.48001	-9.71052	-5.76432	-10.1658	-8.99996	4.4148	-6.20678		-7.5167	-8.25341	-6.04428	-9.15898	-6.16641	-9.85465	-10.037	-8.5792	-9.20019	-10.4403	-9.54689	-9.93423	-9.7511	-7.74483	-8.27647	-10.7453	-12.1169	-9.67244	-11.0362
1pdb	-10.1378	-10.8082	-3.31674	-10.6747		-10.6665	-12.1324	-11.5685	-8.67984	-9.7091	-10.747	-9.23854	-11.0427	-12.6114	-8.09494	-10.1362	-13.1744		-12.825	0.167547	6.47986	-9.80326	-9.7507	-8.76269	-10.1997	-8.48589	-10.9126		-6.15888		-8.96356	-9.43747	-6.48076	-12.724	-8.7688	-14.0008	-12.5889	-10.7794	-10.4769	-13.9671	-10.5505	-10.5386	-8.96012	-9.4133	-9.03195	-9.90279	-11.6489	-10.1402	-10.7644
3lcs	-8.78364	-9.77748	-2.65488	-10.2841		-11.8784	-12.732	-11.3107	-9.22851	-10.9578	-12.418	-8.52613	-11.2959	-10.823	-6.10166	-10.0191	-12.3132		-12.4644	7.60926	1.36021	-9.61818	-9.23145	-9.25156	-9.93607	-8.09661	-8.67505		-5.67907		-10.3855	-10.0133	-6.67777	-11.5808	-8.86408	-10.6868	-10.5381	-9.89904	-11.0117	-11.1454	-10.8872	-10.2976	-9.04825	-7.71368	-6.10207	-8.90298	-11.7566	-9.67254	-9.99419
5VAL	-10.7371	-10.5961	-3.37995	-15.7853	-4.71733	-13.9329	-14.2897	-11.4352	-12.5758	-11.1134	-15.2263	-10.0735	-12.6221	-13.6282	-16.4465	-10.2783	-12.1448	-5.83161	-11.7365			-9.61857	-9.27156	-12.7124	-9.95214	-7.9458	-9.32757		-9.74288	-5.40134	-9.79715	-12.4265	-7.6581	-10.1332	-7.57293	-11.3221	-11.7112	-10.8727	-10.222	-11.2299	-12.3083	-12.5857	-10.3786	-13.8662	-10.1144	-11.6741	-12.6904	-11.3849	-11.653
3ezp	-7.14586	-7.29057	-2.16875	-11.0318	7.47012	-8.89122	-10.5878	-12.3287	-8.87152	-7.37433	-10.2914	-10.8529	-8.52872	-12.5026	-7.14239	-9.14045	-10.6352	1.82741	-8.44773	-0.592817	-3.17049	-6.80367	-6.61523	-12.4714	-5.15203	-7.25136	-8.86598	0.339528	-6.34591	0.369252	-7.29372	-6.33765	-7.67066	-7.29933	-7.15061	-11.6552	-10.4637	-7.43657	-9.85922	-9.64174	-9.12103	-9.07109	-8.74249	-11.2651	-7.90171	-9.22218	-9.88931	-9.91252	-10.8525
3lfb	-10.0393	-10.2107	-6.07787	-10.5606		-16.5764	-10.3673	-13.4672	-11.3784	-10.8037	-10.7883	-10.7534	-10.9588	-10.2313	-10.5669	-9.02107	-11.123		-10.5116	-1.4361	1.62504	-8.4625	-9.39641	-10.9487	-7.37589	-9.87622	-7.94079		-8.12474		-8.19804	-10.3226	-7.09348	-10.4049	-6.31923	-12.5223	-9.99063	-9.30331	-9.54349	-9.50826	-9.72339	-10.8804	-9.49885	-11.2723	-10.2664	-9.12552	-12.1669	-13.5198	-11.9023
5BUJ	-9.60704	-10.5259	-5.25352	-9.42806	1.77736	-9.76478	-14.9529	-12.7603	-9.63491	-10.0336	-11.1989	-10.0461	-12.1379	-13.1593	-12.2326	-11.4109	-11.3008	-1.1119	-13.8617	-3.21311	0.050799	-11.6118	-10.105	-10.9561	-11.8574	-7.78644	-9.57899	1.04517	-8.10617	-3.0664	-10.3717	-12.3748	-8.67757	-11.218	-7.8167	-12.4811	-10.1535	-11.096	-10.4849	-11.2279	-11.3758	-10.1523	-10.2422	-10.087	-10.6847	-11.5063	-11.0522	-9.65127	-13.1014
5SWR	-6.55465	-6.01708	-4.21715	-6.92573		-8.28346	-8.70605	-7.6151	-6.45916	-6.06323	-7.49943	-9.17613	-7.61136	-8.25693	-8.61925	-7.38715	-6.88592		-5.85031	-0.905708	0.96048	-7.46297	-5.49606	-6.85962	-3.58792	-5.37758	-7.09284	1.44448	-5.06181		-6.87445	-7.58255	-4.83878	-5.45967	-4.64758	-8.11826	-7.3907	-6.76295	-7.7358	-6.68162	-10.7663	-6.91732	-6.43177	-5.36098	-6.65358	-8.74645	-9.13034	-7.89438	-6.92536
6JRX	-9.79615	-9.44543	-5.60595	-8.85636	-4.67388	-10.0517	-11.5835	-10.7355	-8.5837	-10.6044	-8.74626	-7.81088	-11.3817	-9.77977	-8.49125	-8.76385	-10.2621	-5.43204	-8.65695	-2.21517	-2.93789	-9.18791	-7.8692	-8.11931	-9.57843	-6.52817	-9.59525	-1.2927	-6.99631	-7.41737	-9.09108	-9.79845	-6.85081	-10.1253	-8.70083	-9.28119	-10.6471	-9.29072	-10.9912	-11.7969	-9.28497	-9.80499	-9.00187	-9.2649	-8.03035	-11.6364	-12.6117	-8.57015	-9.40359
5CEP	-6.23099	-9.23094	-2.87889	-7.63517		-8.77281	-11.0754	-9.23363	-8.17721	-8.82746	-7.48249	-8.19378	-11.0742	-10.3288	-8.19829	-9.47148	-10.4258		-9.43926		3.56116	-8.92055	-3.99513	-7.32505	-2.69327	-7.43278	-9.8727		-5.82869		-6.68945	-7.84604	-5.8097	-7.35604	-5.71596	-8.75337	-9.45445	-8.40587	-7.70673	-11.0594	-9.8527	-9.65975	-7.35574	-7.1016	-5.26268	-8.47164	-7.89962	-9.71447	-7.68943
5BVE	-13.4922	-10.9313	-6.69605	-12.3099		-12.9294	-12.0138	-13.1699	-14.2404	-9.16275	-11.9104	-9.28876	-11.3788	-11.0942	-12.5152	-11.2487	-11.5187	2.88519	-12.4101	-4.72699	-0.822754	-10.7352	-10.8544	-11.5347	-11.1792	-9.76007	-11.9844	-4.35079	-7.32544	1.35577	-12.832	-10.3653	-8.22757	-11.4583	-8.96904	-11.0053	-10.8412	-9.82132	-11.2742	-13.7303	-9.44918	-12.4718	-10.5118	-11.2746	-12.8675	-11.6802	-12.3655	-12.2096	-13.1774
1yqj	-9.21359	-11.6129	-7.63498	-12.9059		-11.3183	-11.1142	-11.9743	-11.2417	-12.6238	-14.3021	-11.0972	-15.3267	-10.9866	-10.5293	-9.64465	-12.1974	0.051672	-11.9521	0.90099	-4.36562	-11.3177	-9.49405	-10.9601	-11.001	-9.59565	-10.3447		-10.2124	0.554213	-11.7473	-12.4503	-10.741	-10.2032	-8.03978	-11.6932	-9.79274	-10.356	-12.9146	-12.2665	-10.2027	-10.956	-13.5362	-10.4237	-10.9555	-13.37	-13.3254	-10.2874	-9.99705
3be2	-10.1701	-11.1234	-4.42376	-14.943	-12.7778	-13.6371	-13.7637	-12.8978	-13.3658	-10.3456	-13.7859	-9.6932	-14.3042	-11.5052	-17.0767	-10.4644	-12.2875	-8.23555	-11.9703	-7.38437	-0.98343	-10.5378	-12.2518	-12.7639	-10.6249	-8.91377	-11.7219	5.07902	-7.8123	-7.82993	-12.011	-10.48	-8.30315	-11.9264	-10.2707	-11.6472	-11.4018	-10.2786	-11.7612	-13.8854	-10.9049	-11.93	-12.9676	-11.9059	-12.2766	-12.4555	-13.5925	-10.9884	-11.4659
4XV9	-10.6141	-10.6606	-5.71175	-11.1923	-6.48959	-11.0529	-12.7128	-10.9129	-14.0403	-8.59665	-11.9924	-10.9495	-12.9912	-10.2536	-14.1476	-9.70925	-11.1445	-3.36691	-12.163	-8.48514	-3.4263	-12.239	-11.0314	-12.9881	-12.6331	-12.764	-11.0624	-1.34937	-10.3856	-2.0557	-9.5978	-10.0014	-8.41452	-11.7971	-8.51304	-12.1488	-10.0948	-9.00641	-10.2735	-13.2956	-11.6613	-10.469	-13.4975	-12.6535	-9.24055	-9.57142	-13.319	-12.933	-11.5284
6D49	-7.01888	-5.36591	-1.04913	-5.02035	-3.29565	-4.14547	-5.8441	-5.44961	-4.45437	-5.2647	-5.89512	-6.31804	-2.75115	-6.7848	-5.76098	-6.69077	-5.37449	-3.33399	-3.73951	-1.02514	1.10916	-3.05633	-4.55961	-5.73663	-3.87938	-3.78907	-4.22015	2.89669	-4.02483	-1.65363	-4.63743	-5.68543	-1.85902	-5.24346	-4.61482	-5.44598	-5.23461	-6.09329	-5.33414	-4.82882	-4.80025	-4.99343	-3.33786	-5.58548	-4.60151	-5.3727	-7.20931	-5.25227	-8.6864
4r5s	-11.4331	-8.32418	-5.10487	-9.02059	-5.75601	-8.68556	-11.433	-10.8296	-8.51594	-9.17729	-9.22395	-7.96633	-12.1662	-8.94522	-7.55038	-8.5868	-9.31118	-4.93698	-9.19549	-5.20738	-4.31395	-8.54571	-9.50586	-8.27987	-8.26376	-9.53085	-9.37656	-3.24018	-8.46147	-4.78781	-10.3316	-9.18629	-7.10827	-10.0802	-7.93712	-9.30714	-9.27937	-8.05123	-8.33398	-11.4041	-8.13333	-10.5544	-8.3521	-9.63987	-8.10492	-11.0721	-11.3837	-9.48376	-7.97218
5WRY	-13.3534	-13.5169	-16.6078	-14.5675		-14.7165	-14.2102	-16.3988	-16.0129	-12.4542	-14.4058	-9.74971	-17.7897	-12.6055	-16.2363	-11.8681	-12.5147		-14.4039	1.76219	-7.24733	-13.6329	-14.342	-14.8281	-13.0645	-11.0682	-12.6738	-0.676796	-11.1346		-13.6164	-13.3061	-10.4803	-13.2982	-11.7976	-14.8443	-12.1274	-12.0254	-15.2206	-13.8276	-11.5275	-12.4355	-14.3273	-15.0756	-12.7826	-14.1894	-16.473	-14.5599	-13.4453
2eb2		-10.1289		3.06827		-8.47015	-11.0996		-3.5266	-7.59732	-1.18438	-10.1755		-12.2531		-9.94699	-14.1434		-8.34979			-5.41337		-3.33076		1.92865	-8.95904		3.40447		-4.59917	-3.59837		-6.21536	4.86086	-7.43002	-10.5582	-11.987	1.34977	-9.33929	-12.725	-7.49189		2.29521		-6.90803	-3.22321	-4.53377	-6.0333
4ctc	-8.77215	-8.58294	-3.86802	-8.23717		-9.37525	-9.75451	-8.09877	-10.3768	-8.97778	-8.50181	-7.18061	-10.4813	-8.96734	-8.177	-8.41733	-9.63862		-8.74577	3.68892	0.305383	-8.32579	-6.45348	-8.46746	-7.83332	-8.04596	-7.76469		-5.17077		-7.46186	-7.68964	-6.25174	-9.90925	-7.23414	-8.37948	-8.52191	-9.84682	-9.35967	-10.1909	-8.80129	-9.61918	-6.93537	-8.18009	-8.8404	-8.18445	-11.49	-7.85382	-9.13867
5SXD	-10.4383	-10.4929	-7.53545	-10.2659		-10.6137	-10.9195	-11.9227	-13.6139	-10.9542	-9.40517	-9.16909	-13.4953	-10.751	-9.53454	-10.674	-9.87055		-10.5357	-5.19521	-5.50872	-11.4807	-10.132	-10.5944	-10.9699	-10.2348	-10.555	-1.11877	-9.66753	1.90901	-12.1325	-11.3125	-9.40298	-10.8385	-10.6086	-10.1632	-9.24169	-9.84093	-12.2591	-11.1854	-8.04454	-10.0427	-10.9592	-11.3752	-11.5576	-12.0547	-11.0696	-13.4503	-9.49471
1d6o	-9.32297	-11.033	-10.8575	-10.6377		-12.3446	-10.1063	-9.56293	-11.3645	-11.3012	-11.4731	-8.37386	-12.3729	-12.4663	-10.1509	-10.2784	-11.2342		-10.3843		-4.79417	-12.1917	-9.29247	-11.7926	-11.6029	-8.39433	-10.9383		-9.01516		-10.7765	-9.48366	-9.03806	-10.9469	-8.49652	-12.8302	-9.81207	-10.7714	-10.9624	-11.3716	-8.89537	-9.57339	-11.3774	-9.14821	-9.01334	-10.8038	-9.52656	-13.1019	-14.0374
5TM4	-5.95044	-10.3109	-1.76377	-9.23787		-9.72312	-10.7414	-7.183	-9.45455	-11.2412	-7.19844	-9.69198	-10.0439	-10.4723	-10.5881	-10.0138	-12.6444		-13.1818			-9.99062	-6.61012	-10.9421		-8.52913	-11.0359		-6.51829		-10.9813	-7.97688	-5.21179	-10.5753	-9.42956	-12.528	-11.5349	-11.8777	-13.598	-13.7535	-10.0959	-11.493	-8.93691	-9.68979	-8.32629	-10.4605	-6.91407	-11.6417	-10.0251
6JRJ	-11.1216	-9.24516	-6.08694	-10.1466	-2.50852	-9.82902	-12.6281	-12.0584	-11.6363	-10.8106	-9.90703	-8.92177	-12.5053	-9.28564	-9.44351	-9.27638	-10.9823	-5.54391	-11.5539	-2.80137	-5.38719	-9.91261	-9.26608	-9.091	-8.24802	-9.30124	-9.47784	-1.97732	-7.87435	-3.75258	-9.96987	-10.3888	-8.59345	-10.5597	-8.80767	-9.59699	-11.545	-9.48611	-11.4999	-12.3229	-9.67667	-10.6692	-8.74782	-10.4162	-9.60794	-11.6688	-11.4732	-9.98914	-10.8305
5H0G	-13.5496	-10.9003	-8.81209	-13.1022	-4.09729	-13.7393	-12.2612	-12.6249	-12.8974	-11.4881	-12.4036	-10.2395	-13.9075	-11.9189	-10.0632	-9.95388	-13.1946	-6.00431	-13.1939	-10.7736	-5.88766	-10.6496	-10.5729	-12.456	-11.9187	-9.40416	-11.0844	-6.07229	-10.1407	-4.00124	-11.6254	-10.8075	-7.84794	-13.6056	-12.9141	-11.9681	-10.8414	-10.0451	-12.9349	-11.405	-12.3347	-10.7285	-10.3412	-12.5755	-11.9363	-10.1264	-13.2387	-11.6395	-15.3549
2og8	-10.2358	-10.6507	-7.70033	-15.1148	-5.46064	-13.2855	-12.4941	-14.4006	-13.3342	-10.2042	-15.3619	-10.489	-12.3085	-11.391	-14.0244	-10.3852	-11.3586	-6.16263	-11.0881	-13.9427	-3.54539	-10.7843	-12.3191	-12.0592	-11.7902	-9.0997	-10.0928	1.1519	-8.12348	-7.47849	-12.0682	-9.56568	-7.33044	-11.6838	-8.48666	-11.1337	-10.8824	-10.2731	-13.7489	-11.7007	-10.7476	-11.1417	-13.2062	-12.113	-11.3792	-13.3961	-11.9855	-11.3456	-11.2686
6JX4	-9.87533	-8.41204	-3.97393	-8.76556	6.21216	-8.37972	-10.3079	-8.15127	-9.22122	-8.94487	-8.69361	-7.38658	-10.0681	-9.66108	-9.34859	-8.65936	-9.06818	-2.29729	-9.88687	-1.66871	-2.53631	-8.42248	-7.47647	-7.98809	-10.3061	-9.06456	-8.94828	0.58581	-6.92889	-0.378364	-10.8309	-7.96584	-5.94538	-8.79758	-7.80218	-10.3396	-8.77721	-8.67352	-9.70699	-9.2126	-8.49983	-9.70581	-8.16868	-7.73796	-8.34692	-8.42296	-10.0239	-10.8055	-9.16586
3bel	-13.6362	-12.9579	-7.9391	-13.0909	5.62315	-14.4077	-11.8976	-14.5586	-17.9681	-11.0649	-13.2695	-10.616	-15.4698	-12.3606	-13.1425	-10.7412	-13.0107	-3.55317	-11.6248	-5.73407	-2.53979	-9.74856	-11.9737	-14.2999	-11.2673	-11.2852	-11.7313	-3.53847	-12.1058	-4.8032	-13.1133	-11.0665	-9.09189	-11.8821	-12.5774	-11.9882	-12.9067	-11.6876	-13.6984	-14.224	-12.3327	-15.0242	-15.404	-12.0275	-11.0838	-15.1622	-13.9818	-13.388	-12.1964
5DUH	-3.98662	-10.1354	-2.14694	-5.05451		-10.2099	-10.2812	-6.58711	-5.45097	-13.7953	-6.20172	-8.36882	-10.4968	-10.9919	-2.62189	-9.26881	-13.0553		-13.7047			-11.8417	-2.62497	-9.19881	3.61806	-6.57453	-9.81062		-2.3353		-7.3811	-5.25566	-2.21087	-9.23781	-4.18451	-14.4189	-11.3234	-10.7285	-11.7747	-13.1467	-11.0711	-9.49901	-7.1774	-4.26732	-2.84123	-7.95523	-10.8033	-6.92058	-6.85736
1vgh	-13.4307	-9.71302	-4.74824	-11.9491		-10.0442	-12.6797	-12.9023	-12.5547	-11.6099	-11.3913	-9.98517	-12.2332	-11.4976	-10.3903	-10.6339	-11.1674	-0.096952	-10.5928		-0.686219	-9.29374	-10.653	-12.4382	-8.13434	-11.3202	-11.361	4.81338	-6.23321	-7.08076	-9.4284	-11.0338	-7.89128	-10.3172	-8.324	-11.5907	-11.209	-10.3296	-9.821	-12.0264	-11.6262	-12.1123	-10.0672	-10.8223	-11.2425	-11.8651	-13.3335	-10.2267	-10.5278
2pit	-3.62999	-4.24061	-1.18732	-3.95517		-4.75914	-6.62968	-3.35694	-4.5358	-4.27038	-4.46326	-5.22656	-5.70586	-5.8129	-3.08114	-5.04162	-6.63252		-5.57813	5.57781	3.21314	-4.56498	-5.56909	-5.66752	-1.87285	-4.61625	-6.51945	8.76872	-1.4282		-4.81583	-4.23323	-2.23083	-4.29897	-3.1952	-5.45511	-5.51811	-5.57268	-5.15696	-4.62722	-5.0432	-5.24368	-4.84884	-3.56163	-4.00878	-3.87921	-4.19142	-5.30819	-5.4847
5ZK9	-7.42082	-7.65851	-2.13641	-7.23666	-0.291185	-7.76982	-10.7739	-5.40469	-7.2586	-8.89165	-6.32197	-7.34073	-8.0433	-9.79587	-5.5247	-8.88571	-8.73228	1.79197	-8.14106	1.3782	-3.42593	-6.32763	-7.34395	-8.50885	-8.11548	-5.46792	-11.7505	1.91215	-5.82344	-1.32793	-5.64993	-9.08648	-4.48786	-7.55576	-6.61668	-8.33987	-9.38274	-8.65221	-7.59135	-9.28032	-9.02416	-7.74572	-6.01091	-5.80373	-7.53636	-9.2382	-7.44619	-7.50589	-8.78628
1nun	-7.7194	-9.15335	-4.64798	-7.96488		-8.81141	-10.4954	-9.92594	-10.5548	-9.86871	-7.9831	-7.85853	-10.79	-9.90397	-8.20618	-9.80311	-10.8579		-10.3049	-3.53158	-0.735144	-6.97931	-9.65069	-9.1771	-8.12941	-9.86519	-9.97736	5.61113	-6.77395		-11.1824	-8.92432	-6.33656	-9.88409	-6.48107	-9.71372	-9.66665	-9.44323	-11.4603	-9.66884	-9.51825	-11.3854	-8.34443	-8.55802	-6.39761	-9.94242	-9.39899	-7.79006	-9.96917
3mvm	-10.3147	-8.88939	-4.45139	-13.7336	-3.01967	-9.93868	-10.0503	-9.8213	-10.5901	-9.53462	-10.9682	-10.1559	-11.9412	-10.2915	-8.47451	-9.75125	-10.7576	-4.35555	-10.0066	-2.01343	-2.35681	-8.79699	-9.31729	-10.0675	-9.51189	-8.91782	-9.34455	-1.77367	-7.33728	-3.03078	-8.94377	-8.32095	-7.49598	-8.84085	-7.66884	-9.76583	-9.1991	-8.76739	-10.7081	-9.75793	-9.17997	-9.76518	-9.54428	-10.0994	-11.6101	-10.6359	-10.849	-8.27997	-10.6477
5SWG												-3.53147				-8.20291	-5.36985																				-6.1043	-4.86534		-4.72974	-4.25011
5DYD		-11.1936				-8.63454	-8.72058			-13.3359		-8.04581	-5.24699	-12.5528		-9.79464	-14.3359		-13.0303								-9.03558				-5.16097	1.61031		-6.93437		-10.6371	-12.268	-11.805	-3.10798	-11.8899	-10.984	-5.43734				-6.20629	2.16996	1.14644	-0.756402
5TM3	10.6372	-8.91779	6.00811	0.515546		-6.33239	-7.89843	4.54105	0.231579	-8.28257	0.762114	-6.43805	-3.06549	-10.8484	4.71329	-9.26375	-11.1956		-12.5061			-2.56331	1.95178	-0.51323		2.2245	-6.18702		1.25164		-4.36719	-1.50075	4.09858	-2.61699	3.92627	-7.00838	-9.51664	-11.0851	-2.09917	-11.2249	-8.18796	-4.2535	6.17172	4.32955		-4.75262	-1.43735	-4.01908	-1.47916
6HXR	-10.8088	-13.232	-7.92472	-9.69939	-8.16245	-9.64195	-11.8836	-12.2661	-14.1695	-9.6757	-11.903	-8.22822	-11.7484	-10.9684	-12.502	-9.40258	-12.0056	-6.89946	-12.3519	-2.89339	-3.91167	-10.4933	-9.65465	-10.2107	-9.95852	-9.29504	-9.91968	-4.4284	-9.26328	-7.50427	-10.1238	-11.0897	-8.45975	-13.7399	-8.76833	-11.9355	-9.83629	-10.3704	-10.7744	-11.5109	-9.90226	-10.212	-11.7724	-12.0664	-11.4883	-11.5164	-11.0833	-13.9355	-11.927
5SXC	0.392613	-2.40532	3.15106	0.241653		-2.03971	-2.30215	0.397939	0.271214	-0.469873	-0.814113	-3.7573	-0.894967	-2.21913	-3.28428	-4.66139	-1.20958	11.2207	0.401763	7.46562	7.4707	1.38919	-0.816331	0.295321	3.16746	0.419374	-1.17776	7.2092	1.33616	9.87588	0.792889	-1.23914	3.01379	-0.038946	2.95223	-2.04545	-1.10057	-2.12735	-0.884038	-0.671628	-4.11412	-1.21356	0.95707	-1.24553	1.69857	-1.04376	-1.52499	-2.07432	-3.04362
2q6j	-12.3187	-12.561	-1.74109	-11.9264		-14.1837	-10.7812	-8.08174	-10.1289	-12.3112	-10.5567	-8.81384	-13.4953	-11.0369	-10.0959	-9.33624	-14.6355		-13.677		4.05978	-11.3618	-8.39395	-9.8408	-9.98635	-9.21003	-13.2939		-6.27112		-10.4481	-10.15	-7.95146	-9.99796	-9.88159	-13.4983	-12.0233	-11.4024	-13.9776	-13.9089	-11.8485	-10.8333	-13.9239	-7.7127	-10.6749	-8.66163	-13.7356	-9.38337	-12.0932
1aou	-7.14008	-6.54042	-2.32202	-5.35963	0.731812	-6.42001	-7.01774	-7.4105	-6.44115	-5.74737	-7.38667	-6.40792	-5.83171	-6.43127	-7.98805	-6.65024	-8.4561	-1.01061	-5.03914	-1.86317	1.93445	-3.94444	-4.91113	-6.09368	-5.00923	-5.85951	-6.70651	-0.51606	-3.88441	1.47889	-6.83686	-6.04899	-3.18864	-6.24206	-5.40652	-5.98067	-5.56022	-6.77419	-6.19696	-6.47658	-5.71327	-6.15836	-7.09297	-6.83709	-7.58215	-7.48568	-8.87231	-7.98815	-9.22419
3vw8	-11.7091	-9.06971	-3.59154	-11.9547	-8.13653	-8.78713	-12.2183	-11.2043	-10.7389	-9.19586	-9.9779	-10.1876	-13.3038	-10.0098	-10.7382	-10.3659	-12.1623	-5.07908	-11.2518	-8.48039	-1.06698	-7.46205	-11.9376	-12.9323	-8.57792	-10.5531	-9.16304	3.90857	-5.0687	-4.1977	-8.23996	-8.67352	-5.52212	-10.2754	-7.5166	-11.0378	-11.5155	-9.26478	-10.5498	-11.4597	-9.57104	-11.2748	-8.65359	-10.8824	-9.46587	-9.29567	-10.578	-10.1916	-10.8902
5KCV	-13.6415	-16.161	-8.96892	-13.7533		-14.9402	-12.0982	-13.7283	-14.389	-13.2022	-13.8674	-10.6386	-16.6519	-14.2082	-11.5363	-11.7805	-14.0785		-14.351	-7.25196	-5.26587	-12.9488	-14.5024	-13.6779	-14.8787	-12.2504	-14.3941	2.14426	-9.12059		-15.711	-12.6709	-11.5541	-15.1666	-13.3179	-14.447	-13.7157	-11.4547	-14.4562	-14.0095	-12.5857	-13.4225	-13.5534	-12.7556	-15.0408	-13.4108	-13.4071	-12.8735	-13.0173
3v49	-6.30942	-9.60309	7.4048	-9.30729		-10.0941	-11.2295	-3.45	-7.8423	-8.14146	-6.38706	-9.99692		-12.78	-7.96996	-10.4229	-12.9972		-8.89343			-7.81361	0.39036	-7.91662		-9.37627	-10.6468		1.07102		-3.21289	-6.43515	1.82537	-9.56815	-6.00995	-10.3503	-11.8315	-12.4684	-1.3079	-12.6111	-13.1713	-9.73168	-5.04626	-6.26875	-3.06463	-8.58455	-6.30998	-10.7232	-8.40971
4ZZO	-6.92493	-8.89185	-3.65901	-8.53727		-10.0919	-10.8889	-7.43577	-6.95028	-10.4932	-7.73111	-6.9738	-9.64036	-10.7062	-8.23215	-8.90796	-10.9234		-12.4185	-1.57505	-2.4438	-8.5835	-8.07545	-9.39654	-7.63274	-9.88733	-11.3724	4.36864	-6.1487		-10.2704	-9.31091	-6.22033	-10.5957	-7.11304	-10.5788	-10.0082	-9.88794	-11.7424	-9.88677	-8.4398	-9.60556	-9.27835	-9.11512	-7.21185	-9.99819	-9.76359	-8.44773	-10.0093
1kik	-12.4281	-12.1674	-3.47854	-12.3644	-11.6762	-11.5132	-13.7798	-14.2007	-14.6164	-10.4749	-13.5996	-11.8154	-14.2509	-10.6027	-11.3138	-9.79401	-13.3825	-10.1673	-12.6646	-6.12695	-0.347604	-11.4694	-10.8355	-13.7622	-10.539	-10.5191	-10.0134	7.08639	-6.88854	-8.4505	-10.6165	-9.24543	-5.05924	-11.0024	-8.833	-15.2604	-11.2381	-10.8125	-10.0076	-11.7565	-10.6853	-12.0187	-12.5576	-14.4074	-11.6048	-12.553	-12.6849	-12.044	-12.9219
5DS3	-8.96256	-11.3923	-7.34175	-11.0853		-9.14352	-12.4436	-11.7015	-13.2108	-9.92138	-11.6121	-8.60697	-9.95763	-12.2352	-11.9365	-11.8399	-11.765		-12.3861	0.723085	-2.72649	-9.81674	-9.10224	-9.76218	-7.89389	-8.50669	-9.06689	0.092279	-7.28481		-8.35601	-11.7768	-8.60247	-12.1351	-7.87974	-11.9096	-10.3642	-11.0771	-11.8635	-12.332	-10.135	-11.5042	-11.2336	-9.64635	-9.90414	-10.6841	-11.3981	-10.7898	-12.8044
5J9Y	-10.6496	-14.3005	-10.4907	-10.1631		-14.2407	-11.7413	-10.1449	-11.7361	-13.4335	-10.8425	-9.35361	-15.1768	-10.9538	-9.87299	-11.723	-12.0502	9.1242	-14.7911	-6.52275	-5.77803	-11.1569	-10.9404	-9.53819	-9.06065	-8.51645	-10.7357	-1.13637	-8.2959	8.50278	-10.0751	-11.5272	-7.45378	-10.7528	-10.2516	-13.0732	-11.8797	-10.8922	-12.3761	-13.3476	-10.7641	-10.5386	-11.0332	-8.80745	-10.1729	-12.8831	-13.5639	-10.3393	-11.0396
5J95	-9.41366	-7.64791	-2.80295	-9.40136		-6.44446	-14.8128	-10.0467	-9.59394	-6.31594	-10.3151	-9.03843	-8.11815	-10.5975	-10.7739	-9.96112	-7.76654	-2.02624	-7.84187	2.69618	1.61332	-6.55613	-7.37114	-9.08589	-7.75012	-6.89937	-8.93052	6.24618	-5.24833	0.208996	-7.41624	-7.45225	-5.50469	-9.99238	-4.97205	-6.83718	-8.20455	-7.21111	-7.40691	-8.941	-10.9934	-8.43872	-6.70773	-9.78729	-9.56656	-6.96837	-11.2819	-9.49819	-8.18632
4ark	-13.4381	-11.1207	-6.14242	-13.686		-12.0348	-12.1322	-13.138	-13.9928	-10.5246	-12.0731	-9.35617	-17.0921	-11.1001	-11.397	-9.83594	-11.7576	3.70005	-11.187	8.41487	-0.251819	-12.0031	-10.9079	-13.5258	-9.98583	-13.6671	-11.1507	6.24489	-11.4016		-17.3127	-10.999	-5.61849	-12.6239	-10.6157	-12.0824	-10.5929	-12.61	-11.1696	-10.6402	-11.3877	-10.4931	-12.4509	-11.6297	-11.3125	-13.6911	-13.0311	-12.4926	-12.6937
4bhn	-8.90872	-9.24219	-3.3523	-10.7571	2.80753	-11.5998	-11.7134	-9.42591	-10.0204	-8.57659	-12.0041	-8.89406	-10.926	-11.7606	-8.87748	-10.7851	-10.9875	-2.67028	-12.3794	-3.75691	-0.901626	-9.02311	-10.0551	-8.24714	-9.85863	-7.09486	-8.90027	0.320177	-5.28739	-3.46888	-9.15344	-9.98758	-7.59878	-11.0253	-7.75366	-10.6386	-10.7843	-9.74065	-10.8569	-11.028	-9.58352	-10.4826	-8.38828	-9.33147	-7.61765	-11.1438	-10.3379	-7.89028	-12.8345
3os3	-13.5872	-11.5107	-6.91178	-14.1904	9.04019	-13.5336	-12.6547	-13.9717	-13.3824	-11.3103	-15.3433	-11.6115	-14.8173	-12.214	-13.1067	-10.7513	-12.8587	-1.31936	-13.3572	2.40594	-3.01354	-12.9871	-9.84352	-12.786	-8.95346	-13.6209	-12.3424	4.30354	-9.34037	-0.487182	-14.5897	-16.8735	-9.83854	-12.6406	-12.0126	-13.0237	-11.3991	-10.9225	-13.1434	-12.0152	-12.0638	-11.8376	-14.4818	-14.8821	-14.9003	-14.1166	-14.9967	-12.9469	-13.4147
7M0U	-13.17	-11.5699	-6.47468	-12.5834		-12.9897	-12.6238	-13.7821	-13.4027	-11.0332	-12.7108	-9.65914	-15.3633	-12.2444	-12.3178	-13.0026	-12.8884		-13.4754	5.47697	-5.21713	-11.504	-9.59264	-13.4159	-10.1085	-12.7939	-11.0618	-0.872731	-12.4755		-15.5609	-12.4212	-7.48342	-13.6176	-13.1007	-13.4518	-11.8487	-11.5816	-12.2979	-14.2514	-10.7263	-11.8746	-14.1148	-13.5212	-14.3723	-12.6352	-12.2233	-13.7836	-12.3312
2qzo		-10.2827		1.50036		-6.17063	-9.69562	5.42313	1.77545	-8.85528		-8.14793	-4.80746	-13.2702		-10.2197	-14.7186		-12.4124			-3.12461	-0.763526	-0.947003		-1.70403	-8.79756		3.52067		-6.46161	-3.22771	10.2286	-4.92293		-10.7633	-10.8138	-11.2939	-4.02379	-11.0341	-11.0882	-5.69763	3.8365	3.11285		-5.10633	-1.77145	-5.40957	-1.02861
7KPB	-13.5183	-14.8667	-10.6882	-12.7791		-14.0419	-14.5874	-14.5825	-14.2375	-16.2855	-15.5281	-11.6937	-13.1147	-14.3182	-17.2639	-12.4448	-18.5148		-19.4424		-0.157817	-13.8494	-9.90903	-15.3851	-11.1006	-12.4138	-14.3178	3.21806	-9.38628		-13.0522	-10.446	-9.15949	-12.2699	-11.4973	-18.0601	-15.1812	-16.0893	-12.2215	-16.4498	-14.8135	-16.2107	-16.4928	-15.1461	-15.8024	-15.0168	-14.3812	-14.7419	-14.3902
1w83	-10.8639	-13.585	-7.15692	-11.2901	-1.97596	-14.9402	-12.1012	-11.6928	-12.9979	-11.9404	-14.8971	-11.3571	-13.4429	-11.4127	-14.7956	-11.8618	-11.4698	-3.34628	-11.5911	-10.8833	-0.74893	-13.8368	-11.3354	-10.9455	-12.9612	-9.37218	-10.4093	7.51691	-12.6317	-2.67601	-12.898	-11.0137	-9.24563	-9.76552	-7.45448	-13.1162	-12.268	-10.8394	-12.4175	-12.5655	-11.3883	-13.7478	-13.4968	-14.5501	-15.1208	-15.1715	-13.2447	-11.8549	-11.2352
2rfs	-13.1526	-10.5363	-5.52596	-9.01117		-10.9307	-12.8039	-10.9243	-11.4931	-10.223	-10.7267	-9.45114	-11.8111	-10.3738	-9.85353	-10.3328	-12.465		-11.9286	-5.07744	-6.2364	-10.8091	-10.1104	-10.2033	-11.5196	-8.6801	-10.5334	6.19612	-7.9116		-11.1571	-10.1076	-8.9395	-11.3418	-8.93469	-13.4841	-12.7065	-11.1621	-10.6284	-13.5055	-12.6678	-12.3516	-11.326	-11.2568	-8.36759	-10.0022	-11.2452	-11.0884	-12.1359
6VJJ	-10.8759	-9.01746	-4.47931	-9.66863	-1.7705	-9.7762	-10.1713	-12.2585	-9.96913	-13.551	-9.92674	-9.56823	-11.4648	-14.4381	-11.4239	-9.94713	-9.58338	-0.324079	-9.91828	5.00495	-3.60628	-9.19757	-6.24257	-10.783	-8.13364	-6.95576	-10.3746	4.59366	-9.89356	-1.84602	-6.76692	-8.82053	-3.79055	-7.38982	-6.89346	-12.0526	-10.3564	-9.34284	-8.98263	-12.2554	-9.55845	-9.08557	-9.16631	-9.68868	-8.29432	-10.9799	-10.1612	-8.77892	-9.8965
4YJ4	1.57485	-2.97763	0.525756	-2.71244		-2.5383	-3.54708	-2.21072	-2.70724	-3.12093	-0.407124	-3.35941	-2.09237	-4.35418	-0.7278	-4.48555	-5.00061		-1.71727	8.75116	8.19243	-1.62237	1.05111	-3.46012	2.74741	-0.6132	-2.45759	11.4192	-0.618228		0.369321	-2.40342	1.53866	-1.36637	-1.7	-3.01523	-3.93893	-4.69448	-2.54455	-3.88766	-4.11647	-2.67218	-0.417951	-0.246382	-0.080431	-2.26924	-1.7763	-2.41871	-3.73677
3lco	-5.96767	-7.64576	-6.04157	-6.458	6.63854	-7.0799	-7.5498	-7.0589	-7.31276	-7.75749	-6.53179	-6.34637	-9.23787	-6.91736	-8.0614	-6.86891	-8.3647	3.43338	-6.97762	-0.925592	-3.74998	-6.8918	-5.13292	-8.46081	-3.88631	-4.56366	-6.39116	-2.69809	-5.84581	1.81931	-4.82926	-5.74301	-4.79722	-6.40878	-4.90553	-8.38013	-7.51912	-6.94312	-6.27694	-8.24245	-6.69848	-6.77792	-7.0437	-6.44283	-5.40298	-6.47373	-7.49698	-6.07457	-6.08864
3vw6	-9.73556	-10.0525	-4.05151	-9.19372	4.11225	-9.00647	-11.3195	-10.7059	-9.75898	-7.91533	-9.49405	-8.74411	-10.8166	-11.7763	-9.63696	-10.7308	-10.3591	-1.65181	-12.1016	-3.15894	-1.37675	-8.55241	-9.64813	-8.127	-8.55639	-6.35418	-9.43645	0.597788	-6.97844	-2.97322	-9.21712	-11.1699	-6.98126	-10.7164	-7.29656	-10.2139	-12.7291	-9.88074	-9.59532	-11.4772	-9.89934	-11.1197	-7.17034	-8.57101	-6.99563	-11.4095	-9.94411	-8.06375	-9.48658
6CBZ		-8.52257				-3.82001	-9.52915			-8.79266		-6.71565		-13.7479		-10.4874	-12.9935		-11.3048					5.0411		0.977259	-7.58798				-5.82377	0.062215		-3.84198		-8.36509	-10.3605	-10.6654		-11.5566	-9.81973	-2.52019		4.98467		-3.05467	5.02295	-3.71985	-1.10729
6VO7		-0.426457		14.7581		-2.30996	-5.46872	4.1641	5.18982	-2.01318		-9.70783	25.0235	-6.29512		-6.52373	-4.27369		3.32345			9.22933		5.12321		9.473	-3.32839		8.72564		9.97679	-2.10834		8.64977		-2.85378	-2.1523	-4.54798	6.11735	1.1075	-4.69302	-3.66634		16.4076		-1.79722	1.91132	3.22365	-0.069927
6B8U	-10.5353	-10.5224	-6.91058	-15.2147	-5.15497	-13.2023	-13.251	-10.9079	-13.5711	-9.43293	-14.6459	-9.31718	-11.0166	-11.5217	-15.0281	-9.5587	-11.6704	-7.31534	-10.8071	-3.70687	-2.84997	-10.0886	-9.07011	-11.036	-10.6127	-8.52374	-8.34503	7.38497	-9.64841	-4.31166	-10.6316	-12.2585	-7.36605	-8.18633	-8.24318	-11.0056	-11.121	-9.3671	-10.138	-13.7806	-12.4575	-9.12844	-10.3137	-12.5485	-9.89078	-10.1453	-12.387	-12.1535	-11.9263
3g9n	-6.65955	-7.89378	-1.9896	-7.37507		-8.03369	-8.45871	-7.63763	-8.32223	-6.60669	-8.26492	-8.97057	-8.65948	-10.0231	-12.0643	-8.5098	-9.51684		-9.40313	1.59157	1.6559	-7.03705	-7.97583	-7.70832	-6.79842	-6.81454	-8.2586	4.91028	-4.02479	8.51905	-6.88298	-7.31035	-5.38522	-6.80399	-5.41736	-11.5482	-7.94033	-9.05083	-8.61547	-10.6214	-9.37358	-8.19262	-7.53753	-10.1952	-6.54081	-9.17442	-8.23807	-9.05543	-8.56627
1b55	-4.81407	-3.80856	-1.04788	-3.37949	9.96776	-4.40299	-5.836	-4.70881	-5.72439	-6.48025	-4.40754	-5.43427	-3.08843	-8.60902	-3.65879	-7.39568	-4.38839	7.01131	-1.73717	11.3025	3.73222	-1.74811	-3.49265	-5.74593	-3.04279	-3.75768	-5.89194	6.067	-6.62013	4.60876	-5.02766	-3.99944	-1.37559	-4.60758	-3.96343	-5.04999	-6.43343	-4.36555	-4.38416	-7.18582	-4.63439	-4.76408	-2.08006	-4.2883	-2.80777	-7.23056	-6.04819	-6.2987	-3.42798
1w84	-3.56519	-10.5423	-3.36221	-8.13681		-10.2033	-9.63847	-8.11211	-8.34291	-9.25392	-6.99034	-7.72613	-7.63219	-8.33104	-4.97881	-7.55269	-11.4858		-9.09977		3.95372	-6.99923	-5.79031	-6.43708	-1.34988	-6.64101	-7.09238		-6.01883		-4.42582	-6.42429	-2.50353	-6.57897	-3.39237	-11.5242	-8.61476	-9.48044	-7.30441	-8.04935	-9.17659	-7.31042	-5.19362	-2.99084	-7.01383	-9.53859	-8.60047	-7.2836	-7.32476
2w3b	-10.293	-10.7171	-8.54734	-10.6859		-11.4498	-11.5883	-10.3375	-12.4713	-9.72504	-11.2218	-8.67796	-14.1392	-11.7038	-11.0058	-11.1042	-13.403		-11.851	-3.85367	-1.49143	-12.173	-12.3799	-10.8297	-8.34492	-9.73833	-11.6512	4.58695	-8.0559		-9.52659	-10.4949	-8.43845	-9.47828	-10.9498	-12.1248	-13.9414	-13.0779	-11.826	-14.1434	-11.005	-11.1319	-10.1071	-9.55191	-11.1251	-15.6078	-11.4288	-9.72612	-11.8873
6OBD	-1.98544	-5.45522	0.901047	-1.5563	9.23953	-4.08568	-4.15186	-4.44698	-1.75714	-2.45307	-1.59136	-3.79477	-0.334332	-6.66484	-2.7521	-4.57484	-3.15835	4.36869	-1.3048	4.85856	2.27405	-2.84356	-2.99191	-3.78647	-0.37946	-1.3276	-3.54615	5.25058	-5.06601	4.37402	-2.56487	-3.09121	1.03732	-3.38595	-0.734486	-4.49102	-3.06774	-1.37709	-2.68129	-3.82258	-4.06143	-3.21513	-0.800858	-3.27241	-0.261055	-6.5512	-4.33482	-3.95424	-4.85921
5TMQ	-8.68061	-10.8487	1.84143	-10.0957		-11.4395	-11.0557	-13.3238	-11.8717	-11.9766	-10.9927	-8.77945	-15.1428	-11.518	-6.73318	-9.28613	-12.91		-12.2084			-9.15238	-11.2793	-10.0366	-10.6088	-8.65898	-10.9003		-10.2654		-8.2191	-11.0994	-9.59319	-7.85721	-6.41822	-12.0019	-11.1585	-11.4546	-8.59633	-11.4117	-10.3173	-11.2684	-9.50821	-9.52438	-4.22361	-9.17906	-10.7046	-9.77203	-10.1493
4otf	-9.16579	-9.43658	-8.79577	-10.1089	-2.97756	-12.6144	-9.40945	-11.3828	-9.62172	-9.61067	-11.4431	-9.39757	-11.8319	-10.4022	-8.86465	-10.241	-9.70411	-1.80885	-9.25032	-2.25213	-3.27527	-8.94906	-9.12226	-9.74985	-9.8491	-9.6258	-10.6062	-1.83721	-6.74711	-5.02259	-9.63374	-11.8278	-7.97115	-10.4828	-9.02934	-11.571	-10.4681	-8.55185	-10.6768	-10.3009	-9.09192	-11.0046	-9.22408	-10.9919	-10.5293	-10.9997	-12.8046	-11.5537	-11.6976
1zaf		-8.9056		-0.78953		-8.94288	-11.2651		2.50119	-11.7515	-1.60489	-9.6749		-15.7958		-11.1731	-14.3531		-9.63817			-2.0173		-1.36067		-1.23913	-7.45888		6.86659		-5.09479	-2.57267	4.80041	-7.3844		-8.3843	-12.266	-11.4233	2.95459	-12.0936	-11.7468	-5.57243	-1.55471	0.301197		-4.46108	-3.86055	-2.16715	-2.60056
6BWV	-3.56519	-10.5423	-3.36221	-8.13681		-10.2033	-9.63847	-8.11211	-8.34291	-9.25392	-6.99034	-7.72613	-7.63219	-8.33104	-4.97881	-7.55269	-11.4858		-9.09977		3.95372	-6.99923	-5.79031	-6.43708	-1.34988	-6.64101	-7.09238		-6.01883		-4.42582	-6.42429	-2.50353	-6.57897	-3.39237	-11.5242	-8.61476	-9.48044	-7.30441	-8.04935	-9.17659	-7.31042	-5.19362	-2.99084	-7.01383	-9.53859	-8.60047	-7.2836	-7.32476
4nkx	-8.06177	-8.88068		-12.9719		-11.7707	-16.8587	-12.8958	-14.9534	-11.5593	-11.2912	-11.4009		-14.0116	-6.48554	-12.541	-15.938		-10.799					-17.4156		-13.2819	-9.32378		-3.40857			-7.92801		-6.87823	-3.82435	-13.6581	-13.3813	-13.7002		-13.8126	-15.1461	-13.4614	-10.3664	-12.3814	-7.62478	-11.2398	-12.4688	-9.40865	-14.5789
2xba	-8.14006	-7.51653	-4.94714	-8.90777	2.57331	-8.11851	-9.24187	-8.46412	-7.87418	-8.55493	-9.77443	-6.70044	-9.11086	-8.36226	-9.67268	-8.97165	-9.88202	-1.89979	-8.61936	-2.2356	-2.65008	-8.59356	-8.28516	-7.39576	-7.86224	-6.48976	-7.42781	3.88944	-5.58859	-7.27302	-6.13052	-7.96495	-5.16613	-11.0517	-6.72987	-9.10121	-7.88898	-7.74113	-9.32956	-10.0941	-8.70427	-8.71964	-6.21137	-7.57665	-7.91825	-7.49659	-10.4433	-9.60864	-8.09913
3kxz	-11.7111	-10.3368	-6.30473	-10.1566	-10.0661	-12.1328	-9.95592	-11.9691	-10.7594	-10.4254	-9.84217	-9.84027	-12.7379	-11.3666	-11.3297	-10.6013	-12.7324	-6.56945	-12.4723	-7.7974	-4.36058	-9.9104	-11.8417	-9.55234	-12.6474	-8.64937	-11.6964	-1.06369	-8.54811	-9.49845	-8.85464	-10.9218	-8.23239	-12.1959	-9.78175	-11.063	-11.6679	-9.82946	-12.144	-11.4921	-10.2656	-10.1883	-12.2452	-10.5422	-10.4711	-11.0454	-12.5677	-9.58355	-10.0583
4e5b	-8.89943	-10.3959	-6.22842	-9.39711		-9.33124	-9.65786	-8.92289	-7.69034	-8.57197	-7.86007	-7.91821	-9.63082	-9.83353	-5.88718	-8.75622	-10.298		-10.7452	0.634197	0.972648	-9.38113	-8.17839	-7.68205	-7.5794	-6.60737	-9.89333	7.88882	-6.09506		-7.04745	-9.77906	-6.03364	-10.3751	-9.87472	-8.9035	-8.98093	-9.42534	-10.4074	-10.0687	-8.47329	-10.12	-8.0319	-7.16093	-7.3076	-9.52834	-11.4348	-8.26528	-6.91984
4iu7		-8.85523				-6.72042	-8.53091			-10.1279		-7.54917	-6.44297	-13.0825		-10.2535	-11.4077		-10.8822					6.57817		4.92119	-7.70665		3.65328		-1.71353	0.816441		-2.93558		-9.48392	-11.1735	-10.0777	-4.23682	-9.50844	-9.98655	-3.84304				-3.05098	2.53235	2.75292	-1.46064
2gfs	-11.6125	-8.92808	-3.12099	-12.7733		-11.0785	-12.1266	-10.3998	-8.11972	-8.04552	-11.5593	-9.23258	-9.97341	-10.3925	-10.5353	-10.0358	-10.8142	0.600417	-10.456		0.401806	-8.6664	-10.2798	-11.7059	-5.12281	-11.6454	-8.7767	6.33436	-7.37786	-0.916139	-7.10477	-9.86381	-4.64272	-8.29452	-7.22496	-12.5776	-9.68173	-9.55396	-6.55183	-13.3191	-9.68199	-8.68248	-8.0725	-11.6263	-8.82471	-9.67724	-11.8323	-10.4177	-10.4887
3fmh	-12.4677	-11.8023	-5.76536	-12.7916		-10.4481	-12.6955	-11.1432	-11.594	-11.9602	-11.9685	-9.2649	-13.7322	-11.3084	-9.14745	-9.10086	-10.8698		-12.3399	-3.81978	-3.33057	-10.8867	-9.03279	-10.7936	-7.74236	-12.0342	-11.2173	0.30798	-9.72685	6.80608	-7.92485	-9.79375	-6.60301	-11.191	-7.6326	-11.2032	-11.4087	-11.0112	-10.6108	-10.9109	-9.63815	-10.263	-8.97386	-9.18431	-10.4151	-11.3461	-12.3041	-13.1378	-11.4728
1cm8	-10.0407	-10.0281	-4.33001	-9.27943	4.4702	-11.4907	-11.3994	-12.6558	-12.5356	-9.48432	-9.73809	-9.1593	-13.4988	-11.971	-12.7279	-10.2237	-12.4212	2.00142	-11.2365	-0.840983	-4.11531	-9.36931	-11.5112	-9.17902	-11.085	-6.52089	-9.7185	0.81198	-10.6968	-1.46171	-8.67317	-9.55791	-6.52045	-9.23663	-8.12163	-10.6645	-11.8286	-9.46678	-11.4849	-11.9294	-10.1812	-10.6748	-10.8358	-11.4418	-12.0219	-12.3977	-12.3465	-10.0572	-10.3648
5CAP	-5.41567	-10.0521	0.204498	-10.6629		-10.5321	-11.6196	-8.14256	-9.09839	-10.8928	-8.50997	-8.02579	-11.8628	-10.9576	-5.19104	-9.60263	-12.1613		-11.2077			-10.2404	-8.36057	-7.58836	-3.43374	-7.81169	-9.84899		-5.47688		-9.90763	-9.85928	-6.57829	-10.7331	-7.25211	-11.3283	-10.5243	-9.91668	-9.70298	-12.5329	-9.73385	-10.3893	-7.95809	-7.5195	-5.2386	-9.63819	-11.0339	-13.5747	-8.76075
5IA2	-9.61335	-11.5019	-10.523	-10.1602		-11.5172	-12.0881	-12.8177	-11.296	-11.2481	-11.4934	-9.39544	-12.1905	-10.5511	-11.2654	-9.93266	-11.2514		-12.2376	-3.75913	-8.12947	-12.2205	-11.763	-10.3027	-11.4185	-10.0392	-10.9424	-1.27181	-10.4339	-3.11661	-11.3647	-11.4262	-8.53632	-13.1986	-10.1604	-12.4217	-10.4331	-9.07999	-13.5011	-11.327	-10.2107	-11.1687	-11.1791	-11.8708	-10.499	-11.39	-12.8988	-11.8566	-10.701
2rg5	-12.4117	-12.0939	-5.19233	-12.3685		-12.633	-11.6378	-10.0218	-11.1638	-10.0211	-11.7865	-9.38887	-12.9235	-11.1536	-8.23247	-9.99815	-11.2103		-10.4925	-0.734419	-5.28063	-9.85185	-11.4636	-11.7086	-9.19598	-8.67675	-9.74893	3.28229	-7.43203		-8.64111	-9.8824	-7.24743	-10.6025	-7.86081	-10.9805	-11.3726	-10.0562	-11.8324	-10.1085	-10.2713	-9.85783	-9.16974	-10.3718	-12.7019	-11.9491	-12.7743	-9.328	-11.4565
2q7i		-7.36134				-2.03348	-9.30948			-10.4443		-9.86168		-11.7698		-10.5613	-11.4447		-7.57444			3.32741		-2.67759		0.89513	-4.99318		2.97355		-2.72702	-0.897372		-3.92016		-4.2424	-9.46194	-12.0038		-10.9481	-11.028	-6.83097	6.0518	10.314		-2.35627	-0.964299	-2.66301	-1.66995
2zdu	-11.3937	-11.5208	-5.725	-10.0671		-10.2799	-12.0792	-11.1368	-11.5936	-9.84459	-11.0971	-10.5142	-13.3551	-10.8296	-12.3296	-10.3392	-14.3362	-1.4734	-13.6776	-5.76964	-5.4822	-12.0134	-10.8352	-9.82398	-11.5461	-8.88227	-11.8563	0.683173	-6.75298	-5.12782	-12.6111	-8.9028	-7.74756	-10.7826	-9.24672	-12.2668	-11.4883	-10.353	-10.3498	-15.0566	-12.4073	-11.6458	-12.8356	-11.169	-11.6994	-11.2263	-10.4673	-10.8247	-10.5773
3tv6	-13.3026	-12.1221	-9.74782	-11.7714		-11.7009	-12.1348	-13.0795	-14.0509	-10.4198	-12.4484	-10.5311	-13.4395	-10.8845	-9.28632	-11.4898	-11.0521	-1.78497	-10.8154	-8.15822	-4.99532	-9.82624	-11.9845	-11.553	-11.101	-11.1063	-10.8849	1.8751	-8.64335	-3.78832	-10.8907	-11.2018	-9.02942	-11.7346	-10.5683	-11.2792	-10.7378	-11.5638	-12.895	-12.7009	-10.9953	-12.3876	-10.8628	-11.1792	-11.7242	-13.3341	-11.8732	-10.9626	-12.9469
3c49	-9.44758	-11.4173	-8.48184	-11.0504		-10.0753	-12.0848	-11.7956	-13.7204	-10.0331	-11.7961	-8.6781	-13.9146	-12.344	-11.7806	-11.9315	-11.9268		-12.0156	-0.936414	-5.73118	-12.6059	-9.27856	-11.045	-7.83796	-10.7845	-9.66052	-0.345714	-9.62966		-11.8744	-12.6239	-9.13764	-11.1414	-8.93202	-11.454	-9.95705	-10.5848	-13.0735	-12.5588	-11.1302	-12.423	-13.1017	-10.1467	-11.259	-11.3594	-15.1413	-12.6238	-14.6453
5VO2	-8.91033	-10.7331	-5.17453	-9.84096		-9.20494	-10.4246	-10.2465	-9.74139	-10.7804	-9.93986	-8.6188	-13.6739	-9.8846	-10.4085	-9.41283	-10.5851	10.8504	-10.3163	-3.61481	-2.04124	-8.76299	-8.60257	-8.0779	-6.4038	-8.95143	-8.70006	1.66089	-5.86032	7.05366	-6.96575	-7.73846	-6.56456	-8.73092	-6.85179	-9.15481	-9.94886	-8.76353	-8.65647	-9.96645	-10.1999	-9.61157	-10.0777	-9.50726	-8.64619	-8.81885	-10.9228	-10.2514	-8.46016
1y6b	-6.76337	-9.41001	-5.90265	-9.66353		-9.08858	-13.8197	-9.25344	-9.39559	-10.9147	-9.45195	-8.41067	-12.5544	-11.5136	-7.92063	-8.20098	-10.8094		-9.79938	1.96932	-1.20456	-9.17033	-7.87167	-8.72462	-6.73575	-5.97887	-9.15997	4.55977	-7.26607		-9.07642	-9.68863	-5.27498	-11.6019	-9.18037	-9.093	-9.41765	-9.63303	-10.5725	-10.6669	-9.53285	-11.1548	-7.34083	-7.803	-9.12448	-8.93134	-10.7211	-8.4472	-8.17734
5DXG		-10.5048				-5.03695	-8.83767		13.87	-7.58631		-5.89423		-14.3619		-10.1019	-11.7135		-11.4665			-2.06849		4.04077		-4.44228	-6.20565		7.57781		-5.02507	-0.468948		-3.76343		-7.44066	-11.4615	-9.85538	1.16003	-10.7105	-9.35489	-2.54201		7.1216		-2.95156	3.80805	-4.54415	0.119611
3zze	-13.3795	-10.237	-4.19109	-10.3596		-11.4049	-12.7658	-13.642	-11.5108	-10.2055	-10.0568	-10.3796	-12.4669	-10.5781	-8.80521	-11.1426	-14.0125		-11.6098	-0.260369	-2.89736	-10.6242	-10.0181	-11.1719	-9.62724	-8.39888	-11.4928	10.7156	-7.17472		-9.5463	-10.135	-8.0583	-11.7578	-9.71341	-12.7033	-10.7369	-12.4573	-10.8099	-14.9563	-12.1333	-11.8361	-11.329	-11.6633	-7.25141	-10.5216	-13.4428	-10.2584	-13.5153
7K1H	-13.8486	-9.63965	-7.10458	-10.9257	-1.5629	-10.8553	-10.7023	-13.4189	-12.7951	-11.0268	-11.2998	-9.4764	-13.4915	-11.7325	-10.6888	-9.97885	-12.6975	-1.78269	-10.7582	-5.59625	1.22259	-10.0603	-8.61528	-12.0558	-8.57069	-11.4009	-10.1101	2.53042	-6.84455	-4.25263	-10.4015	-13.0486	-5.19174	-9.79186	-9.26419	-11.7675	-12.814	-12.3283	-10.8323	-10.3102	-9.79485	-11.1514	-12.1067	-10.6066	-9.67591	-11.3081	-12.3149	-9.16263	-12.5444
5EDQ	-10.0429	-12.2234	-7.22715	-8.60297		-11.5208	-11.2293	-10.8838	-9.27429	-10.6167	-9.70215	-8.76116	-15.0047	-10.9671	-4.94365	-8.4063	-10.7289		-14.1315	-0.692178	-1.19018	-10.0505	-8.8802	-10.0465	-10.4466	-6.50591	-10.6971		-6.04147		-8.92664	-9.81351	-6.9211	-11.394	-9.93254	-11.6688	-11.2579	-9.33113	-10.9275	-11.56	-9.59427	-10.0023	-7.94875	-8.33102	-9.14668	-10.9003	-11.9914	-9.67403	-9.3402
2hyy	-11.3758	-11.2239	-8.72551	-15.2617	-4.43001	-13.6318	-15.5127	-12.2103	-11.1176	-7.55172	-13.8726	-11.2965	-11.2368	-11.818	-14.8149	-10.001	-10.3552	-7.57531	-11.5126	-9.93851	-8.21946	-8.89174	-10.1187	-11.8492	-9.91402	-8.17656	-8.66766	-0.291292	-7.94521	-6.1685	-11.1137	-12.3618	-8.96815	-10.8426	-8.89129	-11.74	-10.3303	-9.53736	-9.75292	-13.1394	-12.9106	-11.9749	-12.0074	-14.3341	-9.27956	-9.80634	-13.1526	-12.5282	-12.8466
4g9c	-12.2831	-11.5525	-5.9506	-14.4377	-13.1641	-14.3221	-13.4466	-13.0327	-14.6304	-10.1627	-14.5703	-10.9422	-11.4304	-12.0066	-15.7988	-11.4128	-11.4441	-11.0182	-10.8417	-6.57758	-4.44363	-9.80814	-11.1046	-13.3531	-11.7893	-8.87877	-10.4162	1.80968	-10.6046	-8.7435	-14.3299	-11.0554	-9.36135	-11.0184	-8.85126	-11.4601	-10.4683	-10.1404	-12.7222	-12.9307	-11.492	-11.1489	-13.5701	-14.645	-12.3923	-15.4269	-12.8283	-11.7817	-10.7804
6ILZ	-7.88728	-11.5007	-6.80697	-10.8131		-10.9025	-11.4657	-9.90482	-11.3758	-13.1663	-9.82233	-10.248	-14.4699	-12.18	-10.6689	-11.7506	-13.2831		-14.0961	0.759918	-0.182417	-12.5945	-12.5584	-11.0918	-7.70508	-10.9602	-12.5379		-8.20953		-12.9991	-9.7334	-9.22921	-12.3595	-12.5318	-13.9387	-12.1071	-13.3377	-14.8206	-12.8618	-11.0367	-12.3983	-10.6275	-8.51468	-10.9183	-13.4585	-9.73026	-13.7949	-12.8532
1tl8	-16.9257	-16.6395	-13.0057	-13.26		-16.5843	-15.6979	-17.7922	-15.9036	-12.5018	-19.7957	-12.5783	-12.6668	-16.4192	-13.2509	-14.6788	-15.4065		-15.8089	-10.107	-4.37645	-15.2496	-13.0181	-15.7021	-16.1798	-16.2894	-14.772	-2.96665	-14.5231		-13.8146	-13.5513	-12.6239	-16.7335	-13.5104	-16.121	-14.2054	-12.2875	-17.8772	-16.2318	-15.9408	-13.9243	-13.8099	-15.4537	-13.6884	-15.9918	-16.8165	-18.4084	-19.3063
1n4m	-9.80207	-11.7898	-7.65919	-9.76962		-12.523	-11.5305	-11.3634	-13.9664	-10.6305	-11.1151	-9.84388	-14.6549	-11.8178	-11.4313	-11.1866	-12.9993		-12.9276	-5.68992	-2.51306	-12.7658	-11.228	-11.844	-7.76104	-8.82828	-10.9895	6.83178	-7.29218		-9.87889	-11.1116	-6.92816	-9.95447	-10.6852	-12.7926	-13.9929	-12.4179	-11.9956	-15.1918	-10.499	-11.1939	-10.6973	-10.0274	-12.5273	-12.7779	-12.4544	-10.5205	-12.7957
4rwj	-10.3322	-7.9781	-3.92914	-9.28788	-9.52649	-7.71433	-14.1955	-11.1639	-9.06317	-7.35419	-9.1219	-10.1152	-8.82225	-10.2426	-12.8943	-8.99801	-10.4038	-8.46523	-7.30586	-5.30231	-2.29405	-6.85801	-7.57725	-12.5033	-8.68698	-7.89203	-8.08214	1.29981	-7.3973	-7.78231	-8.04122	-9.2841	-6.4926	-8.76134	-5.93213	-8.6242	-8.71708	-9.18216	-11.4293	-10.0904	-10.6434	-9.4573	-8.57471	-9.99779	-12.039	-9.80047	-12.3539	-9.85417	-9.76109
2qxm		-7.2257				-4.57241	-8.11632		7.22961	-9.28736		-6.87167	4.82088	-12.3805		-9.4697	-10.6004		-10.0452			1.24405		-1.00935		-1.60064	-6.83406				-5.08366	-1.954		-1.47617		-6.79042	-9.96043	-10.4033	3.65607	-10.8128	-9.76426	-4.45695	0.163623	6.45534		-3.25185	0.894412	-4.82714	-2.0788
3iw8	-8.52844	-10.8868	-5.84488	-11.2212		-10.0962	-11.4213	-13.0111	-11.0343	-11.0496	-12.0385	-9.30553	-8.9098	-10.2293	-11.6675	-9.355	-10.8523		-10.9372		6.04007	-12.8325	-7.77569	-11.4289	-9.27965	-8.0961	-9.22234		-6.06587		-7.98436	-10.1965	-10.5351	-8.90435	-9.76405	-11.7227	-9.74119	-10.1174	-10.5257	-10.8246	-8.97208	-11.2221	-11.3284	-11.0222	-9.58789	-9.86169	-9.51957	-9.46774	-11.9823
7AW4	-7.86357	-12.4062	-7.32871	-8.61407		-12.515	-10.6785	-12.1106	-12.809	-8.63322	-11.8643	-10.0806	-11.502	-9.61095	-12.8214	-8.49873	-11.7797		-12.676		-4.22084	-12.796	-6.46988	-8.89932	-12.6806	-7.85055	-8.29783	7.26666	-9.00295		-10.8362	-14.5707	-11.0103	-9.95159	-8.24201	-13.0562	-7.97426	-10.7363	-11.4769	-11.9341	-10.7781	-9.33087	-11.6141	-9.66668	-8.80039	-10.6606	-13.9509	-10.3658	-11.6713
2of2	-11.4189	-9.54551	-4.98147	-9.39239		-11.2147	-13.2621	-11.6001	-9.10932	-9.89337	-8.96272	-8.48377	-12.8903	-9.90532	-5.25342	-9.86528	-10.3645		-9.52196			-9.6482	-5.78604	-8.86378	-5.97668	-7.57207	-10.8512		-5.74516		-8.73384	-10.6194	-6.77116	-11.976	-7.57824	-10.3595	-10.4882	-9.11023	-9.09084	-11.5312	-9.91973	-10.5065	-7.11697	-7.78288	-8.85902	-11.967	-13.0146	-8.37795	-8.72574
4li5	-10.7222	-12.1655	-7.43109	-10.3605	2.17453	-12.266	-10.8715	-12.9844	-10.6962	-11.8747	-12.3517	-9.50234	-14.1974	-12.0948	-9.17784	-10.9164	-12.0352	-3.68885	-12.7609	-4.22445	-3.94233	-10.3623	-13.1565	-10.8598	-12.988	-9.40683	-11.0143	-1.07012	-6.94091	-6.60491	-11.4242	-8.66217	-7.47305	-11.2493	-10.3572	-11.3937	-10.9289	-10.4676	-11.6229	-13.3511	-9.71293	-11.4672	-10.3768	-10.4479	-9.37813	-11.8844	-11.8361	-12.4318	-11.2383
5FTO	-9.92531	-11.4539	-5.73494	-10.3622	0.934297	-10.9071	-11.9895	-11.9725	-10.8758	-10.2029	-11.2265	-9.23707	-13.7102	-11.3997	-13.956	-11.3112	-12.7879	-1.45238	-13.5457	-8.32766	-3.059	-11.381	-9.71145	-11.0409	-10.9682	-7.61273	-10.177	0.115415	-6.69981	0.448591	-9.79519	-10.7737	-7.99234	-10.8063	-9.08803	-12.9914	-10.5033	-11.6056	-12.698	-11.6859	-10.5487	-10.8639	-10.6127	-10.9152	-9.66418	-9.99984	-12.649	-8.87596	-9.99646
3ruk	-12.8178	-12.8444	-6.40556	-13.4379		-12.7778	-14.8805	-13.8149	-15.398	-13.0619	-12.9856	-11.3982	-10.7424	-13.1344	-13.9368	-11.5663	-15.7046		-13.2987		2.11051	-11.8985	-6.74794	-18.5738	-7.04465	-14.4287	-11.3877	6.943	-10.2167		-12.2422	-10.6536	-9.02573	-11.0368	-8.66147	-14.9799	-13.5981	-13.7545	-10.3233	-15.2049	-14.3808	-15.71	-15.6408	-13.7083	-14.3666	-13.1209	-12.9357	-13.0529	-15.2899
4e6c	-7.34901	-9.29387	-5.63461	-8.36462		-10.6344	-10.5449	-9.02431	-9.25536	-11.005	-9.43197	-7.64693	-12.3875	-9.9922	-6.97067	-8.85348	-12.04		-10.9664		-2.14783	-9.48627	-7.85279	-9.36283	-3.68692	-7.7286	-9.53545		-6.27271		-6.87648	-7.78913	-5.97883	-7.06144	-5.99235	-10.8382	-11.2095	-11.6691	-9.03396	-10.8929	-10.5436	-11.0123	-7.60858	-8.33534	-6.58999	-9.73675	-9.43769	-9.22965	-7.27173
1h2m		-0.891631		8.91781		-3.14526	-5.15746	6.36972	7.24258	-2.19066	6.38919	-9.37675		-5.43663		-6.93128	-4.86965		1.53994			7.22157		3.68221		8.00608	-4.36541		7.58004		8.59933	-2.13359	19.5838	4.61826	11.7801	0.040173	-1.02163	-5.0974	10.1284	-4.31725	-4.33814	-3.38368	11.0841	12.7954		-2.70867	0.377437	0.895058	-1.22137
1jqh	-7.22054	-7.8469	-5.05111	-7.36263		-7.19891	-7.27761	-7.60845	-7.91447	-7.73857	-6.87725	-7.69387	-9.6633	-9.93278	-7.53675	-9.14417	-10.8666	2.66121	-9.31064	2.29332	-4.14529	-10.2025	-5.53216	-9.64215	-6.50225	-5.56018	-7.26964	-0.327006	-8.66599		-7.84057	-9.09117	-6.78046	-9.563	-6.45355	-6.86255	-7.91976	-8.10243	-8.58253	-9.25999	-7.10703	-8.04131	-7.3602	-8.17249	-9.96714	-9.10049	-7.83298	-8.04853	-10.1454
6NVK	-12.5611	-11.0079	-7.85319	-13.073		-12.9763	-12.419	-17.3935	-13.0022	-11.3783	-13.4572	-10.7779	-15.4335	-11.2573	-12.8182	-10.1427	-12.4869	-7.42813	-10.7401	-10.181	-3.83867	-9.97154	-12.1543	-13.9148	-12.5991	-11.0643	-12.3102	7.68381	-8.79955		-13.5361	-14.8452	-7.50329	-12.1153	-12.1634	-12.8221	-10.2421	-11.1534	-13.4824	-13.6308	-11.7494	-15.3941	-12.6294	-14.1834	-11.6837	-11.6779	-16.7216	-13.6129	-15.468
6CCY	-9.68111	-9.09203	-7.92184	-9.26342		-10.1036	-8.51359	-9.83449	-11.0381	-9.01234	-11.4818	-7.56989	-10.4083	-11.3716	-9.2164	-9.8717	-11.1656	0.664665	-11.8051	-7.69383	-5.65667	-10.589	-9.90036	-9.35985	-11.6707	-9.31286	-8.19025	-3.70262	-8.36008	2.85864	-10.0073	-9.60526	-11.2078	-9.59131	-6.96504	-10.0348	-11.6879	-9.37123	-11.1874	-10.4319	-9.32327	-10.3465	-10.5009	-9.23069	-10.8138	-12.7235	-12.5158	-12.5187	-11.1848
3oxi	-10.333	-9.1563	-5.58807	-9.77147		-10.0467	-11.423	-10.5921	-10.645	-8.84104	-10.121	-9.28227	-10.5849	-9.72094	-13.7152	-8.60805	-11.5723		-11.0599			-8.04531	-9.186	-10.0743	-10.6944	-9.38339	-9.14867		-10.7671		-10.2371	-8.71012	-5.76964	-9.0691	-8.22316	-11.113	-9.68272	-9.51804	-9.72514	-11.3555	-10.272	-11.5736	-10.1264	-10.2789	-9.67102	-10.6334	-9.59555	-11.477	-9.42824
7CQE	-7.55712	-9.81137	-3.85345	-9.16158		-10.1811	-11.1738	-8.1974	-10.3982	-8.13179	-9.39335	-8.43025	-10.0323	-10.3884	-12.5773	-9.20795	-10.2478		-11.1998	-3.7006	-2.78525	-9.97691	-9.34497	-10.3117	-6.86462	-4.97716	-8.47177	4.36207	-4.23476		-8.94829	-9.12782	-4.7096	-11.9649	-9.13375	-9.62003	-9.13084	-9.9717	-11.1849	-7.90268	-10.3309	-10.2291	-7.86153	-7.62364	-8.38957	-8.88971	-10.2708	-9.06055	-11.7721
4WN5	10.6372	-8.91779	6.00811	0.515546		-6.33239	-7.89843	4.54105	0.231579	-8.28257	0.762114	-6.43805	-3.06549	-10.8484	4.71329	-9.26375	-11.1956		-12.5061			-2.56331	1.95178	-0.51323		2.2245	-6.18702		1.25164		-4.36719	-1.50075	4.09858	-2.61699	3.92627	-7.00838	-9.51664	-11.0851	-2.09917	-11.2249	-8.18796	-4.2535	6.17172	4.32955		-4.75262	-1.43735	-4.01908	-1.47916
3wig	-12.1104	-10.6443	-5.7676	-11.7013	2.36399	-10.2203	-11.218	-13.0192	-10.0969	-8.37367	-12.7968	-8.64673	-13.524	-11.0043	-10.4215	-10.1295	-11.2511	0.482032	-11.5914	-5.7773	-3.87581	-8.39103	-10.257	-11.8969	-12.1659	-10.1028	-11.3713	1.22055	-10.9373	-4.59077	-10.6624	-9.96221	-6.88243	-12.9719	-7.58227	-11.2141	-10.7623	-9.42016	-11.0403	-10.3474	-11.1695	-11.3197	-13.6565	-11.5151	-9.17523	-13.9556	-12.8463	-11.9526	-11.3741
2rgp	-12.7675	-12.085	-7.40833	-12.568	-5.25215	-14.2678	-11.9006	-13.11	-18.1042	-10.7884	-13.3158	-10.3687	-13.9204	-12.3731	-12.7276	-10.0922	-13.1341	-7.97121	-11.6469	-5.65108	-3.24947	-10.527	-12.1146	-12.9009	-10.9288	-11.3653	-11.5626	-6.20566	-11.8986	-5.32022	-13.4766	-10.1233	-9.92028	-12.125	-13.0976	-11.9142	-12.0553	-11.1526	-12.859	-13.618	-11.679	-13.9471	-14.5538	-12.0989	-10.9446	-14.892	-13.8091	-13.547	-12.4354
4twt	0.284857	-2.57679	3.30945	-2.64504		-3.09167	-3.36587	-0.709871	0.638296	-3.62041	-1.33634	-4.14127	-1.02674	-3.70675	0.127358	-3.89805	-3.85497	16.8692	-4.68563	11.9265	9.42403	-1.34905	-0.58956	-4.03343	2.95468	1.23365	-1.9519	14.2752	1.58923	18.8436	0.152424	-1.28525	0.649454	-2.15822	-0.818778	-2.27448	-2.96407	-3.21837	-2.04206	-2.45959	-2.72996	-1.80402	0.48623	-1.88302	-1.54101	-3.96951	-2.2906	-3.78486	-4.1178
5DWJ	6.27823	-9.43698	11.0188	-5.52172		-7.88133	-10.4761	-0.111766	-3.88177	-11.7852	-3.02402	-8.53375	-7.18365	-12.524	3.51165	-10.0126	-10.441		-11.3368			-4.27241	0.522453	-5.19641	5.02958	-0.010924	-8.7703		-1.3342		-2.93133	-5.84619	3.09513	-3.35016	1.66823	-9.07751	-10.6738	-10.9433	-6.25514	-10.2408	-9.57023	-5.45798	4.264	2.0403	1.03296	-4.87761	-4.70454	-4.41583	-2.80573
2ain	-5.5734	-6.21726	-0.392149	-6.26548	-2.0382	-5.6042	-6.03966	-6.32781	-7.46609	-4.21394	-6.35131	-7.02041	-5.64047	-8.47885	-5.34562	-6.4084	-7.46053	-3.53555	-4.48016	-1.29797	2.27338	-3.77829	-4.10701	-5.6696	-3.97499	-4.98037	-4.89132	5.81893	-2.31902	-1.00765	-4.11982	-4.29307	-2.08926	-3.87869	-2.83194	-6.89637	-4.88733	-6.91311	-4.81178	-5.07987	-6.26889	-6.18529	-5.72134	-6.38562	-6.59836	-4.66987	-6.97911	-7.1154	-6.14183
4pxm		-9.16675				-5.14532	-9.31828		5.31791	-8.77764		-6.96907	3.85369	-13.8714		-9.86413	-12.9975		-12.3067			-2.31413	2.84194	1.42777		-3.27719	-7.41277				-5.6193	-0.835368		-4.4208		-9.84873	-11.3834	-10.4861	-0.031521	-10.8131	-9.57217	-2.57453		14.5975		-2.56859	2.525	-2.9383	-2.22827
5AA8	-9.72766	-9.74743	-4.7971	-8.48729		-10.9377	-10.4181	-9.43737	-9.69437	-9.30136	-10.5592	-7.68423	-11.1026	-10.5306	-9.34103	-9.23234	-10.4302		-9.76301	-1.53335	-3.52295	-9.01019	-9.10619	-10.0615	-9.0086	-7.81237	-8.51529	8.94786	-5.85121		-8.9326	-9.79733	-8.45214	-12.0827	-8.8042	-9.42039	-8.96533	-10.5546	-10.0982	-11.7361	-9.57478	-10.7544	-9.00956	-8.78225	-8.94011	-9.47594	-10.2262	-9.04775	-9.48545
5TLU		-9.21518		8.14158		-4.26154	-8.10446		5.9677	-9.18214		-6.41214		-12.2073		-9.089	-11.1603		-10.91			-3.59507		0.445453		-1.38687	-6.02242		4.3552		-5.66379	-0.808146	5.62357	-5.08176		-8.14305	-9.84192	-9.76562	6.69607	-10.0758	-9.20567	-4.39322		4.91215		-2.06157	0.57544	-3.39687	-0.977845
2ge9	-8.37374	-7.71284	-4.81669	-10.1099		-11.2028	-10.3874	-9.85292	-7.67416	-7.38184	-9.41067	-7.33154	-10.8429	-10.1617	-8.1571	-8.14487	-9.93169		-9.43094	0.586225	-0.426635	-7.61892	-6.97008	-7.97943	-8.15558	-7.78712	-10.4288	5.30158	-5.08648	2.50281	-7.47097	-9.47981	-6.70616	-9.93973	-8.32057	-9.583	-10.1934	-8.28045	-9.27963	-10.7004	-8.37704	-9.85085	-8.48917	-8.6299	-8.8986	-11.1459	-11.5447	-8.79255	-12.1428
3iw6	-10.6314	-8.84764	-1.11928	-10.2248		-10.8466	-12.2537	-12.1417	-8.36396	-9.61065	-9.66233	-9.42054	-8.75406	-11.1532	-11.9641	-10.1427	-11.5784		-7.92905			-7.62214	-6.4077	-12.0436	-4.1529	-13.9585	-10.4163		-3.78465		-6.66045	-6.52489	-3.03266	-6.73909	-5.83428	-11.1437	-12.5979	-10.0208	-7.83994	-12.2224	-9.94328	-10.3331	-8.01245	-10.9861	-7.70545	-8.16593	-12.5417	-11.499	-10.218
2hz4	-5.00223	-5.83622	-2.27525	-5.22064	3.34062	-5.58627	-5.67948	-4.13124	-3.21913	-4.51606	-5.22686	-4.23676	-4.64786	-3.52852	-5.20555	-4.92274	-5.63612	-0.743132	-4.67956	0.481229	2.37171	-3.76354	-4.73683	-5.38114	-5.16433	-3.4668	-4.90245	1.24774	-2.13916	0.515342	-3.92924	-5.56026	-3.37878	-4.9591	-3.68562	-6.31894	-4.38568	-4.95001	-6.13266	-4.73917	-5.04263	-4.53944	-4.43037	-4.43225	-4.82933	-4.08164	-6.36479	-6.188	-5.90749
3o8i	-8.78338	-9.08523	-1.18886	-8.35337		-7.84218	-10.1365	-9.51957	-5.92963	-7.11065	-7.59876	-8.46022	-7.29939	-8.72753	-6.22447	-8.63902	-9.33508		-8.39643		6.48547	-5.96693	-8.72663	-10.666	-2.42891	-7.5245	-10.2341		-3.31287		-3.43667	-7.87982	-2.87522	-9.73497	-5.17841	-8.51963	-8.84815	-9.1614	-6.39625	-8.9032	-8.33145	-8.91089	-6.17101	-8.7263	-5.81274	-7.34781	-9.33245	-6.96772	-6.87494
6SQ0	-6.44668	-12.0649	-2.28219	-8.59407		-12.8015	-9.98389	-10.3931	-9.27539	-13.2602	-10.8105	-9.70909	-12.4186	-11.3249	-6.05003	-9.73151	-12.8729		-12.671			-11.0094	-6.62495	-9.91765		-6.71968	-10.7623		-6.01343		-8.09987	-11.3119	-4.46207	-10.0428	-3.33164	-11.3512	-11.1764	-12.4467	-8.08869	-12.866	-12.3236	-11.0638	-8.23955	-4.75795	-9.10829	-9.86751	-8.39902	-10.8726	-8.67332
4YHT	-10.568	-12.5585	-4.81589	-10.7404		-13.1533	-13.0439	-12.3769	-12.1587	-11.2133	-13.4827	-10.2919	-15.9932	-14.0952	-9.35387	-11.9035	-13.647		-14.1965			-11.9779	-13.2875	-10.4437	-8.93025	-10.7028	-11.9306		-8.15028		-10.5992	-11.0934	-7.90935	-12.1979	-10.6783	-12.0569	-11.3775	-10.4945	-12.8329	-14.0356	-12.4845	-11.3588	-11.2913	-9.1501	-10.83	-14.4508	-13.0169	-9.46914	-13.4398
6NPU	-5.98649	-9.85745	-1.13093	-8.34613		-8.10438	-11.7477	-8.8985	-11.0482	-5.73511	-9.05715	-8.12367	-8.70455	-11.2374	-6.18287	-7.75531	-11.8669		-7.96825			-10.1982	-7.58738	-8.17279	-6.31176	-5.6255	-8.23926		-6.69416		-5.83134	-9.45464	-4.4162	-8.49624	-3.73474	-11.0981	-8.1626	-10.2044	-8.75708	-8.72587	-9.59057	-8.4517	-7.08492	-7.5813	-7.48614	-7.0403	-9.16406	-9.12562	-11.0364
6NVL	-1.55367	-0.462821	3.11054	-0.460715	4.73986	-1.02992	-2.38831	-0.171886	-0.620257	-0.365935	-0.266678	-3.39071	-1.7274	-1.98254	-2.46687	-2.84746	-1.82182	2.95726	-1.35033	2.83695	6.8324	0.486208	0.648417	-1.14174	-1.51734	0.044738	-1.2269	7.98769	1.20229	2.82987	-0.112763	-0.807615	2.21085	-0.666918	-0.412147	-1.55221	-1.11702	-2.55115	-3.06252	-1.65612	-1.76311	-0.574835	-0.774456	-0.619091	-0.473739	-1.4463	-2.49894	-2.39105	-2.60853
3pze	-2.54979	-1.55491	1.62756	-2.6896	14.0842	-1.35569	-4.60858	-4.04772	-1.64106	-2.79961	-1.7752	-4.17391	-1.04604	-4.39858	-0.257096	-4.65747	-3.71882	8.43556	-1.83484	3.42456	4.9818	-1.22167	-1.89909	-1.97013	-0.914372	-1.44779	-2.33233	7.09423	0.750674	7.19624	-1.74766	-2.88439	1.45567	-1.95594	-0.376033	-3.45952	-4.07002	-6.36752	-2.4176	-3.78224	-2.4851	-0.93207	-0.003328	-2.27385	-2.18292	-2.2152	-2.52002	-3.70834	-3.49289
1qpd	-10.5723	-9.14232	-5.19348	-9.64		-11.8176	-12.3991	-11.5567	-9.40355	-9.39773	-10.3094	-8.66558	-11.5382	-11.5459	-9.72553	-10.2554	-11.0267	1.84405	-10.7862	-0.187003	-3.04558	-9.43066	-8.81486	-9.11435	-11.1926	-7.59523	-10.4023	1.15743	-6.70211	-5.79975	-9.11393	-10.007	-6.90916	-10.0407	-8.53553	-11.7233	-9.10023	-10.4382	-11.4888	-11.2744	-9.68523	-11.2986	-10.0627	-10.2024	-9.85309	-11.229	-12.9051	-10.1975	-9.52886
3vs6	-11.4599	-9.93707	-6.66909	-11.7349		-13.7744	-10.9522	-13.4071	-14.3087	-10.3532	-12.1967	-9.3558	-13.3856	-11.8082	-8.77036	-9.9542	-11.7931		-11.9955	-11.8946	-4.16418	-9.35156	-10.111	-11.127	-10.8013	-9.26123	-10.1146	2.32758	-9.49431		-13.8854	-11.0807	-6.81731	-10.5064	-11.9642	-10.5277	-10.7049	-10.3437	-12.8067	-11.7666	-10.8501	-11.2667	-11.1751	-11.7897	-11.3748	-10.9393	-14.4587	-12.8355	-14.6974
3dkg	-5.23984	-7.21506	-3.0976	-7.2358		-6.60267	-8.76841	-5.2676	-7.77339	-8.81719	-6.90604	-6.66029	-6.79476	-7.16718	-5.40322	-7.90007	-8.99643		-8.54024	-0.819458	-1.99309	-5.80764	-5.95724	-7.6707	-5.36396	-7.02847	-7.08617	9.27758	-3.42778		-5.54965	-6.97703	-3.85525	-8.04008	-5.99879	-8.37145	-7.7341	-6.86319	-6.86872	-10.6438	-7.23294	-7.53373	-6.41256	-6.0325	-5.07997	-8.70106	-6.9423	-7.89106	-5.28388
1u3q		-4.9612				-3.87079	-10.1311			-8.30827		-8.85803		-12.5881		-10.4474	-10.5586		-8.07861								-4.51551				2.26985	-0.023248		0.628912		-3.10329	-10.8202	-10.3218		-9.55704	-12.075	-4.93643				2.32153	6.63281	-4.49758	0.159015
3c1x	-10.1453	-11.1304	-6.43615	-11.1849	-0.253849	-11.0008	-11.259	-12.2061	-12.7817	-10.1921	-11.5295	-7.98841	-13.0306	-9.2756	-13.4911	-9.27598	-11.1528	-4.61643	-11.0817	-3.40114	-4.39254	-9.64674	-9.31023	-11.8399	-11.0355	-8.80068	-10.8067	2.10308	-9.82339	-9.7133	-10.0174	-8.0952	-7.79887	-10.5965	-7.51598	-12.5518	-12.3736	-11.3769	-11.9805	-10.8956	-9.76862	-10.3197	-12.0707	-12.7945	-11.1971	-10.0889	-12.6968	-12.9189	-11.2111
6WXN	-9.66584	-11.2205	-5.84134	-10.0619		-12.1726	-10.7957	-12.4661	-9.80753	-11.1313	-11.6056	-8.67952	-12.0381	-12.6999	-10.9083	-10.5955	-12.0155	8.0102	-11.5093	2.68212	0.53087	-11.9156	-9.28356	-9.63379	-9.54252	-8.83682	-10.6243	3.58511	-10.5547	-6.50737	-10.3571	-10.9324	-5.55818	-13.9736	-8.01304	-12.6742	-12.5693	-11.4154	-11.9368	-11.3253	-10.6912	-10.9063	-9.73767	-10.4641	-8.10012	-10.8062	-10.6269	-12.9327	-10.6928
3ow4	-7.18163	-12.1408	-7.4617	-8.02584		-10.0236	-11.0843	-9.14473	-12.3036	-10.4933	-8.78082	-8.1941	-12.862	-9.47712	-9.03425	-10.0854	-11.2913		-11.0978	-0.911512	-3.50812	-10.8114	-8.24701	-8.86558	-7.30452	-9.8521	-11.2395	0.168995	-10.1119		-9.85854	-12.1279	-9.98995	-10.615	-7.92593	-11.2895	-9.73204	-10.5387	-11.7101	-10.4302	-9.1456	-10.7627	-8.43435	-8.81923	-9.98401	-12.2564	-10.1361	-9.02543	-11.5949
3gt8	-14.4384	-12.0675	-6.04985	-12.7779	0.274969	-15.9041	-12.952	-14.1137	-15.6505	-11.2378	-13.7524	-11.0429	-12.7637	-13.6158	-9.87879	-10.7027	-13.5265	-6.61348	-12.1524	-7.56598	-1.82132	-11.1039	-13.8109	-12.5885	-10.6491	-12.1348	-11.7966	1.13076	-14.3493	-9.16798	-11.0841	-12.5355	-6.71991	-11.0942	-11.864	-11.4494	-12.3363	-13.8699	-12.9902	-14.2667	-12.4083	-12.7159	-10.3344	-11.693	-11.4524	-16.8811	-16.2514	-10.9619	-12.0918
4WD5	-5.19071	-8.00852	-4.66462	-8.91986		-8.2819	-9.50749	-6.5101	-9.15911	-8.51562	-8.47125	-7.65269	-10.9691	-8.74931	-7.14801	-8.98202	-8.80557		-9.19914	-1.71005	-1.25015	-7.75973	-8.9169	-8.14423	-7.69508	-7.19554	-7.38061	4.22675	-6.14097		-9.29643	-7.02312	-6.74699	-8.94388	-6.83844	-9.46459	-8.84986	-9.05374	-9.78751	-9.58213	-8.07781	-9.3282	-6.13698	-5.89439	-7.99446	-8.79635	-9.24544	-9.20108	-9.68941
5AGX	-2.97182	-4.66403	-2.36534	-3.35975	18.2046	-5.7669	-4.81785	-3.22073	-5.77846	-4.74229	-3.73891	-4.99832	-6.00019	-5.5761	-5.39733	-5.66427	-5.32787	12.4681	-4.40866	5.39552	3.99773	-3.21522	-4.98822	-4.71203	-0.88191	-3.29438	-4.44047	6.70657	-1.1046	10.6523	-3.72568	-4.51468	-0.833894	-2.70884	-3.27999	-4.57226	-4.90492	-4.44754	-6.30016	-5.33089	-5.23512	-3.38354	-3.88579	-3.06723	-1.7651	-3.40819	-5.2941	-5.0964	-6.63052
4gv7	-10.3532	-12.1157	-10.7826	-11.6579		-11.7309	-13.1408	-13.5643	-13.5101	-10.5187	-14.9251	-9.90062	-11.6164	-11.5019	-16.039	-10.4831	-11.7478		-12.107	-5.16591	-6.47905	-12.1872	-10.4604	-12.018	-8.93562	-9.84952	-10.5385	-0.480857	-9.63517		-9.37573	-12.7311	-8.6731	-11.1691	-9.00923	-11.1893	-11.5676	-10.2493	-16.0427	-12.2177	-11.0922	-10.5021	-14.0636	-10.8116	-12.2174	-12.249	-16.4654	-11.6871	-13.5123
4qa3	-7.50943	-5.71388	-1.04745	-8.1067		-7.99356	-10.4813	-12.9018	-8.46717	-4.79715	-8.81849	-12.0066	-6.45752	-11.3324	-7.65849	-10.3207	-9.28929	7.13701	-7.78959	1.83189	-0.880272	-6.03126	-5.32387	-11.6854	-5.90366	-8.21203	-8.56995	3.21931	-7.04637	1.59677	-8.26971	-7.52344	-6.72294	-6.51683	-6.4987	-8.686	-8.69372	-7.06516	-8.0759	-7.46174	-9.18636	-8.50294	-7.61387	-8.10801	-8.21958	-9.81419	-14.3241	-9.70327	-10.3779
1drf	-10.8073	-11.5738	-5.64964	-13.3209	-8.80856	-14.8319	-13.0685	-13.0018	-14.0051	-11.5353	-12.832	-10.0813	-16.5687	-11.2581	-14.1712	-10.2172	-13.3965	-7.81136	-14.1115	-9.43047	-2.91123	-11.0675	-9.73151	-13.2286	-8.84562	-10.5736	-12.5928	-4.56986	-8.70181	-7.04968	-10.5484	-13.9184	-7.53725	-9.77442	-9.88696	-14.564	-12.765	-11.0007	-15.2444	-11.994	-11.6586	-12.2975	-11.8863	-11.3411	-11.0536	-11.2079	-16.0057	-13.1899	-10.9145
3fhb	-11.1494	-13.1078	-9.94247	-12.3713		-13.0607	-12.7923	-15.1373	-15.5289	-12.0407	-14.0688	-9.63602	-17.5351	-13.2071	-13.4464	-11.3735	-12.354		-13.0086	-2.95083	-8.7047	-14.3277	-9.63288	-13.1377	-9.67038	-11.7295	-12.034	0.970745	-11.9917		-10.7177	-15.4804	-10.0835	-11.3863	-11.0497	-13.4202	-10.8208	-11.7829	-14.4502	-13.7177	-12.1445	-13.9308	-13.7376	-12.6955	-11.1285	-14.5864	-17.2299	-13.2596	-15.346
1qpc	-9.55777	-9.27638	-7.82372	-8.93473		-10.0987	-12.1248	-10.8047	-9.96274	-8.60091	-8.90682	-7.96835	-10.9019	-10.9953	-8.38501	-10.0514	-10.62	1.37842	-9.18557	-3.17864	-4.16698	-9.67253	-9.27598	-9.64119	-9.19886	-7.21055	-9.62223	-0.305139	-6.57315	1.38286	-8.62749	-11.2711	-7.79276	-8.34933	-7.71714	-9.20059	-8.82874	-10.8718	-10.8548	-10.5174	-9.23245	-10.3789	-9.44045	-9.34055	-8.6735	-11.0517	-9.90366	-9.79074	-8.70554
4YKN	-9.10443	-9.08449	-5.55154	-8.99527		-9.48926	-10.3968	-9.28026	-8.58528	-8.02233	-10.5115	-8.39067	-9.74309	-11.9329	-6.29129	-10.0801	-10.8612		-11.5019	-5.59811	-1.12447	-9.75764	-10.0821	-8.71456	-9.02594	-6.74819	-9.35562	3.26454	-7.83191		-8.88171	-8.41711	-5.61156	-10.4532	-9.97471	-10.8252	-9.86194	-9.25487	-11.4833	-10.5467	-9.40326	-10.9216	-7.98765	-9.36323	-9.23697	-11.1409	-10.4496	-9.85765	-9.29459
4nem	-2.41791	-2.18963	3.12494	-2.28031		-2.2292	-3.93874	-3.00785	-2.61562	-2.90009	-1.24654	-4.91465	-2.49288	-4.53989	-1.46914	-5.42881	-4.38004		-1.37829			-0.408594	0.030443	-2.80917	1.14465	-3.44231	-2.22953		1.00155		-0.489304	-2.02936	0.562182	-1.9991	-0.263	-3.78784	-3.10752	-5.66651	-3.2879	-3.56832	-3.48084	-3.60557	-1.89485	-2.66747	-1.28045	-1.76674	-3.27367	-2.124	-2.0556
3vud	-12.1942	-10.7214	-7.42186	-13.1639	-8.45341	-8.64341	-13.9363	-12.4552	-15.4594	-8.59641	-11.4206	-9.68033	-13.7943	-10.7596	-12.3771	-10.3787	-11.7959	-5.45552	-11.4788	-10.1941	-2.97765	-8.63658	-11.6354	-11.5904	-9.50954	-11.5165	-10.0535	1.35128	-6.95466	-6.25167	-9.5249	-10.8353	-5.27544	-10.5901	-8.86143	-12.1763	-10.0598	-10.5068	-10.6033	-14.157	-9.8008	-11.4318	-9.12565	-10.0525	-11.3268	-11.1545	-12.5407	-11.0567	-9.33263
6OCU	-7.50056	-7.71956	-2.41397	-7.55176		-8.16746	-10.0838	-7.75139	-8.80652	-8.05251	-9.26498	-8.06866	-9.48199	-9.97036	-6.84622	-8.85746	-8.47456		-8.22957	0.444156	0.20154	-7.68373	-7.45826	-6.82407	-5.93733	-5.11553	-7.86865	6.91827	-5.30037		-6.19897	-8.90356	-4.07668	-7.33538	-7.54573	-9.11245	-7.64449	-8.38218	-8.75058	-8.37225	-7.94584	-10.2266	-5.4929	-7.20552	-7.91667	-8.53328	-9.15429	-8.7629	-9.33585
3kq7	-11.2803	-10.7652	-4.63387	-13.1548	-7.91293	-13.9443	-11.151	-12.9373	-14.3622	-10.1271	-16.6577	-9.05974	-10.4599	-11.5982	-17.0257	-12.4201	-11.4895	-8.42486	-11.7704	-10.1614	-1.40728	-10.9438	-10.1796	-13.1648	-9.28921	-9.90622	-10.2839	6.69224	-13.3571	-5.50915	-11.241	-11.5444	-8.98135	-11.7371	-10.5854	-12.6436	-9.69302	-10.4046	-10.281	-11.1276	-11.2278	-14.1154	-13.8605	-12.1167	-13.0887	-13.2764	-12.0138	-11.7155	-10.5967
4nif	-13.048	-12.3313	-8.12424	-13.8058	-7.69344	-12.6828	-13.967	-15.1867	-14.2697	-11.7649	-14.883	-11.4547	-10.9241	-13.4803	-12.6178	-14.3142	-13.3896	-9.7314	-14.827	-5.71769	-6.26036	-12.7365	-12.5992	-14.2939	-12.509	-14.0139	-10.8985	-3.72216	-12.3263	-9.4826	-11.3137	-12.0218	-10.3752	-13.4275	-10.8352	-12.8633	-12.0231	-12.3223	-13.4237	-17.8637	-12.3711	-12.7113	-12.9865	-12.6087	-11.6245	-13.94	-13.2694	-11.7872	-12.4397
3nnx	-10.8617	-12.664	-9.29028	-11.9709	-9.07816	-14.7375	-11.5186	-11.8133	-14.0935	-9.89808	-12.921	-9.76424	-11.8088	-10.9815	-11.6013	-11.1961	-12.1211	-7.4721	-11.703	-4.25078	-4.02917	-12.5291	-12.4002	-11.033	-9.33511	-8.42878	-10.8752	-0.720315	-11.5501	-5.06171	-12.1191	-11.2604	-10.3533	-10.6124	-10.2376	-12.9682	-11.8734	-10.0514	-11.9682	-10.8635	-10.7898	-12.7252	-11.9404	-14.2833	-11.6145	-12.0581	-11.4411	-10.6395	-12.7136
3eqh	-12.7295	-11.647	-8.23433	-11.9075		-11.5531	-11.9553	-13.3238	-12.1433	-11.0267	-12.952	-10.8524	-18.7961	-11.3038	-10.944	-10.9209	-12.8616	5.72593	-14.3662	-0.394461	-1.94215	-15.8563	-11.6693	-13.2611	-12.4095	-11.738	-12.5614	4.40091	-10.4032		-17.9631	-12.3496	-9.8292	-11.6161	-12.5351	-12.0329	-10.2721	-12.026	-13.4126	-13.2116	-12.0949	-11.2311	-12.3154	-13.3874	-13.1326	-13.772	-13.1558	-14.2028	-12.0013
5CAL	-3.45223	-9.6644	1.02713	-9.9882		-9.98987	-10.5971	-9.0853	-6.59971	-10.032	-10.2115	-7.28527	-10.9796	-11.2855	-4.47975	-9.57701	-10.4051		-11.4648			-8.74857	-10.2633	-7.92464	-4.1864	-7.08137	-9.68199		-4.16376		-9.06538	-11.1374	-5.72205	-10.8609	-7.19367	-11.7044	-9.5232	-9.91639	-9.20479	-11.8234	-9.45531	-10.5103	-10.2567	-6.68029	-5.49049	-10.1819	-11.3892	-11.3674	-8.08257
1xo2	-10.104	-10.6273	-2.13294	-10.2755	3.94901	-12.073	-12.3279	-11.5295	-7.97856	-9.35134	-11.0023	-9.33968	-10.4204	-12.7464	-12.6332	-12.2691	-12.4084	2.66383	-12.4403	-1.93207	1.88949	-7.45817	-8.36765	-10.7592	-7.81256	-5.41232	-10.5651	6.06387	-8.88075	-1.01687	-9.60801	-12.6406	-4.95444	-10.7892	-7.56511	-10.2719	-11.863	-7.93551	-10.0136	-11.0842	-10.8959	-9.3122	-10.3817	-8.61445	-8.44796	-9.78887	-12.1124	-10.9616	-12.9004
5J8O	-12.4405	-10.1728	-3.61376	-14.8969		-11.6809	-15.395	-13.9851	-15.9949	-7.50055	-12.1734	-12.695	-11.0502	-13.6653	-14.6343	-11.1481	-13.9154		-12.7127	-4.85275	2.05946	-8.73118	-9.13335	-14.6156	-8.5254	-10.6964	-10.5201	0.844755	-12.5901	-4.2559	-9.67396	-11.2244	-6.73374	-11.5363	-7.72785	-13.5135	-13.5819	-10.6085	-10.1264	-12.6366	-15.891	-11.7772	-12.1253	-13.1079	-11.1166	-11.574	-13.9613	-13.0561	-13.2356
2ojg	-9.98888	-12.2408	-4.00639	-9.20521		-10.7272	-11.8215	-11.7644	-11.0483	-10.4426	-12.1601	-11.442	-11.3892	-13.6635	-11.1985	-12.423	-13.0328		-14.9361	0.154883	-1.02798	-12.6837	-9.62966	-9.38487	-8.27368	-8.13488	-13.1997		-9.75323		-10.8641	-12.524	-9.0405	-12.4048	-9.30009	-12.5284	-11.4017	-12.7275	-13.6683	-13.4909	-12.3115	-11.6155	-9.75139	-8.95954	-8.63828	-11.0926	-12.5911	-9.95743	-12.0727
1agw	-8.07412	-9.12734	-4.19112	-8.57675	-0.275415	-9.17833	-10.5369	-9.03418	-9.51732	-9.60472	-8.54246	-7.45485	-9.10136	-10.3553	-10.2928	-8.97237	-9.36698	-3.60118	-8.81137	-5.24993	-3.54812	-9.104	-9.76391	-8.83289	-7.98073	-8.04267	-9.15443	2.4544	-6.07274	-4.89884	-8.51562	-8.56095	-5.36114	-9.73478	-8.7299	-8.6305	-8.65116	-9.71958	-9.76912	-10.7835	-8.04635	-10.6543	-7.87716	-8.17974	-8.00189	-8.74364	-10.8946	-9.5497	-9.05247
1cd9	-10.27	-10.3617	-0.871059	-12.8403		-7.48106	-14.7555	-10.4091	-13.212	-7.91633	-11.9825	-11.7663	-7.9323	-12.3469	-14.1264	-10.6593	-10.9207		-9.96074	10.7722	2.57035	-8.18029	-10.0619	-9.79176	-5.91329	-9.26342	-11.6287		-4.27693		-10.5486	-8.1455	-3.2666	-9.78038	-6.9281	-12.0541	-10.9287	-10.4764	-6.91984	-12.2283	-15.1911	-10.5825	-7.09291	-9.00667	-9.42626	-11.8702	-12.7351	-12.773	-8.80595
5EKN	-11.2223	-12.0841	-6.72264	-11.4031	-4.63395	-13.9254	-11.4397	-11.3748	-13.6126	-10.0141	-11.4658	-9.94138	-9.93312	-9.72509	-13.6088	-9.10407	-11.1621	-6.28965	-12.0053	-11.4823	-3.8515	-10.0881	-9.14199	-11.157	-10.2479	-8.56186	-9.1464	7.24345	-8.11235	-5.31345	-11.1069	-8.80288	-8.61459	-10.1706	-7.87038	-12.8134	-9.78497	-9.69244	-11.739	-10.851	-11.0857	-12.0756	-13.5101	-11.0106	-14.0919	-11.5271	-12.3134	-12.6506	-12.3551
1sy6	-7.28112	-12.0493	-6.90737	-8.98243		-13.1515	-11.0454	-12.0101	-11.3467	-10.8205	-13.6658	-8.63275	-11.396	-10.3463	-11.0426	-9.47175	-9.48778	1.35952	-9.8443	-8.2566	-1.78957	-13.49	-6.82469	-10.4751	-8.10055	-8.99913	-8.35387	1.10023	-8.84532	0.837155	-9.79059	-10.1461	-7.09487	-9.80997	-6.65424	-10.3845	-9.92244	-8.66231	-9.54681	-9.27051	-9.21625	-13.2387	-12.0616	-10.4614	-8.76007	-9.96848	-11.1041	-13.8708	-9.72511
4ap7	-10.5289	-11.9082	-2.95428	-8.96842		-11.4802	-13.1194	-12.922	-9.79437	-9.40537	-10.3496	-10.0643	-11.5474	-10.9068	-10.0003	-9.92932	-13.1167		-11.3808	0.158867	-4.56171	-12.6408	-8.75453	-10.3299	-12.1288	-6.35356	-10.025	15.2508	-6.26456		-9.2309	-12.5544	-7.24797	-10.1955	-7.44868	-12.749	-10.438	-11.1746	-11.6149	-16.5917	-11.5859	-11.2322	-10.2967	-10.3454	-8.59046	-10.5076	-12.3429	-10.6164	-14.0735
2b5i	-10.9069	-8.68981	-5.98125	-9.88822	-2.94952	-10.4875	-12.1143	-10.4613	-9.71331	-8.57671	-8.51101	-8.13688	-12.0222	-10.0042	-8.80152	-9.26106	-9.79124	-2.55032	-9.83503	-1.83925	-3.29233	-8.7069	-8.70573	-8.98076	-10.2284	-8.63706	-10.4757	-2.68052	-6.70774	-1.59702	-8.23497	-11.3608	-6.90424	-10.5582	-8.62976	-9.185	-9.28037	-10.8353	-10.7237	-10.9917	-9.08505	-9.48196	-8.93308	-9.42897	-8.86635	-10.2543	-10.7487	-8.40714	-8.52895
3bky	-14.774	-14.5084	-13.2833	-11.9889		-12.4187	-14.9855	-14.7677	-14.9377	-12.7522	-13.3254	-9.77215	-15.9949	-12.2725	-13.3563	-11.3682	-11.5106		-13.01	-3.39915	-8.68935	-14.5001	-13.9112	-13.2847	-9.62484	-11.1749	-13.4259	-0.215528	-11.2861		-11.2778	-14.5672	-11.9687	-13.3052	-10.9939	-13.8131	-10.2066	-11.1705	-13.5448	-12.6549	-10.6566	-11.4363	-13.5226	-12.6657	-10.7627	-13.7561	-14.9218	-15.1314	-14.7092
3uez	-10.4712	-8.6101	-5.17067	-9.81863	-4.47198	-8.90088	-9.57779	-8.61546	-10.2334	-8.83584	-9.29839	-7.52627	-10.0423	-8.18478	-10.2666	-8.4009	-10.0577	-4.3268	-10.536	-4.00343	-1.40176	-8.97263	-8.864	-8.50511	-10.2802	-7.55387	-10.1524	-2.71283	-6.6254	-4.00635	-8.95324	-9.03722	-6.82293	-10.3261	-7.72743	-10.3952	-8.93789	-8.06331	-9.74225	-10.2292	-8.38241	-9.67918	-8.30104	-8.28842	-8.59985	-8.89114	-10.4496	-9.39319	-8.84251
1mkk	-9.41578	-11.2804	-6.89313	-13.4592		-13.2848	-10.8394	-7.82442	-10.1736	-11.2567	-11.859	-8.35227	-10.3119	-9.20153	-5.85984	-8.22227	-9.84828		-10.1974		-3.21491	-9.82874	-6.30081	-9.05268	-6.05676	-7.81043	-8.59453	3.47291	-7.56635		-7.42384	-8.51498	-7.80216	-11.1799	-7.4546	-11.6734	-7.94465	-8.72587	-9.34938	-8.66032	-10.3854	-7.69314	-7.0462	-7.53068	-6.97378	-9.69842	-9.75676	-8.04852	-9.84904
1q68	-16.0609	-16.5474	-9.63473	-12.6269	-6.11779	-13.7603	-13.6486	-17.0185	-14.9321	-10.6284	-14.7935	-11.1346	-14.1413	-13.9701	-11.4428	-11.5055	-14.1956	-10.4707	-12.718	-13.3543	-5.2772	-13.7484	-12.4983	-13.9788	-15.114	-12.5252	-14.1435	-2.70204	-12.6716	-10.5968	-13.0116	-14.1246	-12.1815	-13.2317	-12.1805	-13.0239	-12.239	-11.6127	-13.9073	-17.3238	-13.8087	-12.5988	-13.3487	-15.1941	-12.789	-13.2162	-16.2462	-16.2307	-15.5831
1xow		-8.37121				-2.05172	-9.66664			-9.53915		-8.98946		-12.5548		-10.8595	-12.4572		-8.07873					2.40825			-6.61634				0.414287	0.152652		-4.9607		-3.99622	-10.0582	-12.2257		-12.3228	-11.5258	-5.97556		8.05048		-2.48104	1.90052	-2.41295	-1.5033
3psd	-12.3843	-12.2144	-5.41421	-11.9024		-13.6154	-15.9087	-12.2679	-12.1115	-11.868	-12.8865	-10.1334	-14.5272	-13.8805	-9.17816	-11.5514	-13.94		-14.3802	5.6203	-3.78054	-12.092	-11.2631	-11.4103	-9.03277	-10.0293	-11.3939		-6.53952		-10.6823	-11.0109	-9.22192	-12.2351	-12.87	-13.4499	-11.6212	-11.7619	-11.9338	-12.8292	-12.0826	-11.1019	-12.5273	-8.82641	-12.9436	-12.0877	-14.6024	-10.9231	-11.9025
5JRS	-10.2282	-10.1061	-4.34268	-11.0502	9.68173	-11.045	-10.712	-9.22293	-9.76975	-8.50001	-10.3437	-10.6554	-11.4047	-11.5762	-8.17311	-9.90972	-10.6855	1.54183	-12.1281	-5.58874	-3.80742	-9.53426	-10.2228	-12.8891	-8.64215	-8.92101	-9.82229	0.190014	-6.55254	1.86384	-10.8357	-9.68006	-6.26358	-10.0848	-11.5275	-11.9912	-10.3355	-9.63493	-11.2783	-11.6797	-10.229	-8.89705	-9.7747	-8.41061	-9.20676	-9.73335	-11.2174	-8.72376	-10.4381
3gql	-6.805	-10.2996	-7.28016	-8.65386		-10.2579	-11.9809	-10.2521	-9.01465	-9.19188	-9.21293	-7.47519	-12.6526	-10.7114	-6.65823	-8.93224	-10.1646		-9.27807	0.388932	-0.736525	-8.9811	-7.9863	-9.49671	-6.2778	-8.91484	-10.284		-6.54048		-9.89524	-8.33985	-6.51189	-11.4194	-9.59358	-11.5324	-9.25855	-7.5804	-10.1913	-10.9825	-8.91853	-9.13982	-8.29499	-6.75966	-8.99633	-9.95422	-12.1613	-7.7976	-10.8019
4o9r	-17.7063	-13.4726	-11.2265	-17.2085		-14.5177	-15.6208	-20.2432	-18.0898	-13.8713	-16.3863	-11.7556	-10.1114	-12.7815	-17.2952	-12.2357	-15.2597		-13.7663			-14.2364	-13.2966	-16.0206	-15.3045	-18.0663	-16.0895		-11.1444		-13.2834	-13.8169	-7.92635	-15.5919	-13.1315	-16.237	-12.5786	-15.2485	-11.0852	-16.0042	-13.2134	-16.487	-16.1638	-16.1084	-15.7202	-17.248	-18.4528	-17.2913	-13.9468
3e+87	-12.3046	-10.5078	-8.06164	-11.4256		-11.2899	-11.5352	-13.829	-11.6315	-11.3636	-13.0489	-9.38527	-11.8139	-11.219	-10.7858	-10.3691	-12.5072		-13.131		4.43024	-10.7076	-9.50979	-12.8684	-9.29117	-10.7251	-9.52404	5.17953	-12.8914		-11.0668	-11.7452	-7.96016	-9.74147	-10.1608	-12.7567	-10.427	-10.2226	-13.0291	-13.4139	-10.9644	-12.4881	-10.8213	-11.52	-10.3395	-13.8416	-13.6676	-12.9772	-12.5359
3o8u	-9.32543	-10.7359	-7.62404	-12.936	3.27824	-10.608	-10.4593	-13.9926	-11.5303	-9.92753	-11.809	-9.46106	-10.9467	-8.56917	-11.6891	-10.3861	-11.0801	-4.18547	-10.7893	-4.8289	-3.41372	-9.48969	-9.51892	-12.7544	-9.72874	-9.62434	-11.3985	-3.71556	-9.83639	2.49163	-9.60618	-10.0725	-11.8221	-10.3722	-7.44007	-10.4526	-10.5445	-9.33683	-12.1616	-10.837	-11.3448	-10.3787	-9.32463	-13.5062	-8.31914	-11.3608	-13.7836	-13.1554	-12.5145
1qpj	-11.8483	-9.97693	-6.71428	-10.3882	-7.6978	-11.9484	-12.2873	-12.4315	-10.9939	-10.2181	-11.4098	-9.26607	-13.0579	-11.9835	-12.1644	-11.1613	-12.7829	-7.10319	-11.5524	-6.54425	-3.41955	-10.2972	-9.8607	-9.95873	-14.0845	-10.0052	-10.3431	-4.08242	-8.46843	-6.78147	-11.7892	-10.9329	-8.95658	-11.917	-10.2952	-11.7796	-10.4602	-11.6168	-10.9117	-12.2012	-10.5417	-12.0273	-12.2682	-12.9191	-13.6626	-11.7948	-12.816	-12.1545	-10.9651
5KH7	-2.37495	-7.35765	-1.49696	-6.78543		-7.98357	-6.8438	-2.90474	-6.76602	-8.59101	-4.65196	-6.9281	-5.42284	-8.47325	-4.46918	-8.40294	-8.85363		-8.38703	7.32567	1.65895	-6.78291	-4.762	-7.28888	-1.70857	-5.7336	-9.59408	14.7967	-3.86169		-3.19372	-4.67303	-4.31605	-6.36477	-2.7553	-7.30946	-7.22937	-9.05694	-8.79137	-6.97354	-7.02427	-6.22558	-3.78269	-3.32907	-4.27468	-5.32153	-5.58312	-4.42974	-4.92081
1f40	-7.08992	-7.08999	-8.29364	-7.41702	3.85342	-7.00615	-6.33393	-6.72098	-6.11255	-6.55644	-7.53701	-6.06675	-7.14203	-6.56378	-7.21584	-8.04307	-11.4695	1.39893	-7.47662	-0.830332	-4.53515	-6.40409	-6.17903	-6.86973	-6.84295	-5.2579	-6.65963	-0.539938	-4.57956	-3.02837	-5.5887	-7.65432	-5.91099	-7.89453	-6.17071	-8.20062	-8.18921	-9.49888	-6.44661	-8.66723	-7.50827	-7.5424	-9.17919	-5.98417	-8.1675	-6.76816	-7.29117	-8.1084	-8.54843
3ppk	-13.9841	-12.1132	-11.0386	-11.1072	1.44112	-12.9189	-15.6969	-12.3284	-14.2543	-11.6716	-13.6242	-10.2753	-14.03	-14.3268	-12.1636	-12.1612	-12.3635	-1.70196	-12.8157	-7.09305	-6.02292	-12.599	-13.826	-10.8833	-10.2714	-10.1549	-11.6479	-2.09542	-8.29674	-0.757949	-9.76287	-12.7634	-9.62022	-11.3747	-11.3962	-12.148	-11.345	-10.1991	-13.6561	-13.2474	-11.0385	-11.6355	-11.5371	-10.6294	-11.9359	-12.4871	-13.8945	-11.2328	-12.5402
6Q7T	-12.8501	-10.3878	-8.4259	-12.3831	14.9407	-13.4561	-11.3228	-10.9804	-10.3309	-10.6344	-10.6128	-11.004	-11.4256	-11.072	-10.8303	-12.7326	-12.8751	1.67315	-12.4327	-1.89798	-5.0688	-10.2946	-9.92585	-12.0829	-9.57963	-11.9714	-11.422	-4.13115	-9.00977	1.61336	-10.1858	-10.1966	-8.12575	-11.6266	-10.3715	-13.5245	-10.6448	-12.5874	-11.1035	-12.6023	-11.0399	-12.1464	-10.4556	-10.9984	-10.6614	-13.2932	-12.5313	-10.5944	-10.843
3eqf	-13.2694	-10.0514	-6.98103	-12.5379	-7.57418	-13.2209	-12.5953	-15.667	-14.0005	-9.9461	-13.2253	-9.75017	-15.5139	-11.4004	-9.41731	-10.3161	-12.4858	-9.48292	-14.0779	-11.679	-4.51581	-10.6301	-9.72246	-11.3994	-12.6269	-10.5885	-10.7805	0.64058	-10.1562	-8.75592	-12.9879	-12.6117	-9.64331	-12.4612	-10.5339	-11.2752	-11.3257	-10.8556	-13.1451	-11.6898	-11.1787	-14.0592	-14.3284	-13.4524	-10.5296	-13.3101	-12.833	-11.6774	-10.5858
3hmi	-11.0384	-10.8076	-5.54112	-14.3651	-10.6765	-12.0484	-10.9231	-12.1646	-10.9698	-8.53555	-12.7497	-8.65027	-11.3339	-11.5315	-11.9632	-11.5217	-12.6406	-6.46347	-10.8782	3.93177	-0.102038	-8.15641	-7.90637	-11.8798	-8.3859	-11.2798	-10.9936	2.87738	-7.00117	-7.26473	-9.93785	-9.44041	-6.35313	-11.071	-6.99047	-12.0696	-10.5586	-10.1547	-9.91205	-12.4979	-9.6693	-12.7603	-10.591	-10.4316	-9.90757	-10.5029	-12.829	-11.2905	-10.1627
4ovv	-3.95345	-3.26265	-1.43396	-4.53682	-0.421151	-4.2991	-6.4046	-5.07658	-2.86135	-3.64643	-4.34507	-4.40292	-4.07646	-4.50835	-5.46632	-6.22615	-4.89687	-1.52032	-4.32004	2.36346	3.15613	-3.85289	-2.59177	-3.66215	-2.08355	-2.55298	-4.50446	3.40236	-2.48606	-0.828024	-2.14981	-5.46842	-2.58331	-4.5004	-1.78622	-4.24191	-3.51982	-5.39002	-4.49367	-4.83353	-5.35452	-3.50142	-4.39829	-5.73792	-3.00208	-5.80618	-6.20011	-4.88527	-6.58271
1tce		-8.51916					-9.20421			-8.39414		-7.89343		-12.5905		-9.12455	-10.807		-7.61654							3.64026	-6.19953					3.00085		-0.860603		-4.08579	-9.15291	-9.95234		-10.5763	-9.48976	-3.39966				-1.40759		-4.13854	0.952938
4iui	-6.969	-12.2933	-4.83456	-10.1306		-13.3771	-10.0481	-5.76621	-12.5545	-11.5933	-10.1754	-8.69213	-14.9301	-13.39	-9.90331	-9.47396	-15.7684		-14.0192		-0.225722	-9.93718	-7.87774	-7.9512	-9.54607	-7.83135	-14.6857	12.3772	-7.54564		-9.94301	-8.80333	-4.95845	-10.608	-8.70894	-14.8574	-12.1797	-12.5035	-8.23151	-13.5566	-10.8083	-12.1045	-11.3545	-8.20185	-9.22894	-11.5658	-10.4655	-8.95997	-7.73331
3nnv	-9.22082	-11.1953	-5.62207	-10.3575	-7.39823	-13.7154	-10.4306	-10.571	-11.119	-10.1617	-10.9463	-10.0603	-12.7006	-11.5685	-10.6473	-10.8888	-11.9212	-2.66772	-10.7229	-5.4039	-4.92624	-13.7829	-9.42203	-10.4352	-8.15417	-7.66104	-9.73732	-0.433557	-12.8667	-4.00312	-9.48885	-12.3911	-8.946	-8.61375	-8.22471	-11.861	-10.4922	-11.7044	-10.1115	-10.1123	-11.3544	-12.9566	-12.2939	-12.8692	-9.30837	-13.1283	-11.1709	-11.4271	-8.73696
5UP3	-6.34977	-9.45681	-0.593417	-8.10413		-11.3275	-11.5526	-8.08798	-9.42295	-9.06541	-9.5884	-8.10905	-12.5787	-11.4202	-4.67901	-10.347	-11.3147		-13.1239	4.10086	2.74002	-8.58633	-8.86302	-7.7215	-6.5693	-6.41534	-10.2448		-6.31469		-9.72419	-10.1086	-5.38558	-10.1902	-6.99918	-9.97198	-11.08	-9.29074	-9.52842	-10.1668	-10.7571	-10.3233	-6.77159	-6.19141	-6.54902	-10.2495	-10.3509	-9.3147	-10.0757
2fsm	-9.07516	-6.53993	1.33818	-8.55294		-9.20795	-12.4056	-10.8945	-8.33383	-6.91273	-8.85816	-10.3076	-7.58781	-7.6688	-9.99745	-9.99428	-7.01455		-5.47421		7.24966	-4.58138	-6.33962	-9.53647	-7.60538	-5.33509	-8.25435		-7.06953		-8.20911	-8.38581	-4.47401	-8.9916	-4.87551	-8.33647	-7.27096	-7.63963	-8.45348	-8.21221	-8.16172	-8.98922	-8.26373	-7.0428	-7.01409	-6.91342	-9.92808	-7.80335	-10.8361
4two	-10.1504	-10.9119	-9.93711	-8.40046	2.13515	-10.5128	-9.74571	-11.5126	-10.3025	-9.22846	-8.52873	-8.50029	-12.2626	-11.2477	-6.09406	-9.59039	-11.4608	-2.49018	-10.1548	-3.2218	-4.28477	-10.4478	-8.53233	-9.12873	-8.13723	-7.65263	-9.33755	0.690067	-7.91244	-3.99047	-8.77281	-11.0888	-6.63283	-13.136	-6.85951	-9.63079	-9.63001	-8.89546	-11.2495	-9.61175	-9.48718	-10.2601	-8.39374	-8.95072	-9.20923	-9.91862	-10.3881	-8.73809	-8.65531
1b4f	-11.5812	-11.863	-9.29364	-12.6612	-6.95426	-16.4574	-11.9498	-14.0846	-12.195	-9.70124	-15.6911	-10.2251	-14.7699	-12.5	-15.2983	-9.46132	-11.5527	-10.3731	-12.1451	-7.8983	-4.80174	-12.0302	-10.2791	-10.997	-9.80758	-9.82369	-10.986	-3.04019	-11.2688	-9.3955	-10.7428	-11.6711	-8.50002	-10.8168	-12.6424	-11.1574	-10.7259	-9.41516	-13.6159	-10.4542	-11.0105	-12.9941	-13.557	-14.4129	-11.4008	-12.0238	-13.6289	-12.2248	-9.81409
5UUI	-3.80917	-4.08401	-0.855845	-3.62958		-4.04525	-8.40486	-5.04236	-2.9296	-4.75314	-3.54096	-6.09772	-5.1467	-6.00872	-1.36545	-5.31394	-5.31976		-3.10413	3.37496	3.50021	-2.66167	-3.90619	-4.58587	-1.053	-3.29685	-3.53006	5.48891	-0.992015		-2.9688	-5.03204	-1.3235	-3.35068	-2.35419	-4.90381	-4.29454	-4.9597	-3.65728	-5.57956	-4.42791	-5.12023	-2.97688	-4.51067	-2.65239	-3.66484	-6.63992	-3.71805	-4.52149
1bwn	-1.80903	-4.12033	1.00637	-2.33133		-3.82936	-6.05824	-0.417298	-2.48621	-5.11452	-3.3156	-5.3788	-4.0432	-5.1854	-4.02743	-7.1003	-4.26577		-1.8932	4.0942	1.62582	-1.75844	-6.61541	-2.99024	-2.85591	-3.77656	-5.00179	8.02679	-1.33225		-2.93398	-5.53514	0.18324	-3.45291	-1.84917	-3.99587	-3.39774	-5.01023	-6.8836	-3.72459	-3.79608	-4.17329	-2.59999	-4.57527	-4.26321	-4.86635	-4.72258	-3.30553	-7.96003
5DXU	-6.60426	-8.41441	-1.62851	-7.26922		-8.72702	-11.0155	-7.08718	-6.76044	-8.04354	-10.6079	-7.79365	-9.4385	-10.8545	-3.49833	-9.46289	-10.8606		-8.52138			-7.96149	-7.30323	-8.09327	-4.71558	-3.31617	-6.55164		-5.9147		-9.42491	-8.11202	-4.25839	-9.40055	-7.96715	-10.7697	-9.11736	-9.32099	-8.84284	-9.45516	-9.39206	-9.26402	-5.46716	-3.67055	-9.60981	-10.0612	-9.56249	-9.40107	-8.92014
5TLT	-14.6391	-12.3674	-8.47288	-13.2406		-15.8916	-13.0553	-15.245	-16.4965	-14.7116	-15.8353	-9.67308	-15.026	-13.8141	-13.8626	-10.824	-15.2173	2.46336	-14.0145	0.482213	-2.21366	-13.4041	-13.6371	-14.3446	-15.7834	-12.843	-14.3672	1.55263	-9.0798	9.50053	-13.0183	-9.96319	-11.9333	-13.2023	-12.1041	-17.0729	-13.4203	-12.9326	-11.5014	-15.1077	-12.6723	-13.6166	-17.5006	-13.6513	-16.0024	-12.4546	-15.1057	-11.4549	-15.09
5AA9	-9.76973	-10.0915	-3.60468	-8.31409		-10.231	-10.4967	-8.99144	-9.6075	-9.04781	-10.0019	-7.40803	-8.84644	-9.92066	-9.09453	-8.60313	-10.3632		-9.28421	-0.343621	-4.09026	-8.8069	-8.47643	-8.73443	-9.25219	-7.6025	-8.95917	9.01858	-5.28101		-8.73504	-9.66437	-7.74648	-10.7779	-8.66422	-8.96974	-8.34962	-8.96221	-9.28376	-11.3324	-9.20187	-10.1813	-7.44421	-8.66346	-8.63906	-9.41408	-10.529	-9.35082	-10.9084
5VIO	-9.00636	-9.96197	-4.70638	-8.86084		-9.66454	-11.8524	-10.2878	-10.1685	-8.42735	-9.53807	-8.59827	-10.8796	-11.3516	-7.05412	-10.4747	-11.4303		-11.7164	-1.20635	-0.894135	-8.93429	-11.043	-7.69713	-8.39711	-5.69385	-9.13185	3.811	-5.49723		-9.72368	-10.8965	-8.44198	-10.208	-7.78288	-10.9058	-9.21863	-10.6552	-9.62858	-9.37159	-10.9063	-9.5288	-7.5819	-8.25505	-7.86328	-11.0126	-9.64571	-9.44745	-9.58535
5AAU	-0.913331	-11.6735	3.21069	-8.26255		-11.0034	-11.2124	-3.74522	-6.8687	-12.8233	-4.18795	-8.94901	-13.5487	-10.4103	0.260385	-10.2528	-15.0174		-10.4306			-7.03947	-6.63177	-5.29011	1.84546	-7.21131	-13.2762		-0.990995		-4.45816	-9.64692	-4.56775	-6.79586	-6.6239	-12.4844	-13.1307	-12.9208	-7.56494	-11.6376	-11.951	-8.65573	-4.15829	-3.59433	-4.42064	-7.58423	-5.15579	-8.86366	-11.6047
4dlj	-8.68154	-10.952	-4.88959	-9.79598		-11.6414	-14.6839	-9.77858	-9.50258	-8.4464	-9.71737	-9.3023	-12.6135	-13.3386	-7.50781	-11.8919	-14.6695	11.4779	-11.5288	3.7291	10.8283	-7.44651	-9.04345	-9.52517	-6.75151	-5.85294	-12.2199	9.9708	-6.42481	2.36614	-6.95456	-7.51739	-3.62703	-8.66256	-5.98691	-14.1416	-15.0204	-12.8325	-12.9025	-12.4962	-9.69659	-10.69	-10.7707	-9.51974	-11.1724	-9.19214	-11.7636	-8.42402	-13.5164
2of4	-8.36271	-9.75157	-2.11259	-8.88168		-11.3127	-13.014	-11.6568	-8.94858	-10.6726	-9.05227	-8.90652	-11.4213	-10.677	-5.6277	-9.68063	-11.2022		-9.7514			-8.76101	-7.05521	-9.76967	-4.93739	-7.80029	-11.4812		-6.4422		-8.29731	-10.3813	-4.29784	-10.9519	-8.25506	-10.5114	-10.1253	-10.5573	-9.02272	-11.6299	-9.90454	-10.4227	-7.46637	-7.33906	-6.97118	-11.1437	-12.6014	-9.51182	-8.87495
1h2k		1.46453				-1.64624	-4.73232	7.25215	5.92478	-0.835631		-8.94135		-6.09466		-6.9148	-4.44437		4.61217					2.7266		9.9976	0.833482		8.95079		10.6715	0.150753		12.3234		1.32865	-1.66791	-3.68441		-0.589716	-3.84432	-2.97371				-0.972404	1.75879	3.52997	3.01787
1qvn	-11.8271	-10.8445	-5.42825	-11.3322	-8.24687	-10.8171	-11.3252	-12.3827	-12.7829	-11.1182	-11.9981	-9.43159	-10.9889	-12.1183	-11.7859	-9.7435	-13.2263	-6.86595	-12.4916	-6.67305	-0.64866	-10.9013	-8.79951	-11.8738	-12.2544	-10.2652	-11.0426	0.511216	-7.21151	-7.83136	-8.36917	-11.9714	-6.71019	-10.1958	-11.2123	-13.4916	-11.7957	-11.8419	-8.72914	-14.0585	-10.9446	-10.7634	-10.9762	-10.5365	-10.607	-11.6571	-13.2654	-11.5343	-11.0148
3jbz	-7.67652	-8.60684	-4.1189	-7.61175	-5.33731	-8.94142	-10.0119	-9.63856	-8.77884	-8.74931	-8.86425	-8.02578	-11.3444	-10.4864	-7.39027	-9.25855	-9.92194	-3.80767	-8.77627	-3.8599	-4.56003	-9.63312	-8.92053	-7.97465	-10.2173	-6.21416	-10.1877	-2.14366	-6.74687	-5.12789	-10.125	-10.3801	-6.58083	-8.75934	-7.70497	-8.48843	-9.05817	-9.17159	-8.8538	-11.1549	-8.47724	-10.061	-7.05166	-9.92829	-9.23729	-8.93706	-8.3813	-9.4386	-6.86383
7RS7	-8.63278	-12.1895	-10.4692	-10.5432	3.79146	-10.0872	-10.2411	-9.14594	-11.5036	-12.1957	-10.7853	-8.51144	-16.7862	-13.1817	-11.0734	-8.23221	-14.0711	-3.61018	-14.3183	-4.88099	-7.57156	-12.0853	-8.61941	-8.42514	-8.74994	-8.46758	-12.2227	-3.40683	-7.00513	1.41871	-9.79968	-8.40214	-10.1799	-9.59233	-9.65161	-16.2297	-10.7935	-11.3242	-12.3081	-13.9811	-9.97221	-12.1561	-12.3849	-8.99161	-10.6342	-9.90565	-10.8221	-10.8512	-8.38279
5J87	-9.47161	-9.96116	-8.17857	-10.0118	-7.21836	-11.0276	-10.2619	-11.1057	-9.78084	-10.0069	-11.649	-9.28613	-10.2089	-10.3825	-9.44945	-9.93862	-9.22573	-5.45064	-8.46006	-6.20529	-5.61257	-8.7426	-9.5728	-10.0237	-11.483	-8.222	-9.21662	-5.02048	-10.2334	-5.86938	-8.64193	-10.7416	-8.3888	-10.0656	-10.1288	-10.7863	-9.61052	-8.69108	-9.60514	-9.56683	-8.74568	-9.85518	-9.47229	-10.5045	-11.2424	-11.027	-12.0722	-11.5947	-11.3696
3a4p	-7.63427	-10.526	-4.14191	-7.768		-9.68772	-12.1217	-10.107	-9.4763	-8.97218	-8.92456	-7.88835	-11.3624	-10.4327	-10.6373	-9.34157	-11.6379		-11.6262	-3.2311	-5.00732	-9.22931	-7.9845	-11.0417	-10.1992	-7.67371	-10.4927	2.22131	-6.24251		-9.53069	-9.95684	-8.86102	-9.35955	-8.96918	-11.2284	-10.8034	-9.72779	-11.2456	-14.6091	-9.67705	-9.85808	-10.3736	-9.51428	-10.0136	-9.79107	-10.2464	-8.66241	-10.7942
1kat	-7.34901	-9.29387	-5.63461	-8.36462		-10.6344	-10.5449	-9.02431	-9.25536	-11.005	-9.43197	-7.64693	-12.3875	-9.9922	-6.97067	-8.85348	-12.04		-10.9664		-2.14783	-9.48627	-7.85279	-9.36283	-3.68692	-7.7286	-9.53545		-6.27271		-6.87648	-7.78913	-5.97883	-7.06144	-5.99235	-10.8382	-11.2095	-11.6691	-9.03396	-10.8929	-10.5436	-11.0123	-7.60858	-8.33534	-6.58999	-9.73675	-9.43769	-9.22965	-7.27173
6VHG	-9.62055	-11.7807	-3.52906	-11.471		-11.9892	-12.465	-11.8483	-14.9552	-11.737	-11.0268	-9.74608	-16.8312	-12.9171	-6.53611	-10.5873	-14.162		-12.4952	-2.19532	1.64973	-12.166	-10.9743	-10.6638	-8.94634	-9.69598	-11.1862		-7.86067		-10.4623	-11.31	-7.0478	-12.6298	-9.82372	-13.1563	-12.2282	-10.3918	-12.7331	-12.081	-11.8475	-10.396	-10.8871	-8.91298	-10.75	-12.286	-12.0142	-10.8476	-12.9839
6CEF	4.02877	-7.04167	0.626175	-6.2798		-9.63958	-7.08489	-1.99815	-6.58141	-9.51464	-2.91996	-6.48535	-5.52699	-7.77291	2.75818	-8.33318	-9.50464		-6.44272		7.22267	-5.20068	-3.58088	-4.56219	6.44022	-1.01276	-8.55396		-2.17524		-3.1603	-3.5635	0.360455	-4.75828	-2.74883	-7.21891	-7.81491	-9.68207	-7.27625	-7.51671	-8.67863	-5.40705	-1.66239	-2.4854	-3.74045	-5.86666	-3.88152	-2.83357	-3.57707
1xj7		-9.79243				-8.73419	-9.54018		-1.27397	-10.4135		-8.97253		-12.1267		-10.2765	-12.2299		-8.22767			-0.866604		-3.34863		-3.94544	-9.29887		2.82035		-4.2379	-3.44926	6.67739	-5.2358		-9.76183	-10.71	-11.4912	4.28311	-12.9409	-11.0837	-6.62369		4.20823		-5.9389	-0.839556	-6.34656	-4.59076
6JZ0	-11.1465	-11.0017	-7.61884	-9.84858	3.5564	-11.7373	-12.7835	-10.4651	-11.5655	-12.1194	-10.425	-9.97852	-13.4895	-10.9127	-11.9071	-9.73709	-12.1031	-0.825137	-11.6555	-6.39256	-4.13173	-11.6557	-9.91996	-9.60017	-11.6545	-8.7383	-11.1455	-0.594576	-7.72177	-1.56493	-9.7547	-10.5145	-9.96909	-11.0491	-9.50987	-11.0344	-12.6649	-10.916	-10.824	-11.4539	-10.4644	-10.4747	-9.52697	-9.59674	-10.2592	-12.266	-13.8318	-10.8678	-10.8791
6VKO	-14.1349	-13.6541	-12.3085	-12.2132	1.51866	-14.815	-15.2206	-16.5175	-15.3032	-13.116	-14.1119	-10.2633	-15.9415	-11.964	-15.2684	-11.5355	-12.6396	-8.05573	-13.6586	-9.88088	-11.8176	-14.1237	-12.3691	-12.9835	-12.5281	-12.9817	-13.1491	-5.41342	-11.5473	-4.95631	-13.0165	-15.5315	-13.7609	-13.7894	-11.1568	-14.399	-10.9188	-11.3558	-15.0906	-13.4699	-11.1129	-13.7637	-15.3133	-14.9624	-14.3572	-17.8238	-16.3316	-15.1949	-15.9633
1h2l		-0.426457		14.7581		-2.30996	-5.46872	4.1641	5.18982	-2.01318		-9.70783	25.0235	-6.29512		-6.52373	-4.27369		3.32345			9.22933		5.12321		9.473	-3.32839		8.72564		9.97679	-2.10834		8.64977		-2.85378	-2.1523	-4.54798	6.11735	1.1075	-4.69302	-3.66634		16.4076		-1.79722	1.91132	3.22365	-0.069927
7A2A	-9.11385	-10.4026	-6.7791	-10.4209		-10.5398	-10.9265	-14.1169	-12.7863	-10.4494	-12.7205	-10.2856	-10.1739	-10.3084	-15.1779	-9.45062	-13.1344		-12.2121	-6.79839	0.143667	-8.98476	-8.10481	-11.7002	-10.0286	-8.96545	-10.489		-7.5874		-8.80677	-11.6956	-4.72811	-13.2024	-8.62381	-14.8407	-11.4601	-11.4266	-9.7241	-12.0286	-11.5521	-11.2116	-10.8192	-11.8483	-11.8184	-12.1587	-11.4753	-11.7308	-10.7171
6DUK	-13.5011	-12.1031	-2.93408	-10.0701	-8.54216	-10.9366	-11.6848	-14.7273	-10.8803	-11.144	-12.3187	-10.6884	-13.2753	-11.2703	-9.15475	-8.58261	-13.5213	-7.61163	-10.6352	-3.61879	6.32479	-11.6423	-6.82155	-11.7933	-7.18171	-9.9535	-10.3732	5.23609	-7.28974	-9.07728	-11.9462	-11.2011	-5.85893	-10.302	-8.68602	-12.5469	-10.4665	-12.8504	-12.779	-12.5188	-11.1246	-11.4786	-14.5832	-12.1579	-10.4112	-10.2331	-13.8146	-11.4934	-10.4148
5ZJY	-2.89143	-4.36864	1.47921	-3.17339	6.87906	-2.73002	-2.83403	-2.42508	-0.553689	-1.91914	-3.39633	-4.10035	-1.97721	-2.50422	-0.885948	-2.3149	-3.44414	7.2437	-2.58714	5.3094	6.53137	-0.551862	-1.62191	-2.82624	0.735339	-1.27774	-3.69475	6.29222	-0.891692	3.52734	-1.10214	-3.00537	0.929429	-2.24951	-0.841223	-2.2547	-1.77325	-3.27629	-1.98725	-2.42514	-2.43812	-2.37608	-0.588586	-3.17455	0.222997	-1.5747	-2.70796	-1.53351	-3.13109
5DXH	-7.15892	-7.22447	4.19344	-6.2063		-8.13014	-10.1344	-9.11511	-6.39977	-8.00227	-8.68149	-7.6858	-6.57346	-10.9555	-3.73423	-8.62991	-9.32435		-8.81827			-6.97736	-7.61764	-7.31457	-5.75925	-6.16493	-7.18178		-4.61308		-9.21834	-6.87621	-4.99286	-8.38997	-7.81302	-8.86407	-8.60485	-8.49837	-7.7129	-9.51834	-9.10742	-9.32031	-7.3351	-7.37473	-7.39107	-9.5967	-9.44363	-7.66826	-8.67855
2yq7	-16.7413	-13.4571	-12.4334	-13.8955		-12.7487	-15.7553	-15.2121	-16.0098	-12.0858	-14.0553	-9.83582	-16.0849	-13.3952	-11.3212	-11.6709	-12.6962		-14.16	-0.927876	-4.01124	-15.6181	-9.49591	-13.8361	-10.3277	-10.2319	-13.7129	-0.697385	-11.7162		-11.515	-14.9614	-11.2259	-14.4092	-13.483	-14.8365	-11.7427	-12.7037	-14.1268	-14.2603	-12.1524	-12.973	-13.2595	-12.7702	-11.8018	-11.9862	-15.27	-12.4477	-13.6845
1l8c	-3.01792	-4.20431	0.045439	-3.40253		-4.46565	-4.35521	-2.24208	-3.63349	-4.46844	-4.0988	-4.41099	-4.72609	-4.02775	-3.02764	-5.09669	-7.76044		-4.77836	5.69404	1.58179	-3.1588	-2.03427	-6.79193	-0.431397	-2.56554	-5.25367	7.98615	-1.50469		-2.97533	-4.92669	-1.16028	-3.49664	-3.4401	-5.5793	-4.33433	-5.74394	-4.16875	-5.85418	-3.94698	-2.72903	-5.05081	-3.90914	-0.684695	-4.66414	-3.66609	-3.72178	-2.56339
1s3u	-12.7776	-12.2432	-8.43738	-13.8172	-6.83417	-15.1828	-12.4088	-13.6872	-16.3278	-13.557	-15.023	-10.3011	-17.8522	-11.6183	-15.2493	-10.7953	-12.978	-8.00256	-15.4032	-6.59738	-5.88558	-14.1662	-12.5864	-12.9583	-12.7077	-11.2781	-13.6348	-6.30143	-10.0541	-8.26429	-11.2173	-15.2372	-8.88631	-13.7839	-10.8146	-17.1635	-12.8016	-11.2839	-13.7944	-13.5046	-11.5389	-12.4798	-12.9768	-12.7864	-13.5817	-13.7235	-13.8353	-11.8689	-11.8529
7RS0	3.69999	-10.1978	3.82321	-2.73844		-8.27283	-8.35954	-1.20831	-5.34755	-11.6083	-2.99678	-7.83249	-12.0468	-13.3301	7.59832	-10.2837	-13.5496		-13.1133			-5.02227	-5.80752	-3.2774	5.23331	-6.55572	-9.56487		-0.897847		-9.01173	-5.89469	-2.22526	-8.14161	-5.61037	-10.9352	-12.0164	-11.9941	-6.49519	-12.4776	-8.9415	-9.16677	-2.42522	0.129324	-1.39066	-8.38804	-4.67429	-7.08015	-4.70631
4iz5	-8.62208	-8.82478	-1.15475	-8.9782		-7.6909	-8.96163	-8.22254	-9.70657	-8.1661	-7.12428	-7.71464	-7.10722	-8.6991	-6.72086	-11.5387	-9.78987		-7.2637		3.32398	-5.80781	-5.88704	-8.91202	-8.08059	-6.71195	-8.61611		-7.54772		-6.24929	-7.91575	-4.24063	-8.81373	-9.14875	-9.05466	-9.47113	-9.74605	-5.94443	-9.04391	-8.31145	-9.96924	-7.8304	-6.42484	-9.64395	-10.1916	-9.07216	-8.58955	-7.41775
1qsv	-8.90872	-9.24219	-3.3523	-10.7571	2.80753	-11.5998	-11.7134	-9.42591	-10.0204	-8.57659	-12.0041	-8.89406	-10.926	-11.7606	-8.87748	-10.7851	-10.9875	-2.67028	-12.3794	-3.75691	-0.901626	-9.02311	-10.0551	-8.24714	-9.85863	-7.09486	-8.90027	0.320177	-5.28739	-3.46888	-9.15344	-9.98758	-7.59878	-11.0253	-7.75366	-10.6386	-10.7843	-9.74065	-10.8569	-11.028	-9.58352	-10.4826	-8.38828	-9.33147	-7.61765	-11.1438	-10.3379	-7.89028	-12.8345
4rwk	-9.06305	-11.2527	-8.49576	-11.6566	-2.68997	-10.8664	-11.5281	-12.2894	-10.151	-11.972	-11.7692	-8.63794	-13.4193	-12.1303	-10.7484	-9.60602	-11.5806	-8.04363	-11.7315	-5.37741	-3.09046	-10.9146	-8.96425	-11.6369	-10.0993	-9.33455	-11.3324	0.504304	-9.04357	-6.72409	-9.99278	-12.5571	-8.88281	-10.9332	-9.96065	-11.6665	-9.41546	-10.622	-10.9554	-11.5426	-9.58095	-11.6928	-9.06745	-10.7229	-9.97673	-12.3603	-11.1419	-11.206	-13.0255
3c8x	-12.2045	-13.2014	-6.80251	-12.2206		-12.2693	-13.0617	-14.0577	-12.3389	-11.3329	-12.5239	-10.2764	-14.0403	-10.6166	-11.6264	-10.951	-11.8923	2.52873	-12.7039	-3.55322	-1.42889	-9.68812	-9.28431	-13.6434	-7.74895	-12.1709	-11.5082	6.72213	-12.1676		-17.3266	-10.2737	-8.17825	-12.8159	-10.2938	-13.1664	-10.7502	-12.5579	-10.5283	-11.0755	-10.7887	-9.93021	-10.6228	-9.54369	-14.4483	-15.0922	-13.5656	-12.7263	-10.7153
3eqr	-12.337	-12.2694	-7.35594	-12.4244		-12.4161	-12.6693	-12.5237	-11.7363	-11.5946	-12.8854	-10.1881	-16.8653	-12.5931	-10.0554	-12.6166	-13.2824	5.70339	-12.3544	-2.61357	-3.01165	-11.0359	-13.1999	-11.08	-9.27092	-9.65218	-11.878	-1.8395	-7.74789	-0.053171	-10.1306	-11.0835	-9.29204	-11.8486	-10.7076	-12.4251	-13.4473	-10.4978	-11.2778	-12.7898	-11.6977	-11.7628	-8.87131	-11.8083	-12.0238	-14.1056	-14.5266	-9.02739	-10.7853
4WA9	-10.5629	-12.8961	-8.30493	-11.567	3.20435	-11.2385	-14.655	-13.5101	-12.8857	-11.0219	-11.7514	-9.75815	-14.813	-10.4081	-11.2317	-12.8005	-12.3123	-5.06747	-10.9762	2.13707	-3.68435	-12.1738	-9.75392	-11.2158	-8.75662	-10.7364	-10.9933	4.96785	-7.03543	-6.09038	-9.92708	-10.0108	-8.8274	-9.53386	-9.06244	-11.9626	-9.57671	-11.0104	-10.0978	-11.1798	-10.4098	-11.9955	-10.3772	-11.757	-8.93102	-11.2819	-13.4115	-10.7177	-9.33758
2uw9	-12.9504	-12.1835	-8.50623	-13.5858	7.11441	-10.4516	-13.0822	-14.8743	-15.034	-10.1416	-13.4734	-10.7333	-14.2873	-12.5492	-11.9545	-12.7297	-13.3274	-0.869683	-11.3183	-2.17188	-4.3254	-10.234	-11.7454	-12.3418	-12.1894	-10.3739	-12.3834	-2.11108	-10.6132	-3.5037	-17.9508	-12.0832	-9.06734	-12.2856	-11.7189	-13.3958	-12.2885	-12.3253	-13.9403	-13.0246	-11.4631	-13.049	-13.3767	-13.4413	-15.183	-14.5914	-16.311	-13.5299	-13.5164
7K1I	-11.6085	-9.67272	-5.56993	-10.2636	3.7898	-10.558	-9.43431	-11.6521	-10.3677	-8.96903	-11.6826	-8.67795	-11.5497	-11.104	-10.6871	-10.3747	-10.6164	1.25798	-11.9439	-3.47223	-5.21458	-9.97492	-8.95683	-10.7379	-8.96768	-9.11989	-10.4513	-0.255053	-7.26118	-4.75872	-9.40303	-12.3761	-7.04189	-11.0411	-8.23948	-10.9131	-9.22413	-8.79627	-9.18769	-9.72848	-8.65563	-8.99242	-9.78441	-12.8533	-9.29254	-10.155	-10.8939	-8.93057	-12.037
3fmn	-9.7065	-12.2785	-3.77681	-12.3286		-9.2602	-11.6329	-9.7288	-9.23777	-11.0844	-11.343	-8.61119	-9.89321	-9.30701	-7.70472	-7.73877	-10.9169		-8.61409		-3.06158	-8.57166	-7.99809	-10.678	-4.66207	-8.91346	-7.79145		-5.09152		-7.64741	-7.22089	-4.73093	-8.05953	-5.976	-10.3597	-9.81081	-9.34399	-9.1113	-9.98533	-8.79736	-10.5256	-8.29469	-7.84215	-9.5768	-9.81056	-10.2981	-8.33286	-8.70796
3pp4	-6.89343	-6.91152	-8.40913	-6.09916		-6.99812	-6.84479	-6.3116	-5.67209	-6.74847	-6.64264	-6.53144	-6.68891	-6.70015	-4.53183	-7.07934	-9.25235		-6.62428	3.12353	-2.31641	-7.14905	-6.34281	-5.81318	-4.69779	-5.92922	-6.57164	-0.026417	-4.09118		-4.80441	-5.22442	-5.39667	-7.44951	-6.12842	-7.72386	-6.18499	-7.73147	-6.65559	-6.96581	-6.42844	-7.37192	-6.36305	-6.50781	-5.73656	-6.91155	-6.75244	-6.1084	-6.08046
5DWE		-8.97828				-6.4045	-9.11204			-12.1746		-6.98961	0.197365	-13.1263		-8.87533	-10.7603		-11.1558			-1.29075				4.96182	-6.76062				-3.95779	2.6107		-3.30774		-8.39486	-10.7317	-10.595	-0.701873	-10.0454	-9.08328	-2.8775				-5.08797	2.59195	0.825314	-1.51492
4liq	-1.02859	3.01739		-7.86908		-4.36082	-13.647	-6.29742	-6.77222	-3.61952	-5.74626	-8.90593		-10.4796		-10.2339	-8.92485							-4.39289		-2.50327	-0.5574					-2.84786		-0.512768		-6.98667	-7.55193	-8.59385		-11.8166	-11.6967	-6.72515		-0.662724		-4.38765	-10.5334	-1.02728	-6.67566
2ofv	-12.361	-12.8897	-6.54325	-18.0779	-8.66093	-13.1318	-13.4261	-14.4038	-15.7391	-9.0989	-17.6444	-10.449	-11.7455	-12.9439	-14.4996	-11.9992	-11.8678	-7.73744	-12.9531	-9.28031	-0.124497	-10.7321	-10.2626	-15.1242	-8.29226	-9.16567	-10.5825	3.61714	-10.4785	-8.51297	-13.2544	-13.0387	-5.80332	-9.93133	-9.72912	-13.0206	-12.1246	-12.2809	-13.5365	-13.0327	-12.0084	-11.9649	-12.1289	-13.7817	-15.1882	-14.5649	-14.8662	-13.119	-12.4968
5VO4							-8.23433			-1.21618		-8.5722		-11.3488		-11.8212	-8.40019																				-7.87169	-9.6312		-5.84691	-10.9091
4bib	-5.93152	-8.94054	0.715161	-9.43972		-9.95379	-11.8133	-8.18797	-7.01388	-8.54022	-11.243	-7.59392	-10.2649	-10.7478	-4.48729	-9.79328	-10.1513		-10.4419		4.45129	-9.50221	-8.45796	-8.39746	-9.86268	-4.12735	-10.5417		-7.02262		-9.21711	-9.09884	-5.61556	-10.0713	-6.38004	-10.6544	-9.88753	-9.52569	-10.2168	-8.93632	-9.64898	-8.54025	-7.26225	-5.1157	-5.61543	-9.04591	-9.31427	-7.63415	-10.5065
2y8o	-15.0286	-14.8831	-14.3551	-14.5892		-15.4421	-15.0872	-16.9262	-17.6497	-14.0153	-15.0386	-10.6463	-18.227	-12.6964	-16.2046	-11.7056	-12.8386		-15.3395		-7.53245	-14.6785	-14.1738	-14.3103	-10.531	-11.8464	-12.8995	2.89988	-11.5481		-12.4214	-14.3464	-10.7069	-13.7225	-11.9547	-14.0897	-11.8613	-11.5589	-15.6567	-14.7511	-12.7454	-13.3664	-14.5643	-14.5043	-12.9497	-13.8072	-17.6492	-15.4625	-13.6535
4ni7	-15.7249	-13.1347	-7.05841	-13.6043	6.5507	-12.1094	-12.2588	-13.8758	-14.4299	-10.7969	-15.1675	-11.9577	-12.2367	-13.1593	-12.6239	-12.4954	-13.8089	3.30221	-14.1111	-4.78364	-2.80569	-14.9726	-13.0614	-10.4614	-12.0702	-8.69906	-11.939	3.00334	-8.57974	-1.23183	-11.879	-13.0002	-7.38399	-14.3535	-9.42524	-15.0829	-12.6807	-11.1254	-12.9476	-14.9403	-11.7649	-12.5997	-11.9666	-12.5846	-12.7174	-11.8146	-16.7265	-12.6447	-13.0343
3lmg	-13.4663	-11.508	-6.62413	-12.3738	2.32837	-12.9682	-11.5239	-14.0025	-13.5685	-11.2174	-12.0211	-10.6082	-11.9997	-11.75	-10.3444	-10.2461	-14.2039	-2.09753	-12.854	-5.44991	-2.30048	-11.2423	-12.8088	-11.7734	-12.1127	-9.79815	-10.3418	-1.37977	-14.1038	0.242923	-9.71746	-10.8677	-7.69378	-10.7913	-12.167	-11.6601	-11.4788	-11.1535	-11.3623	-12.8242	-10.994	-11.4149	-10.8524	-10.3455	-12.4117	-15.0678	-13.0957	-11.1653	-12.1389
5CAQ	-1.08209	-9.1054		-7.92919		-8.18148	-10.456	-6.83047	-7.45485	-9.56025	-8.26349	-6.88279	-10.4802	-10.1975	-0.12861	-10.6206	-9.81185		-9.58258			-7.60738	-5.17966	-7.2428	-3.21886	-6.73529	-8.01834		-4.74484		-9.26797	-6.33857	-3.61465	-9.39288	-5.53451	-9.80579	-8.36141	-9.9531	-8.10165	-9.79361	-8.65011	-8.00321	-3.70915	-1.78865	-6.02154	-8.38495	-7.62717	-9.61778	-6.78884
6Q7G	-11.304	-11.3736	-6.01215	-16.2978	-5.40683	-11.0699	-13.5063	-10.8555	-14.5842	-10.9078	-14.2644	-11.2068	-13.1636	-12.3501	-11.523	-9.5716	-11.1079	-7.7784	-10.8461	-6.32944	0.594165	-9.29319	-8.6519	-13.0034	-6.6737	-10.5743	-9.46908	5.46597	-5.24976	-3.28096	-8.40057	-9.60005	-7.6158	-9.81216	-9.54873	-10.9299	-10.496	-10.0288	-11.8126	-12.3108	-11.0061	-10.9877	-8.17296	-13.0908	-14.1363	-10.0124	-14.5124	-9.93335	-11.4794
5FQV	-7.34594	-10.5584	11.7871	-7.42324		-10.8452	-10.9112	-12.0518	-9.87516	-11.6341	-7.02586	-8.93055	-12.953	-11.2671	-4.93211	-9.44341	-12.9435		-11.9449			-7.7727	-7.61359	-8.57603	-8.17286	-8.25821	-10.8264		-5.38443		-7.00914	-10.1511	-7.30336	-9.02035	-6.42912	-12.5883	-11.4422	-11.8408	-7.24613	-12.3605	-11.1267	-11.3339	-8.66339	-7.05009	-3.25849	-9.02258	-11.0971	-9.72175	-9.27804
4rwl	-9.90137	-9.36735	-7.32274	-10.45		-11.2887	-10.0661	-10.1923	-10.9385	-10.2466	-8.96446	-8.49987	-13.2299	-10.5685	-9.30059	-8.49714	-11.3746		-9.65507	-2.0936	-3.57472	-8.93892	-9.13666	-9.72276	-8.2607	-10.6526	-11.2121	1.53501	-9.16995		-9.66979	-9.75221	-8.14324	-10.4139	-8.8331	-11.0236	-10.3278	-8.64515	-9.86138	-10.8927	-10.8989	-9.80455	-9.13286	-9.32853	-9.9369	-11.1886	-12.3464	-8.5886	-10.6958
5JT2	-14.7551	-11.3836	-7.71395	-13.5075	-12.8543	-13.4501	-13.2505	-14.2218	-17.5846	-11.2989	-12.7245	-10.7145	-11.5462	-12.7334	-15.5039	-12.2997	-14.0476	-10.3318	-13.4404	-14.0968	-1.9718	-11.1468	-10.3306	-12.4833	-12.8572	-10.4025	-11.9432	-1.62898	-9.78824	-12.1238	-11.0156	-13.3212	-11.229	-13.9994	-10.5137	-13.3702	-10.7112	-12.6148	-13.4944	-13.9547	-11.6655	-11.9179	-14.0653	-13.2266	-15.4641	-14.81	-12.6555	-12.5934	-13.8952
6VHN	-6.23481	-10.1908	-6.74303	-9.61793		-10.1588	-9.92878	-8.3894	-8.19905	-9.52001	-9.03452	-7.85577	-12.7751	-8.72618	-7.73589	-8.13001	-10.319		-10.377	6.03242	-1.64155	-10.8019	-6.36266	-7.69446	-5.68474	-6.58282	-8.40832		-6.58674		-8.50769	-8.40971	-5.47573	-8.87767	-7.62667	-10.0248	-9.24827	-8.65624	-9.36271	-9.5836	-8.61292	-7.73273	-8.22814	-6.56232	-8.81797	-9.94147	-10.0753	-7.61661	-7.36207
1kmv	-12.1171	-12.5739	-9.33946	-11.2285		-13.8984	-11.766	-12.7554	-14.8227	-12.1681	-11.8725	-9.44415	-15.3927	-12.8021	-11.0093	-11.6212	-13.9384		-13.3458	-8.16274	-3.5482	-13.4907	-13.3303	-12.918	-9.31479	-11.9605	-13.8223	5.99645	-10.9286		-10.3152	-12.4091	-9.98893	-10.3933	-11.6555	-13.9227	-14.3992	-12.8717	-14.5637	-13.9178	-12.1055	-13.3452	-13.4986	-11.5458	-10.7897	-13.9452	-15.8843	-12.4512	-12.4362
1s9i	-13.2988	-10.7421	-5.94705	-11.7996	-8.00199	-10.5355	-13.0231	-12.1672	-13.5798	-8.17577	-10.7268	-11.1056	-9.80938	-11.2837	-11.4342	-10.6155	-10.9429	-3.23641	-10.5259	-5.90096	-1.302	-9.30035	-7.432	-11.4275	-7.51349	-9.92101	-10.7361	0.802517	-8.33292	-5.43886	-13.6642	-9.32637	-8.81967	-11.1159	-7.63481	-11.4824	-12.0376	-10.2368	-9.37444	-11.9698	-11.6702	-12.6754	-10.2447	-12.1825	-11.4695	-11.4593	-12.9987	-13.7715	-13.9703
1d7j	-10.1378	-10.8082	-3.31674	-10.6747		-10.6665	-12.1324	-11.5685	-8.67984	-9.7091	-10.747	-9.23854	-11.0427	-12.6114	-8.09494	-10.1362	-13.1744		-12.825	0.167547	6.47986	-9.80326	-9.7507	-8.76269	-10.1997	-8.48589	-10.9126		-6.15888		-8.96356	-9.43747	-6.48076	-12.724	-8.7688	-14.0008	-12.5889	-10.7794	-10.4769	-13.9671	-10.5505	-10.5386	-8.96012	-9.4133	-9.03195	-9.90279	-11.6489	-10.1402	-10.7644
6XKR	-1.94137	-2.37622	1.174	-1.90773	2.59777	-4.13252	-2.62238	-1.44675	-2.93181	-1.92992	-3.13243	-3.70703	-1.67715	-4.43303	-1.93039	-5.7785	-4.10416	3.59616	-2.39668	3.26272	0.716477	-2.0001	-2.66491	-3.6344	-1.40246	-0.985578	-5.18636	2.95377	-3.78659	3.86368	-4.12439	-3.86381	-1.10353	-2.5809	-1.70579	-4.02758	-2.64212	-3.48959	-4.90254	-4.54678	-3.4237	-3.42694	-1.06789	-3.3192	-3.30768	-6.25258	-4.25948	-2.82264	-3.98068
3nhn	-7.58283	-12.289	-4.92751	-6.60211		-9.88816	-11.994	-9.49011	-10.7281	-11.7774	-7.96736	-9.62971	-12.2907	-12.8546	-9.10868	-9.93219	-12.9785		-13.4517			-9.33243	-6.00372	-8.63101	-7.76714	-6.70435	-12.6057		-6.01112		-10.026	-9.64995	-8.69737	-7.24112	-7.38311	-12.178	-11.6723	-11.1699	-7.38918	-12.2068	-10.5735	-8.98271	-8.76397	-7.14848	-4.78274	-8.65544	-8.4621	-8.07087	-10.0548
3nnw	-10.6061	-13.0046	-9.73324	-13.0104	-4.34227	-14.9632	-11.6123	-12.8867	-12.5276	-11.4091	-12.9448	-10.9634	-11.1743	-11.5363	-12.5172	-11.0052	-11.8092	-2.37783	-12.4121	-4.3885	-2.78644	-11.9893	-11.4401	-11.4133	-10.5433	-9.5269	-11.3651	-2.07907	-12.7696	-6.30402	-12.6582	-11.7954	-8.88468	-12.0041	-10.7245	-11.8667	-11.2857	-9.96859	-11.261	-12.4549	-10.7382	-11.935	-11.9835	-13.7977	-12.4803	-11.9493	-12.5546	-12.0519	-13.8664
6H6A	-7.58745	-8.788	-0.030362	-8.33048		-9.54143	-12.0542	-8.22612	-9.26186	-12.8058	-7.65889	-12.2411	-8.75399	-13.5873	-8.10683	-11.3336	-13.6115	30.8762	-9.81373	13.8432	7.45947	-8.64328	-4.65551	-9.64921	0.286858	-7.64478	-10.1263	15.6565	-2.30737	31.4581	-3.34058	-6.91474	-1.64095	-4.41072	-3.71808	-10.5086	-11.1817	-11.9471	-6.19808	-9.91444	-14.8811	-9.30949	-3.42171	-6.5275	-5.01683	-8.63213	-9.30766	-5.98991	-8.42266
2pkl	-2.38979	-5.02297	-0.288076	-4.33316	6.43944	-4.98181	-5.94403	-2.36295	-2.90194	-5.62571	-4.27648	-5.52282	-4.40994	-6.45497	-6.66149	-4.81619	-6.89446	9.10427	-5.54041	4.86694	3.08068	-2.5903	-3.16053	-3.55972	-0.916492	-2.81185	-5.49463	5.87195	-3.27169	4.48855	-3.55243	-5.69496	-1.98336	-3.48927	-1.9544	-6.72291	-4.42064	-6.16698	-4.36856	-4.71655	-5.06783	-4.19058	-4.4491	-3.21259	-2.22819	-5.15434	-4.08974	-4.18723	-6.74803
3hng	-11.0632	-11.8403	-5.22462	-14.7849	-3.49656	-12.5155	-13.0978	-12.9545	-12.7045	-11.3578	-16.5856	-10.0432	-11.9341	-9.935	-12.9492	-9.90639	-13.168	-7.68579	-12.5299	-8.32093	-2.37059	-8.81172	-12.4635	-15.4447	-9.84385	-10.5164	-8.17474	9.94394	-9.08288	-5.7879	-13.2621	-12.5265	-6.1465	-11.5811	-8.37491	-14.1814	-11.9366	-9.37517	-10.251	-14.8766	-13.1463	-11.491	-9.84221	-12.32	-10.7868	-11.299	-13.9356	-12.6137	-14.6859
5TLO		-9.04184	5.71002	0.089248		-6.88478	-7.98665	1.09803	1.12189	-10.4952	3.29983	-7.69116	1.48321	-12.9186		-9.59546	-12.7318		-11.4002			-4.48604		-1.80582		-3.53831	-8.08803		3.5442		-6.90113	-3.43861	4.26003	-6.14402		-10.9497	-11.6384	-10.2764	3.42701	-13.7844	-10.6635	-5.50616	1.1364	1.87714		-7.54519	-3.38621	-4.18249	-4.75524
5U9D	-8.81292	-10.3112	-6.81449	-9.95758		-11.4174	-9.96892	-9.73944	-11.0158	-9.72093	-10.6696	-9.5938	-13.4094	-9.85566	-10.1146	-10.9382	-14.3225		-10.0272	4.25671	-5.34971	-10.4441	-8.39009	-9.34307	-11.636	-7.31887	-9.34672		-7.66838		-10.0329	-8.64296	-6.7587	-10.1084	-7.4711	-13.7949	-11.3553	-11.0232	-11.1712	-13.1922	-10.9122	-10.2073	-8.52766	-13.1335	-8.58229	-10.7838	-10.3522	-11.9119	-9.54314
2fsl	-6.87898	-5.39923	5.73288	-8.15451		-7.75481	-12.7951	-10.3145	-7.42572	-5.84516	-8.32905	-10.2227	-2.54796	-8.16777	-10.5642	-10.8623	-8.2459		-5.747			-2.73659	-2.81111	-10.0323	-4.72547	-7.64728	-7.98838		-3.71767		-7.05126	-4.89937	-1.26099	-9.17657	-4.44034	-9.00436	-7.19335	-7.94791	-7.21179	-8.17756	-8.10926	-9.25538	-5.66349	-11.9747	-6.26033	-5.43199	-9.49766	-8.13563	-9.31869
3c4f	-1.02859	3.01739		-7.86908		-4.36082	-13.647	-6.29742	-6.77222	-3.61952	-5.74626	-8.90593		-10.4796		-10.2339	-8.92485							-4.39289		-2.50327	-0.5574					-2.84786		-0.512768		-6.98667	-7.55193	-8.59385		-11.8166	-11.6967	-6.72515		-0.662724		-4.38765	-10.5334	-1.02728	-6.67566
6D0F	-6.79186	-10.8302	-3.21261	-8.07134		-10.2234	-10.413	-8.23841	-9.83825	-13.0242	-10.9262	-8.89083	-10.8852	-11.2618	-9.19586	-9.21357	-14.0156		-11.8994			-7.28287	-8.91487	-8.17133	-8.21934	-9.03174	-9.69845		-5.59742		-7.05176	-10.0153	-4.72815	-8.21584	-6.50915	-12.0504	-10.2011	-10.1737	-10.5931	-11.3265	-10.5847	-9.83775	-10.6261	-7.26405	-8.07402	-8.27654	-9.78771	-7.29121	-8.61284
1qpl	-7.15325	-9.60087	-9.23359	-7.50188	-0.944552	-9.60778	-10.6063	-6.37119	-7.93574	-9.3437	-8.43789	-8.90041	-9.41553	-8.9355	-8.59729	-9.49717	-10.1842	-5.56843	-9.38297	-3.19837	-6.87769	-8.77458	-7.5922	-7.33174	-6.71092	-5.70366	-9.12183	-2.75346	-7.69876	-1.99672	-9.0155	-7.81445	-5.93542	-10.4689	-8.24913	-9.9702	-8.58026	-9.11707	-7.38906	-8.72362	-7.48904	-7.94684	-7.63174	-5.91296	-9.94236	-9.60914	-9.4633	-7.67606	-8.05128
4WHZ	-13.1001	-11.4212	-4.32483	-11.4676	-2.83388	-10.6187	-12.4215	-12.7025	-13.4415	-13.2339	-12.812	-10.5227	-10.7766	-11.8761	-14.0014	-9.79728	-12.6418	-4.46862	-12.7393	-6.73002	-0.544484	-10.196	-10.8115	-10.6677	-8.70078	-9.59678	-11.6307	2.12053	-4.77338	-6.90629	-10.0038	-9.58584	-5.45424	-11.018	-8.44235	-13.3674	-12.7367	-11.7917	-9.90877	-12.9053	-12.0908	-11.0413	-9.8753	-11.3536	-11.1819	-12.0192	-12.3019	-11.2444	-9.71179
3da6	-12.6739	-12.4677	-3.16002	-11.7499		-10.4187	-13.3378	-15.0225	-12.1652	-11.6384	-12.056	-9.97972	-15.7961	-12.0545	-12.055	-10.0054	-11.9597	-3.20475	-11.5	-4.59479	-1.90595	-11.8358	-7.44398	-10.7283	-10.3068	-9.99679	-11.4311		-6.7428		-9.96101	-11.6496	-7.05581	-10.5323	-10.4933	-11.4577	-11.4148	-11.0639	-9.29249	-12.3525	-11.0811	-10.8971	-10.4866	-12.6182	-10.292	-11.2213	-12.4582	-13.9961	-9.8811
1yy9	-12.4281	-12.1674	-3.47854	-12.3644	-11.6762	-11.5132	-13.7798	-14.2007	-14.6164	-10.4749	-13.5996	-11.8154	-14.2509	-10.6027	-11.3138	-9.79401	-13.3825	-10.1673	-12.6646	-6.12695	-0.347604	-11.4694	-10.8355	-13.7622	-10.539	-10.5191	-10.0134	7.08639	-6.88854	-8.4505	-10.6165	-9.24543	-5.05924	-11.0024	-8.833	-15.2604	-11.2381	-10.8125	-10.0076	-11.7565	-10.6853	-12.0187	-12.5576	-14.4074	-11.6048	-12.553	-12.6849	-12.044	-12.9219
6B9L	-6.88604	-14.4135	-1.66522	-7.35074		-7.8367	-9.85744	-10.4977	-6.85584	-8.7654	-10.0785	-9.72913	-8.49705	-10.506	-7.51031	-10.0035	-9.8381	10.3361	-10.3413	2.94869	2.90175	-7.97902	-9.04604	-7.89408	-4.54362	-5.4643	-8.38118	7.381	-6.73945	8.49475	-4.00905	-8.46308	-4.28805	-8.82151	-4.71704	-10.5407	-6.995	-7.13776	-9.7348	-7.48767	-11.2894	-8.64839	-4.59433	-11.6801	-8.36216	-9.03493	-8.7498	-9.46615	-7.85025
3wf5	-10.0332	-13.1554	-7.83562	-12.9271		-11.9867	-11.67	-10.9818	-12.1813	-12.6585	-13.8317	-11.3721	-15.1028	-12.0397	-9.56886	-11.2591	-13.0863		-13.1048	-1.42949	-5.29902	-12.9241	-8.89236	-11.1033	-7.80323	-10.5509	-11.916		-8.4215		-13.5394	-11.927	-7.69875	-12.2018	-9.61103	-12.6741	-11.9089	-12.6098	-12.6218	-13.6645	-10.3152	-11.9131	-10.5652	-9.34699	-10.9812	-11.6749	-11.4016	-12.5676	-13.2917
5LXP	-3.28648	-7.75896	1.37844	-5.86671	10.1765	-7.27851	-9.33061	-3.63103	-6.079	-6.38671	-5.77534	-7.14786	-5.37857	-9.80289	-4.74111	-8.31704	-8.64189	4.52975	-8.25705	3.22362	2.50504	-6.07744	-4.30407	-4.23839	-1.38641	-2.62244	-5.7208	3.60575	-2.46339	4.80701	-4.96938	-6.07106	-3.72814	-6.15284	-6.07251	-7.72381	-8.93715	-8.1847	-9.43152	-7.56649	-7.92746	-7.55352	-4.18301	-3.64708	-4.45422	-6.85635	-5.34621	-7.82661	-7.20229
3hkv	-11.6088	-8.79309	-3.38657	-11.2731		-7.08533	-12.7659	-9.53759	-14.4288	-6.99662	-13.7405	-9.73879	-8.44419	-12.3355	-11.0393	-10.4779	-13.2592		-12.8407	-4.66543	3.86779	-6.22782	-12.3324	-10.076	-9.45987	-7.68837	-9.31898	8.58317	-4.68405		-10.0963	-9.53553	-4.66009	-9.71014	-6.81249	-10.9827	-11.6352	-11.5037	-9.38151	-11.4238	-11.9066	-9.51868	-8.26905	-9.51019	-8.29963	-10.7996	-11.6907	-13.0838	-11.4919
5B8D	-3.25564	-7.32919	-0.097435	-5.19475		-6.38398	-8.52427	-5.68553	-5.38558	-8.22969	-3.80894	-7.7166	-5.26939	-10.7581	-2.85398	-9.00764	-9.53768		-6.68993	4.00474	6.11834	-7.62961	-3.51134	-7.61943	0.475279	-3.7457	-6.20398		-3.68622		-4.39431	-6.71737	-3.60889	-6.63863	-4.88188	-6.79284	-8.43465	-8.59262	-7.90071	-10.0025	-7.6233	-8.09231	-3.52595	-3.30584	-3.85302	-5.79886	-7.49071	-4.01124	-5.54952
3ppj	-14.9919	-12.913	-10.6026	-11.4272		-14.656	-15.156	-12.5733	-12.3037	-11.4619	-13.3568	-11.3196	-14.9987	-13.1585	-8.58093	-11.3545	-14.1935		-14.0598	-3.38458	-7.47843	-11.94	-12.7166	-11.1662	-10.4859	-11.0667	-12.0826	8.07456	-9.65143		-10.3033	-12.0269	-10.4946	-12.068	-13.3641	-13.1621	-11.9779	-11.6718	-12.2543	-13.3338	-12.0005	-11.0703	-10.8818	-10.7832	-12.0117	-14.4749	-14.5812	-10.3776	-13.0102
1l2j	-11.3829	-12.1323	-6.65706	-8.56791		-10.9016	-11.9858	-10.7646	-10.0675	-12.7247	-10.6434	-9.25335	-8.33225	-12.959	-9.30966	-10.1039	-12.8315		-12.292			-8.85301	-7.82458	-9.32279	-7.94161	-8.99498	-11.2963	17.0666	-6.85554		-9.08069	-10.1876	-8.90288	-9.80544	-8.21693	-12.5954	-11.5346	-12.116	-8.95172	-14.1807	-11.194	-12.162	-12.0281	-9.42016	-10.8153	-10.2376	-10.7946	-10.4053	-9.89779
2qtu	-8.22547	-10.8114	-5.52851	-8.06505	1.52108	-9.01528	-9.67788	-11.0455	-9.08585	-8.7891	-12.7091	-7.45057	-7.39718	-12.3945	-8.90755	-10.1766	-13.189	-3.51326	-11.9784	7.10484	0.573552	-6.88568	-6.80429	-9.14382	-7.89926	-7.09727	-8.5802	4.80757	-5.88385	-1.7334	-9.24369	-7.73813	-4.62308	-8.65065	-5.01335	-9.88668	-10.1855	-9.78914	-6.94944	-11.5537	-10.7676	-8.58936	-9.16876	-9.09077	-10.4129	-7.74801	-9.25083	-9.40699	-8.41116
1lqb	-11.618	-11.3651	-7.745	-15.2265	4.82743	-12.2984	-13.8458	-14.0844	-13.0807	-11.4989	-11.5129	-8.86097	-13.5606	-9.74226	-11.5024	-9.21081	-11.037	-2.66442	-12.015	-9.02922	-4.9857	-10.5531	-12.0146	-11.9091	-10.3368	-11.1786	-10.8141	-0.388907	-7.36849	-4.13606	-9.85836	-9.56332	-9.67084	-11.4615	-9.88016	-11.034	-10.4009	-9.00706	-9.95677	-11.3238	-10.5997	-11.5838	-10.3511	-10.7386	-11.2	-12.402	-14.0683	-10.2353	-12.4898
3o8t	-9.01783	-9.88815	-4.44207	-11.7314		-10.6833	-11.4022	-12.4463	-11.0255	-8.73959	-11.5586	-8.86369	-10.5105	-7.68727	-12.684	-8.7012	-10.3897		-9.85245	-3.32257	-3.19952	-8.82697	-9.55146	-11.6558	-8.96931	-7.60497	-10.409	-0.42324	-8.07038		-8.54054	-8.34053	-12.7613	-9.27919	-7.29444	-10.3216	-8.5699	-8.21394	-11.0013	-9.33743	-9.11649	-10.0056	-10.3923	-11.9301	-9.3992	-10.2764	-11.7546	-10.664	-11.8466
5OAZ	-9.173	-9.41217	-4.20099	-10.5892		-9.91194	-9.76568	-11.4459	-11.9262	-7.86297	-10.512	-8.26974	-13.0989	-10.4503	-10.6341	-11.7684	-12.5804		-13.2156	-3.43508	-4.07643	-9.34574	-9.12935	-10.8803	-7.96892	-8.25761	-8.80802	3.05695	-6.11159		-8.36773	-8.99548	-5.53451	-9.4444	-9.36444	-12.5258	-9.67996	-11.8242	-10.2761	-13.8797	-10.7427	-11.0935	-9.85598	-10.3359	-10.9125	-10.504	-11.7451	-11.6353	-11.0237
1ad5	-11.6504	-11.6888	-5.51051	-12.0004	-5.1233	-10.79	-11.1785	-12.9863	-12.0657	-9.9583	-10.3668	-9.39171	-12.753	-12.0557	-8.50491	-10.7215	-12.4475	-6.34746	-12.3094	-8.71605	-4.89943	-10.1069	-11.9919	-9.62611	-10.3705	-8.89805	-11.7896	-1.65396	-9.47066	-7.55344	-10.8838	-12.2259	-6.42871	-11.464	-10.9082	-10.2534	-10.3638	-10.491	-12.1024	-11.0933	-9.69554	-9.96157	-10.5468	-11.9123	-9.76828	-12.0237	-12.298	-11.1771	-10.8767
3vs0	-12.1852	-10.0478	-4.90269	-11.6529		-14.4314	-11.86	-17.0689	-10.8262	-10.8962	-11.9693	-11.2042	-14.0247	-12.5791	-9.94431	-9.8508	-11.6833		-11.6581		2.47333	-9.85007	-10.2919	-13.1304	-12.1924	-7.78639	-10.1247		-8.468		-12.1966	-10.553	-7.23496	-10.2756	-11.1029	-12.665	-10.5212	-9.593	-13.4102	-12.4561	-12.639	-11.3772	-10.3176	-11.9765	-9.12319	-10.8621	-15.3295	-12.0007	-13.2017
4aza	-7.18925	-8.35747	-4.24724	-7.1844		-7.55446	-11.8167	-5.97032	-7.85616	-8.83957	-7.0605	-7.41395	-7.9542	-10.4434	-5.6039	-11.7007	-9.92662		-8.18379	1.1977	-4.64734	-6.7745	-8.02303	-8.80095	-8.48024	-5.53963	-9.04199	0.901703	-6.32622		-6.38903	-7.02655	-4.95299	-8.38926	-7.0982	-9.35747	-10.6594	-9.18068	-8.59938	-9.98983	-9.39913	-8.31669	-5.93011	-6.18934	-7.6654	-10.3171	-6.71808	-7.06169	-9.15098
3c4h	-10.0648	-13.3844	-10.5223	-12.4794		-12.1048	-13.594	-13.771	-15.2709	-11.3044	-12.4664	-9.88912	-16.7745	-12.8319	-12.4048	-11.948	-11.8228		-12.3046	-3.35311	-9.28885	-14.3956	-8.48074	-12.2466	-9.81707	-10.0473	-11.4331	4.39204	-9.9555		-12.3554	-14.5937	-9.64691	-10.7148	-9.3368	-12.2156	-10.6706	-11.7804	-13.9894	-13.718	-10.7025	-13.4124	-13.1099	-12.1127	-10.9861	-13.2327	-15.5768	-12.757	-15.4814
5VI6	-4.58422	-5.16914	-2.59515	-6.41378	3.25667	-8.52393	-7.55743	-5.62465	-3.74371	-4.15693	-5.86583	-8.15756	-7.25857	-6.42808	-10.5618	-5.84509	-8.50805	0.322002	-3.97467	1.42883	1.02596	-3.85151	-4.14159	-8.35427	-3.38529	-2.49829	-6.85802	-0.13215	-3.76719	0.886121	-3.83273	-5.25878	-3.48519	-3.82133	-4.35051	-6.06796	-6.71077	-6.46085	-5.66911	-5.77151	-7.09359	-4.87821	-4.75065	-8.97344	-4.98521	-7.68266	-5.93277	-5.76355	-6.84928
5EKO	-7.71635	-8.66285	-6.71238	-10.5893		-8.87425	-9.03744	-12.9594	-10.0852	-8.54014	-11.9938	-8.29242	-5.6188	-8.27436	-9.53878	-8.92665	-9.57055		-10.0788		-4.46562	-7.70041	-6.70343	-10.173	-10.197	-5.5883	-7.33294	-0.199999	-9.18148		-10.7727	-12.5365	-9.28341	-8.80376	-6.41061	-11.2741	-8.1051	-9.03049	-7.4383	-9.17319	-7.97298	-8.48179	-10.2017	-13.1455	-7.92966	-8.87673	-13.079	-11.0528	-11.3931
1u9e		-8.88874				-5.10783	-12.3264			-9.84529		-9.14032		-14.1787		-10.6795	-11.7436		-8.67071					1.99911		3.19405	-6.13635				-3.81603	-1.67479		-2.40003		-7.48102	-11.6002	-10.7606		-9.61022	-11.7391	-5.62487				-2.19398	2.10585	-4.15238	-1.8528
3fkl	-9.36425	-9.63589	-3.62974	-15.2367		-9.82868	-11.5452	-10.4919	-11.524	-9.45553	-12.2388	-10.4771	-12.3004	-12.6365	-8.95688	-10.288	-12.0919		-10.1221	7.97044	1.05339	-8.00613	-9.88414	-11.9384	-7.51196	-9.5038	-8.98401	10.0797	-6.74177		-7.90275	-9.58972	-4.48843	-10.518	-8.7072	-9.49189	-9.59717	-9.4866	-10.1396	-10.2793	-10.1599	-9.92158	-8.1345	-10.9441	-10.7833	-10.4988	-13.476	-8.22598	-11.3169
4g95	-11.6107	-12.3192	-9.13082	-13.1579		-15.8939	-11.7705	-12.6782	-14.6301	-12.0204	-12.9719	-10.2836	-16.712	-11.2527	-13.3549	-9.89927	-12.3215	0.277191	-14.0862	-4.86746	-7.7589	-12.153	-11.8605	-12.5263	-12.6797	-11.0177	-12.5589	-0.549635	-10.5206	-1.16316	-11.0964	-13.1412	-8.72167	-11.4242	-9.80481	-15.0894	-13.0437	-10.8756	-13.7221	-12.5467	-11.828	-13.1492	-12.8356	-11.6553	-14.8613	-13.2463	-14.167	-14.0759	-14.3169
5Y9T	-6.2999	-7.60837	-3.50522	-7.13902	-2.64271	-8.15552	-8.29085	-7.54023	-8.43486	-8.24545	-9.14157	-5.88194	-8.46062	-8.93415	-7.56324	-7.69243	-7.99869	-3.8615	-7.39046	-2.23668	-3.74918	-6.95762	-6.73259	-8.52446	-9.94205	-6.44371	-8.36848	0.441343	-4.51083	-5.43719	-8.93255	-6.32596	-4.84458	-8.30787	-7.87147	-7.81325	-7.16127	-7.8739	-9.17541	-8.62615	-7.24813	-8.69939	-7.12031	-8.54793	-7.69893	-7.48858	-9.53546	-9.59411	-8.98855
4ll0	-1.52236	-1.90173	2.66889	-2.59774	8.14735	-2.36545	-3.38783	-1.3175	-1.7131	-3.13515	-2.25773	-4.19811	0.024579	-4.01131	-3.13103	-4.08206	-3.43493	5.37543	-1.7747	3.80262	4.79863	1.3922	-0.278798	-2.9988	-0.105176	0.629266	-4.9383	10.3386	-0.34688	6.25357	-1.83169	-1.48822	1.9526	-0.670677	-1.31861	-1.59322	-3.80145	-3.95898	-1.83015	-3.47091	-2.24617	-3.19233	0.355493	-2.00336	0.615258	-2.86074	-1.02548	-4.09723	-1.15633
2j6m	-10.4493	-9.74761	-6.98542	-9.94005	-0.997796	-10.2445	-10.952	-10.2476	-9.57632	-10.9372	-10.2536	-9.1416	-11.5584	-10.852	-9.69701	-10.7896	-10.8018	-4.03944	-9.84633	-2.62358	-1.54156	-9.94333	-7.93304	-9.0825	-8.40828	-9.42228	-8.97627	-0.243492	-7.26438	-5.16488	-9.26242	-8.44244	-7.04933	-10.7144	-9.39255	-9.98466	-10.8084	-9.24287	-10.172	-10.5547	-9.79139	-10.179	-9.42975	-9.17366	-10.2524	-9.74493	-12.3451	-8.92956	-10.3254
4qa5	-6.35638	-7.1217	-3.36986	-6.94834	-1.18937	-8.91357	-8.12704	-6.31564	-5.54894	-5.56473	-6.41012	-7.87395	-7.00401	-7.02015	-10.3524	-7.55294	-10.0682	-4.33388	-5.98056	-1.78547	-1.61301	-5.80713	-4.87113	-9.42772	-5.01905	-4.22821	-7.56185	-2.11449	-4.58932	-3.15752	-6.3297	-6.41839	-4.65285	-4.52539	-7.73644	-6.90186	-7.81183	-7.04594	-7.39766	-8.47486	-7.46805	-5.34648	-4.64899	-7.98926	-7.45803	-6.37162	-7.92593	-5.76708	-8.30909
3e+88	-12.476	-12.2437	-9.3271	-12.9939	-4.45491	-13.9581	-13.1255	-16.5465	-15.1241	-11.8066	-14.3395	-10.7107	-14.0656	-11.4187	-13.8769	-11.5992	-14.0106	-10.1166	-12.3803	-3.53791	-6.67148	-11.4394	-12.2907	-12.7062	-10.2347	-11.5349	-11.6105	-3.71227	-13.1124	-4.69041	-14.7904	-12.9456	-9.10298	-13.5961	-11.3527	-15.0984	-11.3863	-11.9152	-17.3319	-13.133	-10.9538	-14.5907	-12.4546	-14.642	-15.8195	-12.3544	-15.4413	-13.7143	-11.9575
3lhj	-8.2649	-10.4348	-2.54896	-16.1702		-10.2853	-11.8035	-11.18	-12.2725	-10.5374	-11.0801	-10.4076	-12.774	-11.9707	-9.59658	-10.0459	-11.1445		-12.5832		5.73576	-8.33967	-8.75602	-13.2824	-7.56364	-9.80849	-10.1544		-7.42678		-7.38832	-10.9168	-4.6985	-9.91022	-8.77809	-10.4783	-10.4604	-9.86729	-11.4196	-12.3753	-10.3281	-10.1854	-8.03113	-9.02198	-10.694	-10.8551	-12.7622	-10.1965	-11.3879
6TG0	-9.88702	-11.3085	-7.46363	-10.5603	1.31563	-14.2681	-12.0732	-12.1144	-14.1	-9.59211	-11.7289	-9.01129	-13.1121	-10.4399	-10.4125	-8.79713	-11.5754	-1.33243	-10.7796	-6.01325	-5.2717	-10.0999	-9.66441	-11.0343	-9.73022	-7.88404	-10.3724	0.476709	-10.1467	-5.28591	-10.635	-9.06749	-6.51392	-12.0451	-9.89816	-10.6969	-11.1629	-9.45426	-10.7802	-10.9477	-9.8623	-11.313	-10.2742	-11.9812	-9.19209	-13.5277	-12.3708	-11.6805	-11.4896
5N2F	-16.1722	-11.9203	-4.05532	-14.3503		-11.8289	-15.8306	-16.6749	-16.0235	-8.95838	-15.1993	-12.8473	-12.4523	-13.7688	-16.2573	-11.4052	-15.3677	-10.7008	-12.2016	-9.38802	2.64921	-10.2721	-11.6837	-15.6903	-11.1352	-15.7573	-12.9036	0.164178	-11.9335	-8.99544	-12.3984	-13.2978	-5.94667	-12.5255	-8.57294	-14.1527	-11.181	-13.6989	-10.3089	-17.3584	-17.0081	-15.3264	-14.944	-14.5221	-11.0222	-12.8667	-16.2482	-13.8378	-13.5454
5TLF		-11.087		-5.85215		-10.526	-9.9443		-8.14753	-9.85374	1.71727	-9.59259	-10.8067	-12.2324		-9.13904	-13.047		-11.9183			-1.08544	-0.98221	-2.76509		-3.94563	-10.6963		-1.35114		-4.6955	-6.03132		-5.21903		-10.9078	-12.5193	-11.8004	-8.56108	-10.9904	-10.4463	-10.0391		2.27092		-10.2334	-5.99609	-5.49923	-5.78283
7KXO	-8.97629	-10.1587	-8.69375	-10.127	-4.55281	-11.6674	-9.62653	-11.0428	-11.2032	-10.2241	-12.7536	-8.9834	-11.7101	-12.0981	-9.05154	-11.1357	-9.82486	-4.27186	-10.6605	-3.89222	-4.05356	-9.3867	-8.5196	-10.5321	-10.0345	-9.50881	-9.56223	-3.24402	-8.09662	-5.82891	-11.0319	-10.1821	-8.7148	-10.7763	-8.68225	-11.7103	-9.85657	-9.15681	-11.5049	-10.199	-8.84308	-10.0867	-10.3676	-10.2916	-10.6401	-11.0597	-12.0627	-12.1605	-12.1153
3pyy	-6.70646	-8.72779	-2.37458	-7.99989		-8.6033	-12.0825	-9.66111	-10.6587	-6.30562	-8.04781	-9.25418	-11.168	-8.99061	-8.06157	-8.41339	-9.46526		-8.5162		3.0458	-9.76228	-6.64375	-7.34847	-6.74797	-8.54215	-9.86392		-7.62535		-4.97597	-6.97258	-4.97809	-8.56137	-4.92664	-9.72254	-8.23204	-8.89265	-8.925	-9.01042	-10.2625	-9.17806	-7.62475	-6.0969	-9.16907	-7.5719	-10.2949	-9.41969	-10.557
3we4	-9.65099	-11.7276	-9.43664	-10.8795		-11.6694	-11.7145	-11.0543	-11.6075	-10.1942	-11.6586	-8.94863	-12.8813	-10.7	-11.8953	-11.0166	-13.3529		-11.3123	0.728807	-4.25388	-11.921	-9.24595	-9.87334	-9.37631	-7.80039	-11.4684	4.13874	-8.19498		-12.5542	-11.5603	-9.10265	-14.2502	-9.38508	-11.8358	-11.0443	-11.5112	-12.6785	-13.271	-9.87442	-11.1545	-12.2095	-10.3389	-10.2869	-10.182	-10.7716	-13.8214	-12.7115
6S89	-7.83634	-7.5192	-4.14334	-8.21412	-4.74574	-7.19887	-9.69553	-7.64741	-8.73643	-8.09846	-8.38468	-6.49198	-10.0563	-8.67978	-8.61556	-7.93526	-8.47118	-4.93559	-9.36291	-3.31052	-5.67417	-7.63695	-7.90294	-7.98578	-8.98165	-8.0435	-6.90231	-1.22905	-6.629	-4.8173	-7.86187	-8.7886	-6.55711	-10.1284	-8.32176	-9.186	-9.4954	-7.66917	-8.20514	-10.1304	-8.30901	-8.98015	-7.58494	-7.59347	-8.2838	-8.95227	-10.131	-8.85581	-8.74263
1igr	-9.49971	-10.6694	-3.67405	-9.96362		-12.871	-12.1038	-10.8193	-11.4165	-11.8284	-11.7949	-9.58224	-15.613	-10.9168	-5.79178	-9.73063	-13.3462		-12.6224	1.26914	1.96727	-11.658	-10.4903	-9.32593	-7.78978	-8.91248	-12.0441		-7.22163		-8.67699	-8.73434	-7.9311	-12.581	-9.04283	-12.8567	-11.6168	-10.3934	-12.0022	-12.8553	-12.3552	-11.0449	-9.36227	-7.23822	-9.26789	-12.8836	-11.8142	-8.25368	-12.0962
3vs7	-9.38119	-10.0464	-3.14462	-10.6198		-14.5891	-13.625	-13.7524	-12.2691	-10.3389	-12.1754	-9.95234	-14.1976	-10.9563	-7.7412	-10.9409	-11.8184		-11.3756			-9.74197	-9.89056	-11.9074	-10.1395	-8.8714	-9.28005		-10.786		-8.80625	-11.8067	-4.92055	-10.8162	-9.12399	-12.361	-11.0313	-12.1445	-16.0408	-12.43	-10.8936	-12.4046	-9.80931	-8.42579	-8.36655	-11.4643	-12.8564	-10.4379	-12.0203
1qpe	-6.34306	-7.77777	0.353096	-6.69473		-9.6988	-10.8057	-9.31375	-5.47557	-8.4882	-8.94411	-7.98243	-11.1299	-9.92089	-2.09183	-9.83305	-10.1874		-8.2669			-7.64015	-5.42952	-8.33576	-2.94536	-6.1094	-9.26661		-4.18298		-7.75338	-7.18368	-2.97744	-8.79404	-5.8831	-8.42899	-9.34492	-8.07447	-8.84816	-9.6277	-9.67937	-8.02251	-6.28981	-4.6995	-4.71955	-10.3499	-11.2325	-6.9407	-9.02206
1h25		-10.1289		3.06827		-8.47015	-11.0996		-3.5266	-7.59732	-1.18438	-10.1755		-12.2531		-9.94699	-14.1434		-8.34979			-5.41337		-3.33076		1.92865	-8.95904		3.40447		-4.59917	-3.59837		-6.21536	4.86086	-7.43002	-10.5582	-11.987	1.34977	-9.33929	-12.725	-7.49189		2.29521		-6.90803	-3.22321	-4.53377	-6.0333
5XFJ	-8.24985	-9.76259	-5.45805	-9.68462		-9.60315	-10.9111	-10.0164	-10.4187	-9.25691	-9.83844	-8.03318	-12.3095	-10.0467	-9.02844	-10.1459	-10.1331		-10.257	0.331652	-0.855467	-9.37724	-8.89428	-9.61714	-9.24328	-10.3666	-8.33811	1.384	-7.11081	1.58649	-9.68716	-9.92825	-6.06288	-10.3525	-7.88849	-8.92126	-9.17225	-9.81772	-10.4708	-11.4086	-9.43638	-9.38742	-9.4457	-8.25249	-9.56879	-9.5297	-9.77537	-11.2446	-12.2638
5J18	-1.4871	-2.98081	2.41895	-2.13285	5.2298	-1.39631	-3.91173	-1.27959	-2.17252	-1.31597	-3.10068	-3.76244	-0.830277	-3.28802	-2.89603	-3.21622	-3.43074	5.37367	-1.88647	4.19286	4.64969	-0.815915	-1.00547	-2.88458	-0.962304	-0.831661	-2.59732	5.4192	0.403932	2.28201	-1.32549	-4.57603	-1.2989	-2.00587	-0.816263	-2.6818	-1.48903	-1.41947	-1.69271	-2.96059	-3.08491	-2.3777	-0.612819	-3.25025	-0.521522	-2.61062	-2.80784	-2.50083	-3.94801
3cth	-10.1371	-8.57388	-6.48367	-9.37586	-5.69381	-9.24269	-11.3388	-9.92905	-11.2512	-7.80682	-9.83876	-7.98789	-10.1452	-10.0593	-10.7021	-9.59994	-11.4013	-6.72411	-9.06903	-9.68822	-2.30836	-7.84364	-9.16114	-12.511	-8.77346	-9.27203	-8.50923	9.01222	-4.21738	-7.06351	-6.52435	-10.062	-5.68198	-8.51312	-5.41805	-13.0869	-10.3959	-9.54949	-10.1754	-10.3706	-11.2735	-11.7242	-9.67939	-10.2156	-8.8803	-8.87041	-11.0245	-8.80248	-9.79513
4tth	-10.3149	-10.3814	-2.46831	-10.3894		-10.8712	-14.5657	-12.5483	-9.71966	-10.1671	-11.8471	-9.51464	-13.1558	-12.8354	-10.7146	-11.6702	-12.7419		-12.8603	-4.33575	1.12416	-9.64378	-10.898	-11.0072	-12.5091	-6.62631	-9.86193	6.77696	-6.34093		-13.066	-10.6322	-5.69439	-11.7814	-8.99128	-11.4135	-11.1258	-10.0548	-10.8425	-11.7245	-11.4659	-10.0343	-8.50012	-8.6494	-7.83007	-11.4631	-11.3742	-9.72628	-12.9053
6CE8	4.44279	-5.95615	1.80827	-3.8007		-7.33577	-6.25912	-0.865464	-6.08058	-8.48927	-1.56513	-6.47835	-4.17203	-8.11593	5.80163	-7.83051	-8.20031		-5.98552		12.279	-4.31052	-2.52633	-3.47277		-0.659627	-7.32821		-1.57517		-3.0868	-4.30623	0.318454	-4.27504	-0.22872	-6.49634	-7.48781	-9.54034	-4.41044	-7.19888	-7.2984	-4.60013	1.10562	-0.940871	-3.12586	-4.34877	-3.14943	-2.47967	-3.1253
2xb7	-12.0643	-9.80545	-7.51199	-9.59597	-5.35822	-11.5357	-10.0864	-10.0614	-10.9207	-9.28564	-10.4617	-7.79191	-10.3905	-10.3292	-11.2846	-9.78831	-10.9413	-6.00255	-11.0906	-6.10582	-3.68362	-10.2286	-9.40407	-10.9952	-11.7522	-8.33641	-8.46944	-0.414588	-6.95965	-6.02394	-11.8448	-9.3233	-9.9839	-15.3292	-9.84152	-11.915	-9.90267	-11.1824	-11.3022	-11.5111	-9.04795	-10.1055	-10.1767	-9.61301	-11.5428	-9.9767	-11.8098	-12.1838	-9.49969
5J8I	-6.1948	-7.759	-3.72277	-7.98758	7.36553	-8.38027	-8.8927	-8.04877	-7.93722	-8.13945	-7.04359	-6.87694	-11.07	-8.28092	-7.21984	-8.39899	-10.2743	1.94062	-10.5961	-1.8651	-1.8034	-8.40785	-6.24355	-8.78576	-9.23928	-5.1016	-7.95898	2.2379	-5.44317	-0.055268	-8.59488	-8.25028	-5.73028	-11.2418	-7.3468	-8.76962	-7.72261	-9.08178	-8.87845	-9.37053	-8.15448	-8.86946	-8.52618	-6.07436	-6.29355	-6.81265	-8.00784	-7.35061	-7.01849
1pjm	-9.90456	-13.0939	-6.82649	-11.2802	-2.80699	-14.884	-11.8292	-11.9632	-12.8465	-11.5263	-11.0826	-10.6489	-12.4931	-10.1499	-10.6493	-11.7652	-11.0235	-0.328431	-11.016	-3.62386	-2.14038	-10.623	-9.08831	-11.4644	-8.86573	-9.76161	-10.4697	-0.13538	-10.251	-0.002003	-10.4049	-10.8476	-7.43256	-10.0552	-9.63931	-10.7687	-11.2675	-10.779	-11.5328	-11.0484	-10.8937	-12.4994	-10.0954	-14.2507	-9.56434	-12.7228	-11.7532	-11.8216	-11.3813
2iog	-13.014	-12.9768	-6.03712	-12.8434		-12.379	-12.4618	-12.5911	-12.729	-14.621	-12.5121	-9.85131	-16.1975	-11.6438	-13.889	-9.63452	-15.6848		-13.0027	-2.53978	-2.98786	-11.4637	-9.77128	-11.2205	-12.8342	-8.58674	-12.0813		-9.92388		-11.5567	-9.95184	-11.9839	-11.0698	-9.32419	-15.2575	-12.1618	-11.9893	-14.2201	-14.3187	-12.5409	-12.4036	-14.0969	-11.2821	-8.8787	-11.2989	-12.7383	-11.6151	-10.93
5HIB	-5.11954	-11.1572	-2.86448	-9.54541		-10.0642	-9.02166	-8.95718	-10.1541	-9.83944	-9.93895	-9.1025	-11.2375	-10.3036	-5.75522	-10.0731	-11.2487		-11.616			-8.65367	-8.27291	-9.06025	-7.16965	-5.72067	-10.2444		-6.90728		-11.9991	-8.70808	-5.09333	-12.8787	-6.69283	-12.4838	-10.2913	-10.1472	-8.54087	-11.8089	-9.63111	-10.377	-8.08019	-7.82732	-5.82683	-11.0886	-9.21718	-7.73445	-8.02686
3qti	-9.09025	-11.9172	-1.54708	-10.3913		-11.1216	-12.5762	-14.7006	-10.7205	-9.22971	-9.81465	-10.581	-11.6145	-10.281	-7.53331	-11.2279	-13.6706		-13.4427		-1.90333	-10.6369	-9.21758	-10.4009	-12.4989	-6.22989	-12.5447		-6.27955		-7.52449	-11.6974	-9.45291	-11.1253	-7.96671	-13.2975	-9.792	-11.4547	-11.3226	-17.2729	-11.669	-11.4086	-10.6012	-11.5107	-8.31164	-11.8596	-15.6221	-10.6395	-12.9983
6VVP	-8.06403	-10.4646	-10.1451	-8.95495		-10.4962	-10.3688	-9.40945	-11.0605	-10.4568	-9.33145	-8.26955	-13.0795	-12.2961	-9.10265	-9.32213	-12.1234		-11.3467		1.97725	-9.97342	-9.56029	-10.0676	-5.70221	-6.48344	-9.74279		-5.54361		-8.864	-10.1584	-6.63573	-7.32267	-5.93826	-11.1704	-10.6065	-10.984	-9.51328	-11.59	-9.79808	-9.66033	-13.1358	-8.15131	-7.8768	-7.83094	-9.6001	-9.44178	-9.13462
5WB8	-2.15749	-3.17821	0.694472	-3.48395	4.96389	-4.12226	-3.11457	-1.50202	-2.50757	-3.70427	-4.30389	-3.86153	-2.78896	-6.04154	-1.85484	-5.12674	-4.44655	1.49596	-3.60003	3.79305	5.02785	-1.01708	-1.86115	-4.75298	-3.87954	-1.73062	-4.87853	7.72135	-2.39122	6.51647	-2.71008	-3.69049	-0.95137	-2.20204	-2.77465	-3.62143	-3.17963	-4.2675	-4.44736	-3.85608	-3.45781	-3.12179	-1.43499	-3.12896	-3.67776	-3.082	-6.79542	-2.88185	-3.12213
3b67	-4.34063	-15.1166	1.75771	-7.03075		-11.9453	-12.5075	-3.45315	-6.70277	-11.5231	-7.88988	-10.0257	-12.1542	-14.1502	-4.7339	-9.88341	-15.1943		-13.3809			-8.05785	-5.1388	-6.97395		-6.10367	-11.5042		-3.24878		-6.38966	-7.47646	-1.61769	-5.23918	-4.96225	-15.2457	-13.3037	-12.7823	-6.96904	-13.9137	-12.2346	-11.954	-6.97431	-7.02927	-0.981732	-10.3246	-8.00595	-8.72983	-8.60148
7KJA	-7.58807	-10.7233	-5.52604	-9.86069	-4.46107	-9.78773	-10.8416	-10.4752	-9.64214	-11.6281	-10.1892	-7.72839	-11.4381	-11.1358	-8.51752	-9.41357	-11.3526	-4.90512	-10.5432	-4.67117	-3.68801	-8.6103	-8.8673	-11.2796	-9.01808	-8.13029	-11.0855	0.011358	-8.13647	-4.11003	-8.99886	-8.58102	-6.31446	-11.11	-8.34067	-10.1213	-9.78745	-8.87752	-9.7334	-11.6736	-9.57591	-10.3825	-8.32186	-11.5589	-8.03353	-11.156	-10.4735	-10.4043	-9.56566
4eh9	-1.70535	-11.3279	-2.22061	-9.71619		-12.202	-12.2084	-8.87849	-10.4855	-9.31138	-11.0283	-10.1326	-10.232	-8.42293	-5.18203	-8.12761	-10.1607		-9.97768			-11.0839	-10.0781	-7.53225		-5.35935	-9.36847		-6.60041		-8.54777	-10.8492	-6.34141	-9.27103	-4.10013	-10.9723	-10.6407	-9.0714	-10.8327	-9.97082	-12.6732	-12.5442	-7.17408	-7.14667	-7.54224	-10.8228	-12.4861	-10.3129	-9.45259
1kv2	-11.4128	-12.5607	-9.0841	-15.7521	-7.27366	-16.3468	-12.1161	-14.2057	-14.1897	-11.299	-15.2721	-11.0026	-13.6197	-11.6228	-14.0998	-9.33256	-12.6645	-9.80595	-14.2294	-6.61484	-7.34593	-15.0188	-11.3694	-11.5216	-13.1435	-11.2318	-12.0142	-4.61193	-12.0134	-8.49629	-12.3624	-11.7122	-11.0523	-12.7147	-12.3306	-14.5745	-11.7864	-11.3154	-12.9087	-12.3823	-11.6276	-13.3912	-17.4175	-15.3936	-11.5163	-14.1443	-15.1743	-15.8011	-13.3303
4anq	-10.5518	-8.03781	-5.77428	-8.133	-5.53115	-9.81117	-9.35744	-8.80721	-8.5278	-8.4686	-9.38989	-6.95182	-9.89371	-8.65985	-8.07592	-8.32736	-8.96118	-3.28785	-8.47812	-1.90005	-2.5475	-8.20617	-7.93093	-9.17945	-8.1516	-7.38857	-8.12472	-0.292926	-6.43088	-4.92718	-7.18495	-8.41999	-5.67449	-9.07341	-6.50351	-8.75707	-7.61524	-9.36899	-9.21548	-10.2634	-8.45061	-9.75286	-7.64007	-7.97343	-8.89752	-9.65475	-10.5675	-10.9629	-8.48466
2zpx	0.415397	-10.3575		-3.09709		-9.15229	-9.37483	-2.91567	-2.86388	-13.77	-2.93865	-9.19824	-5.14897	-14.2511	4.85899	-9.79226	-15.2918		-10.3262			-5.85881		-8.30542		-6.43724	-8.97774		-0.571487		-5.28013	-5.29605	3.94521	-6.20951	-2.47821	-13.2206	-11.8399	-11.6232	-1.11554	-11.2783	-12.428	-8.46982	-4.8533	-1.08594	1.90549	-6.24217	-10.1558	-5.51763	-5.25542
4ckj	-10.0676	-10.1158	-8.90754	-10.1469		-10.1306	-10.4792	-10.5651	-10.4954	-9.34728	-11.8339	-8.5341	-13.4731	-9.58333	-11.5494	-10.1789	-10.8581		-12.5455	-4.97981	-7.53645	-10.7119	-10.5356	-10.0013	-14.5061	-11.1393	-12.0583	0.136053	-9.18559		-11.1823	-11.9875	-9.6951	-10.7559	-9.48773	-11.2558	-9.97774	-9.21057	-10.4694	-10.2653	-9.28759	-10.9322	-10.8625	-10.8399	-10.137	-10.556	-11.7061	-12.2607	-12.0516
4l2y	-9.01088	-9.20795	-4.90362	-8.02527	-2.30574	-8.4862	-9.97125	-10.4898	-7.64171	-8.32088	-9.55165	-7.65479	-10.118	-9.68255	-5.81219	-9.03183	-10.1315	-2.93814	-9.2281	-1.664	1.57724	-7.18279	-6.4316	-8.11612	-7.86369	-4.71131	-8.32376	1.10648	-4.92038	-1.36389	-6.96444	-6.93554	-4.77813	-7.79976	-9.41389	-8.49644	-7.50475	-7.92209	-8.70245	-8.80265	-8.58269	-7.03828	-6.63699	-8.61516	-8.3559	-7.73782	-9.55989	-10.0895	-9.14009
5X26	-10.3256	-9.04326	-5.05589	-9.97199	-1.35209	-9.06873	-13.7919	-10.5446	-9.56708	-9.14582	-9.08213	-8.83347	-12.128	-10.7019	-8.00865	-9.45725	-10.1459	-1.60877	-9.44179	-1.9168	-3.17558	-9.32627	-9.22933	-9.37791	-9.25432	-9.22874	-10.0155	-0.712488	-6.01926	-7.56837	-9.50932	-9.78103	-6.34822	-11.3367	-9.51497	-9.66895	-10.6817	-9.86646	-11.4815	-10.4104	-9.29411	-8.73757	-8.76158	-9.16274	-8.64763	-11.2049	-11.2733	-10.1487	-8.9783
1a0n	-12.1171	-12.5739	-9.33946	-11.2285		-13.8984	-11.766	-12.7554	-14.8227	-12.1681	-11.8725	-9.44415	-15.3927	-12.8021	-11.0093	-11.6212	-13.9384		-13.3458	-8.16274	-3.5482	-13.4907	-13.3303	-12.918	-9.31479	-11.9605	-13.8223	5.99645	-10.9286		-10.3152	-12.4091	-9.98893	-10.3933	-11.6555	-13.9227	-14.3992	-12.8717	-14.5637	-13.9178	-12.1055	-13.3452	-13.4986	-11.5458	-10.7897	-13.9452	-15.8843	-12.4512	-12.4362
2itt	-10.4148	-10.7635	-6.85185	-8.98163	1.73721	-10.5215	-10.699	-10.2312	-9.9267	-11.9723	-9.87609	-8.80688	-12.9526	-10.0027	-10.0534	-9.50193	-10.7319	-3.84482	-12.8784	-2.69975	-2.00901	-9.64849	-10.1892	-9.22467	-10.1243	-10.2133	-10.3489	0.67475	-7.05309	-8.79726	-9.4443	-10.429	-9.3718	-11.4017	-8.95503	-9.81156	-10.4872	-10.5381	-9.48503	-11.083	-9.62295	-10.5336	-9.09557	-9.40851	-9.75775	-11.874	-10.1234	-9.65113	-9.62406
3dzg	-11.2939	-10.5948	-9.81856	-9.18313		-11.7702	-11.6268	-11.1605	-10.9321	-12.8277	-10.536	-8.35817	-14.0117	-11.1221	-8.90976	-8.8354	-11.3607		-11.2891	-3.27483	-4.77389	-10.2313	-9.37626	-9.86746	-9.69906	-8.5381	-10.4669	-3.25408	-8.13701		-10.5127	-12.059	-7.51578	-9.23565	-10.1694	-9.55191	-9.78019	-10.2776	-12.7448	-9.38581	-10.6021	-10.6541	-11.0257	-9.93411	-12.7736	-12.3444	-13.6402	-11.3125	-9.83488
4qp4	-2.28364	-8.52575	-1.26692	-6.93474		-7.81463	-10.3546	-6.55683	-7.33831	-9.43674	-7.07442	-7.7999	-8.0769	-9.19439	-1.90866	-10.6799	-8.97096		-8.03595			-6.44417	-3.36611	-7.23491	-2.76219	-8.41379	-10.1852		-2.9639		-9.34647	-6.68523	-6.97053	-8.79352	-7.94295	-8.69643	-9.2758	-9.32898	-5.86846	-11.3439	-8.35869	-9.48893	-5.35565	-5.71642	-8.49817	-8.28163	-9.56902	-7.0758	-8.68458
1p4o	-8.77657	-10.652	0.571746	-9.89521		-8.71675	-11.528	-11.7793	-8.72831	-8.14285	-10.8709	-8.44563	-11.1457	-11.3161	-7.44215	-9.36082	-10.4456		-9.68115	6.94182	5.08718	-9.88895	-8.58601	-8.7034	-7.79822	-9.25256	-9.66065		-5.20958		-5.68308	-7.85028	-3.98677	-10.2044	-6.75094	-12.4508	-9.9028	-8.24634	-10.2323	-11.7321	-8.91784	-10.6048	-9.15245	-8.58654	-8.88153	-9.70933	-11.6716	-8.56513	-8.90924
7JYT	-5.58333	-7.87189		-8.57398		-9.21459	-10.5355	-7.39197	-5.60421	-8.53957	-9.81604	-7.4802	-8.58172	-10.3157	0.963932	-9.16168	-9.35947		-9.40247			-8.64826	-5.92513	-7.83694	-4.54799	-6.0137	-7.32501		-5.13613		-5.88922	-8.11232	-0.93885	-8.20182	-6.70008	-9.38254	-8.33085	-9.38826	-8.34471	-10.9019	-8.67801	-8.77232	-5.36146	-5.02055	-0.396027	-6.86111	-9.05898	-7.21104	-7.56695
3io9	-6.84571	-6.8983	-3.07552	-7.13909	-1.21228	-8.07093	-8.23593	-5.83326	-6.22319	-5.93879	-7.62704	-8.80669	-7.01843	-8.2641	-11.5417	-7.55558	-10.6228	-5.35612	-6.01917	-1.47619	-1.56336	-5.94979	-6.37616	-8.8331	-5.25971	-4.14672	-9.55701	-2.39986	-4.54454	-3.40315	-6.32674	-6.50382	-6.44346	-4.87502	-7.59208	-7.86399	-7.75876	-7.21016	-7.89445	-8.49956	-7.7424	-5.86287	-6.76154	-9.15758	-8.00964	-6.04901	-8.20334	-6.16168	-8.58739
3gi3	-10.1598	-11.6251	-6.15191	-12.3478	-7.59762	-14.9973	-11.5747	-12.7154	-11.1027	-10.4371	-13.1198	-9.35987	-13.1418	-9.75141	-11.9123	-10.5919	-11.4881	-5.2379	-11.5229	-2.85	-5.25481	-11.2375	-8.20619	-12.3139	-9.57843	-8.10708	-9.72901	0.759266	-12.14	-6.12788	-10.9996	-8.82791	-9.33586	-9.98175	-11.4326	-11.9841	-10.2323	-9.20949	-9.51093	-11.2963	-11.6958	-10.9191	-12.2607	-14.3685	-10.5409	-10.1175	-12.3822	-11.0614	-10.5873
6HHJ	-13.8508	-13.1601	-9.55676	-15.3059	-14.2774	-15.6219	-15.7394	-16.7981	-16.9372	-14.6893	-15.1883	-11.5029	-16.1678	-13.8604	-14.4072	-11.4741	-14.8129	-13.2244	-16.7102	-13.3655	-7.48008	-16.9526	-15.8204	-14.0421	-16.7905	-13.6606	-14.2227	-4.65517	-14.178	-16.7389	-13.8524	-14.6277	-12.2794	-16.9634	-14.705	-14.953	-13.16	-12.8713	-16.1104	-15.2741	-13.8519	-15.8919	-15.5464	-14.7659	-13.4836	-15.1189	-16.1458	-15.6118	-16.4825
1boz	-6.39424	-10.3757	-10.1475	-9.13977		-11.0864	-12.3074	-9.1414	-11.8425	-10.8924	-9.60436	-8.76802	-14.7901	-10.6565	-8.972	-10.3661	-11.7376		-11.7443		-2.61815	-12.5791	-9.69657	-9.82869	-6.53947	-10.5365	-10.7675	9.45542	-8.11147		-10.4596	-12.3516	-7.78898	-10.6655	-10.0665	-11.4708	-12.2535	-10.0193	-11.0548	-12.2344	-9.62371	-11.4622	-12.3525	-9.75033	-13.7893	-14.0046	-11.6728	-10.5062	-17.0067
4okt	-3.29325	-12.2084	1.01904	-8.96618		-11.8221	-10.877	0.683861	-10.2609	-10.3223	-7.87278	-9.99291	-8.94979	-12.8083	-5.107	-10.2582	-15.1136		-14.795			-10.8617	-5.15443	-5.68343		-5.10774	-10.0874		-2.28087		-5.23943	-7.36572	6.498	-7.69497	-4.27072	-15.6999	-12.8108	-13.1084	-6.16083	-13.2269	-13.224	-12.8403	-3.52346	-6.6224	-1.24897	-11.0245	-7.69407	-10.1532	-9.56015
4cmt	-8.6092	-9.15275	-4.36165	-8.76658		-9.80004	-10.5634	-8.87899	-8.57943	-9.76835	-9.62623	-7.45988	-11.315	-10.3141	-7.37046	-8.8701	-10.8085		-10.0599	-0.29322	-0.993779	-9.0632	-6.77754	-8.37417	-12.5825	-9.2919	-8.48852	5.09759	-5.2697		-8.82612	-8.12725	-7.88949	-10.2711	-7.72432	-10.4179	-9.5885	-8.94616	-9.90401	-10.9883	-9.1902	-8.83203	-6.73608	-7.51765	-8.22334	-9.66903	-11.1988	-10.5668	-8.98729
6YF2	-6.0042	-7.96737	-8.19026	-7.53077	2.30471	-7.43451	-5.989	-7.03695	-6.32011	-6.95843	-7.4358	-7.29503	-5.60204	-6.10494	-7.91762	-7.23654	-8.07303	0.266608	-7.27686	-1.15932	-4.40173	-7.47314	-5.81145	-6.25134	-5.24268	-5.46731	-6.78014	-0.880453	-5.74753	-2.7329	-5.87147	-7.7561	-6.34009	-7.19329	-5.91627	-7.29217	-7.36333	-7.61679	-8.03336	-7.28468	-8.44709	-7.38414	-8.85965	-7.02454	-7.45114	-7.42092	-7.54747	-7.97064	-8.7054
2baq	-9.50473	-5.94629	-0.09071	-8.77	2.3167	-5.42748	-13.6801	-9.09161	-6.94883	-6.04826	-7.17931	-9.43066	-8.495	-10.9361	-11.5755	-11.1441	-8.53731	-1.44079	-6.6208	-3.46904	5.74772	-4.62032	-6.2131	-9.49671	-4.91626	-7.56153	-9.09781	9.23391	-2.61885	4.29213	-5.14171	-4.95526	-2.57051	-7.13793	-4.35294	-8.01508	-8.46648	-7.98634	-7.1382	-9.40078	-9.22164	-7.25899	-6.83268	-7.57484	-7.63584	-5.37363	-10.5049	-9.85964	-9.45723
3gjw	-13.9632	-13.6466	-13.7181	-13.742		-13.5086	-13.0949	-14.8532	-14.6003	-13.7077	-13.3968	-9.74126	-15.6208	-12.5517	-14.2109	-10.7494	-12.2944		-13.6256	-1.16074	-10.8037	-14.7711	-12.722	-14.1934	-11.6372	-11.3798	-13.7707	-2.44506	-11.0559		-12.497	-13.375	-13.9072	-12.9916	-11.8572	-14.0973	-10.4553	-10.3655	-16.2612	-13.1474	-10.7432	-12.2	-15.0116	-13.0075	-13.3055	-13.5376	-14.2131	-13.738	-14.2566
6OWC	-11.6273	-12.537	-10.0598	-10.0474	6.04701	-13.4717	-10.8832	-11.0037	-14.259	-13.7676	-11.5677	-8.82984	-15.2945	-12.2617	-14.5297	-9.70812	-14.936	-0.32417	-14.5628	-7.40509	-8.76974	-11.5118	-10.4697	-10.8014	-9.85677	-10.8352	-13.5116	3.16677	-7.98895	1.02299	-11.6018	-11.744	-13.5527	-10.6955	-8.90454	-13.5449	-11.1895	-11.5181	-12.5448	-13.2697	-11.6838	-10.1748	-15.0467	-12.8536	-12.5495	-9.2593	-13.2476	-12.0233	-14.4261
2nd5	-9.25399	-11.6671	-2.31381	-11.6543	-14.371	-12.237	-13.3944	-11.5504	-11.8953	-10.4412	-13.4917	-10.3609	-9.42341	-10.3572	-11.0667	-10.1032	-11.9702	-10.7794	-10.9516	-5.2577		-10.3434	-10.4884	-15.7843	-7.99315	-7.96148	-8.55662		-9.0386	-8.84982	-11.3503	-14.1926	-6.34215	-8.53135	-7.71891	-10.5718	-9.37834	-8.30326	-13.675	-12.8079	-11.4882	-11.5977	-10.2094	-13.1912	-8.87786	-11.7436	-14.8549	-11.7114	-10.1485
6C1C	-10.34	-8.72115	-4.99746	-9.71819	-5.86555	-10.6428	-12.9689	-10.7253	-10.9483	-10.9879	-9.17249	-8.49059	-12.6267	-10.1177	-8.81383	-8.78082	-10.4288	-5.05239	-9.86006	-2.18819	-3.4945	-10.1922	-9.29143	-10.4342	-8.42224	-9.20035	-11.4317	-0.729526	-6.44261	-4.87584	-9.34378	-9.72721	-6.15714	-11.2108	-10.2219	-8.6887	-11.308	-9.70979	-10.4666	-12.4933	-9.65608	-9.36759	-8.59647	-8.98578	-8.87935	-11.8414	-11.8305	-10.2673	-10.8408
1ouk	-8.70637	-10.9992	-3.84251	-8.18414		-10.7273	-11.0213	-9.82477	-9.21863	-11.7168	-8.12532	-8.23984	-14.9977	-9.33627	-8.27326	-8.95308	-11.6581		-11.3385		-2.54628	-10.6047	-10.1557	-8.81273	-4.46501	-8.57699	-9.28237		-6.65103		-8.86043	-8.99657	-5.36303	-11.0989	-8.05481	-11.8288	-9.90698	-11.0318	-11.3414	-9.86245	-9.34593	-9.7334	-8.85259	-7.05004	-9.24013	-10.997	-10.6157	-9.08769	-10.4269
5LCJ	-10.2554	-9.34087	-7.11097	-8.91739	-4.65309	-9.17122	-10.6695	-9.00386	-8.83207	-10.4701	-10.3593	-7.48397	-10.1674	-10.082	-11.0494	-9.19376	-10.7491	-8.3098	-13.2119	-3.62623	-2.4081	-9.09101	-8.91931	-9.09636	-10.229	-8.32906	-9.65198	-0.579073	-7.67001	-7.0798	-11.4064	-8.95237	-8.2925	-11.7945	-8.8834	-11.1936	-10.7019	-9.99334	-11.7532	-11.1001	-9.35277	-9.37288	-10.777	-9.53422	-11.205	-12.8418	-9.60249	-9.89343	-11.2295
2ax7	0.121879	-11.801	7.29015	-6.91137		-11.6374	-10.0187	-1.49979	-7.10009	-9.32654	-7.32095	-10.9621	-8.383	-12.5756	-2.17411	-11.5353	-14.6075		-10.5879			-9.23371	-0.668243	-3.66307		-4.07975	-9.66735		-2.69423		-1.51767	-10.5232	4.78595	-3.46492	-0.136019	-16.7333	-12.7347	-13.0841	-3.07766	-11.3671	-11.3206	-11.34	2.80869	-5.04535	4.15421	-11.6237	-5.9128	-6.84638	-7.0819
2dg4	-5.02403	-7.94041	-5.87548	-6.11406	5.34604	-6.53816	-4.68593	-6.59067	-6.12399	-6.46828	-6.64276	-6.46972	-4.47457	-4.87876	-4.73901	-6.26802	-7.31359	3.11029	-5.80641	-0.913859	-2.32775	-5.2283	-5.6274	-5.0323	-3.64981	-6.06827	-5.39991	0.508198	-4.39664	2.30752	-4.52413	-5.78144	-4.89344	-7.99548	-6.32943	-6.67807	-6.52485	-7.59319	-6.69422	-6.21524	-8.58831	-6.72942	-6.50971	-5.60615	-5.03754	-7.0598	-7.2127	-4.95848	-6.91067
4ihl	-12.8501	-10.3878	-8.4259	-12.3831	14.9407	-13.4561	-11.3228	-10.9804	-10.3309	-10.6344	-10.6128	-11.004	-11.4256	-11.072	-10.8303	-12.7326	-12.8751	1.67315	-12.4327	-1.89798	-5.0688	-10.2946	-9.92585	-12.0829	-9.57963	-11.9714	-11.422	-4.13115	-9.00977	1.61336	-10.1858	-10.1966	-8.12575	-11.6266	-10.3715	-13.5245	-10.6448	-12.5874	-11.1035	-12.6023	-11.0399	-12.1464	-10.4556	-10.9984	-10.6614	-13.2932	-12.5313	-10.5944	-10.843
6CQD	-10.6575	-10.8702	-8.47461	-10.4829	-8.4237	-10.361	-11.2236	-13.4123	-12.7531	-9.74924	-11.1162	-8.65345	-15.4174	-12.1959	-10.9311	-10.0539	-11.1545	-9.49933	-11.6102	-9.42705	-9.19311	-9.52895	-9.46761	-11.8221	-12.0049	-8.19105	-8.44948	-1.97725	-12.312	-5.97562	-11.8655	-12.5099	-9.14724	-10.0519	-10.2998	-9.567	-12.1819	-9.85268	-13.0386	-11.1028	-10.8876	-10.8945	-9.98749	-14.4237	-11.4029	-12.6669	-11.5282	-9.84083	-10.8219
7JYS	-5.56285	-8.17954		-8.74598		-8.85313	-11.4277	-9.04051	-6.23495	-9.17078	-9.65106	-7.55111	-9.30928	-9.89769	-1.52441	-9.20543	-9.78159		-11.1084			-9.60812	-6.42595	-8.09188	-5.06767	-5.80982	-7.12941		-4.06098		-7.425	-8.6442	-2.10266	-9.80018	-7.54807	-8.9118	-8.47712	-9.54009	-10.5944	-10.9267	-9.37504	-8.78324	-4.58	-5.90448	-5.22537	-7.79517	-11.6011	-6.58399	-7.21293
5I9X	-4.81407	-3.80856	-1.04788	-3.37949	9.96776	-4.40299	-5.836	-4.70881	-5.72439	-6.48025	-4.40754	-5.43427	-3.08843	-8.60902	-3.65879	-7.39568	-4.38839	7.01131	-1.73717	11.3025	3.73222	-1.74811	-3.49265	-5.74593	-3.04279	-3.75768	-5.89194	6.067	-6.62013	4.60876	-5.02766	-3.99944	-1.37559	-4.60758	-3.96343	-5.04999	-6.43343	-4.36555	-4.38416	-7.18582	-4.63439	-4.76408	-2.08006	-4.2883	-2.80777	-7.23056	-6.04819	-6.2987	-3.42798
4qp3	-9.66026	-9.72199	-3.99476	-9.27614		-8.64542	-9.94707	-8.625	-7.99635	-8.50902	-8.4766	-8.1899	-11.5992	-9.29963	-9.35993	-9.2745	-8.822	1.92815	-8.9112	1.67125	-5.92039	-7.75816	-9.74638	-8.073	-8.58283	-7.98667	-8.82526	-0.177976	-5.729	7.15464	-9.003	-8.2858	-6.20761	-9.72588	-9.03504	-9.26758	-8.76045	-9.45753	-11.3076	-8.45519	-7.52794	-11.5159	-8.21676	-7.95456	-9.73438	-9.43057	-9.96795	-8.24253	-9.53329
4mg9		-5.9407				-2.09806	-7.18038			-7.24372		-5.6995		-11.1333		-9.33238	-10.3624		-9.78726			1.49483				4.35445	-4.57098				-2.03614	2.22028		-0.400949		-6.20186	-8.68889	-9.40161		-9.5225	-8.99021	-0.703216				1.5461	3.41113	-0.748515	1.93135
4rj6	-8.03905	-8.97222	-4.61834	-8.8203		-8.77644	-9.37158	-8.43815	-10.7536	-10.301	-9.24577	-7.22566	-10.5267	-10.6958	-6.82832	-10.1037	-9.35414		-10.5572	-5.38175	-2.04492	-8.71886	-8.20867	-8.37672	-11.5298	-7.51918	-8.82699	3.4622	-4.6086		-10.1776	-10.4928	-6.64325	-10.2428	-9.96825	-9.56616	-9.44537	-9.33856	-10.6627	-9.71333	-8.28124	-9.4671	-7.85073	-7.69373	-7.82318	-9.70413	-9.89059	-9.37878	-10.3527
4gg7	-9.8206	-11.7376	-4.89742	-9.01547		-10.3446	-11.9008	-11.6803	-11.4618	-8.57541	-11.3812	-9.69377	-14.1624	-9.75434	-11.0694	-11.7106	-13.0875		-12.5507	-2.67287	-5.0091	-10.8945	-9.46241	-12.0956	-10.8976	-8.4338	-10.805	0.422791	-7.82447	7.52783	-9.94248	-11.311	-8.76721	-11.8679	-10.3275	-13.5713	-11.064	-11.6919	-11.145	-16.2761	-10.8548	-10.9668	-12.1017	-10.6435	-9.28751	-11.7549	-11.5641	-11.606	-12.2878
6GQP	-10.6736	-8.20541	3.71893	-11.9945	-11.4001	-9.3933	-12.5129	-12.9858	-12.0585	-7.81684	-12.1138	-10.2294	-12.6641	-10.6057	-14.126	-9.12643	-10.5891	-8.19659	-10.4043	-3.32134		-8.14839	-10.558	-13.1913	-7.94097	-8.95588	-10.3755		-6.05303	-9.31749	-8.09459	-10.428	-4.73057	-8.89778	-7.35436	-11.474	-10.6495	-8.10633	-8.51339	-12.388	-11.2095	-11.3371	-8.66743	-11.86	-11.1566	-10.8083	-12.961	-12.8118	-11.0554
4jt5	-9.56779	-9.79453	-6.04752	-9.04111		-11.882	-11.3635	-11.6043	-9.44094	-8.30247	-11.6063	-8.48056	-10.495	-11.4801	-6.02119	-8.00231	-10.6536	-0.904618	-12.1431	-1.88717	-4.04443	-8.18901	-9.28327	-7.80471	-11.1038	-5.53749	-8.55026	3.75938	-5.7761	-6.24837	-9.4456	-9.5061	-6.90106	-9.85957	-10.6715	-9.40517	-8.77078	-8.50084	-12.0156	-8.73342	-9.94058	-9.82832	-7.26103	-9.68422	-7.47795	-10.2835	-10.5822	-9.91494	-10.9129
4hw7	-12.04	-11.8073	-6.88449	-11.8443	-15.8059	-12.9522	-12.8554	-13.0249	-13.1442	-8.64714	-11.9637	-11.027	-10.5184	-12.9629	-15.7376	-9.94456	-11.6885	-11.2157	-11.5412	-12.2457	0.059473	-8.93746	-10.5401	-15.5787	-10.6129	-11.834	-10.1404	2.24336	-10.0527	-9.74116	-15.2371	-14.5359	-8.65518	-9.88034	-7.72078	-11.5555	-9.46645	-10.235	-12.2152	-14.6563	-12.0335	-10.988	-11.2707	-12.9235	-11.0485	-11.2784	-13.4597	-13.2417	-12.183
3elj	-11.8496	-11.7827	-3.7847	-11.3569		-10.1869	-12.0064	-10.8932	-11.3058	-10.3151	-10.8689	-9.05289	-10.5018	-12.0111	-8.03714	-10.3416	-13.3855	6.01699	-13.2231	-1.83752	-4.08205	-10.1794	-10.3415	-9.26089	-10.4998	-8.81373	-11.9721	3.12472	-7.70449	4.94026	-10.5135	-11.1505	-7.61006	-10.5118	-8.64547	-13.2843	-12.0722	-10.2396	-11.646	-13.1311	-11.1249	-12.0492	-10.3591	-9.69337	-8.66648	-10.0023	-10.5883	-10.4566	-10.8131
1cvs		-6.76667				-2.64606	-9.38407			-10.8862		-9.71474		-11.88		-9.89759	-11.3728		-8.50591					0.431741		-1.67152	-5.61556				-0.018905	-2.04927		-2.11144		-5.2712	-9.23521	-11.1856		-11.914	-11.1352	-6.97598		7.07562		-3.05009	-2.9566	-4.556	-2.50829
6O8I	-6.56821	-8.42362	-4.80569	-9.617		-8.18489	-9.54826	-8.49895	-9.31011	-7.9853	-8.74843	-7.45894	-10.9327	-10.8902	-9.35813	-10.508	-10.5764	10.54	-10.1074	-1.62811	-1.0277	-8.20643	-6.67882	-8.59889	-6.81899	-7.12632	-7.71368	1.88614	-4.73218	9.1297	-7.50402	-6.83077	-7.1388	-9.78237	-6.06954	-9.79283	-9.55801	-8.69183	-10.5148	-9.10271	-7.57539	-8.8423	-8.61248	-8.32149	-9.23233	-8.02943	-8.42865	-9.11418	-8.88975
2jgb	-11.1884	-10.0118	-8.37491	-9.92104		-10.8115	-10.8691	-10.3365	-10.1414	-11.5983	-9.9196	-10.5926	-11.7455	-11.6874	-7.16854	-10.5182	-12.7511		-10.7527	-4.42903	-8.5421	-9.30193	-10.2763	-9.02054	-9.5688	-10.352	-9.49716	-1.82427	-10.2357		-9.01155	-10.3785	-9.06498	-11.2171	-9.31776	-12.6863	-10.1265	-9.13011	-12.4666	-11.2154	-9.78959	-10.013	-7.10949	-8.05713	-10.8513	-12.9219	-12.1886	-10.2329	-10.5343
2yfx	-10.5079	-10.8407	-9.65956	-9.44178		-12.0609	-12.6066	-12.4554	-11.688	-11.5524	-11.1253	-9.14818	-13.2341	-12.0971	-8.57033	-9.17713	-11.3631	1.8755	-10.8277	-4.43109	-5.76052	-10.2118	-10.0048	-11.0098	-9.8768	-9.73164	-11.204	-5.5554	-8.64005	5.1504	-11.4903	-12.1311	-9.23451	-11.0306	-11.0998	-10.7803	-10.5004	-10.048	-12.1523	-11.3174	-11.7207	-12.1411	-9.28624	-9.01692	-13.0135	-12.8576	-13.063	-10.0054	-10.7284
5CUS	-1.62164	-2.36327	2.2197	-1.12131		-1.53284	-4.43081	-1.45723	-1.89281	-0.703998	-0.723841	-2.50862	0.483789	-3.50378	-0.671008	-2.40084	-2.27598	9.25181	-1.25348	6.13654	4.99997	-0.013215	-0.888758	-1.4917	-0.27489	0.057935	-2.23826	8.6719	1.26496	7.63322	-1.15126	-1.2829	0.430542	-1.35213	0.695449	-1.59547	-1.83636	-2.07576	-2.18412	-2.28284	-2.3684	-3.43692	0.303653	-0.131278	-1.14722	-2.10114	-2.72573	-1.88358	-3.63069
2itz	-10.9359	-10.8322	-7.28754	-9.00559	-5.07704	-11.2154	-10.9472	-11.0613	-10.5187	-12.2746	-10.0358	-9.1815	-12.2274	-10.2957	-9.75742	-8.95319	-11.0886	-5.7704	-10.5076	-5.73239	-3.57428	-9.82645	-9.42565	-9.12243	-11.3336	-8.97491	-10.88	-1.65644	-6.7699	-3.67419	-9.43517	-9.30518	-7.20809	-10.7679	-8.22444	-10.1722	-10.2772	-10.3604	-13.0282	-11.4517	-10.2391	-10.744	-10.1721	-9.17604	-9.49372	-10.669	-12.2953	-11.0659	-9.9528
1x27	-4.7388	-4.87113	-4.67712	-4.75132	0.229524	-6.35267	-5.44452	-5.02761	-6.79788	-5.1775	-4.88937	-5.09993	-7.54355	-7.2572	-4.90766	-7.59324	-5.54116	-1.27611	-5.71225	-3.08333	-3.20887	-5.04876	-5.04886	-6.07682	-7.31698	-6.63586	-5.77255	-0.455055	-6.22515	-1.37528	-5.34259	-7.25038	-5.09882	-6.53523	-6.43391	-6.52469	-7.2675	-5.16634	-6.74237	-5.27682	-4.14761	-6.55795	-6.61599	-4.59134	-5.38011	-6.22823	-5.82915	-5.9879	-5.6427
3aox	-10.2183	-8.41136	-5.83348	-10.512	4.84034	-9.61089	-11.3941	-11.0481	-9.93613	-8.93792	-10.6882	-8.00101	-12.8549	-10.2085	-11.6354	-8.60812	-10.3225	-6.09268	-10.7303	1.16052	-1.88925	-9.99811	-8.63494	-8.15677	-8.6392	-6.70957	-9.58191	2.54537	-6.79798	0.347261	-8.16687	-8.68212	-7.2067	-9.82701	-7.78422	-10.8013	-8.32195	-8.95174	-10.7578	-8.88096	-9.23082	-9.71039	-8.48739	-9.34999	-9.492	-9.2132	-12.1963	-8.70519	-9.05036
4eh7		-7.58147				-2.35859	-11.9284			-11.1051		-7.90972		-9.80417		-8.16138	-10.4595		-5.53882								-6.3056					-1.12207				-4.253	-8.22079	-7.76962		-7.43232	-8.583	-7.14808				-5.01041		-2.62293	-4.54849
1jow	-5.54276	-4.1294	-0.342627	-6.57657	0.143825	-4.31233	-7.21334	-7.16399	-7.0543	-4.67983	-5.25529	-6.20656	-4.79445	-8.33068	-5.4545	-6.08512	-8.21861	-1.51675	-3.9071	-0.2259	3.96117	-3.53197	-3.25075	-6.05587	-3.70997	-4.52468	-4.4176	6.7051	-2.32729	-0.505881	-4.05198	-4.36091	-0.924678	-3.99837	-3.84073	-6.50141	-5.30201	-5.97676	-4.57305	-5.80669	-6.7239	-5.86594	-5.72538	-5.14679	-6.15678	-4.46264	-6.9331	-6.39424	-6.27577
1gua	-10.374	-9.67043	-4.00027	-9.17652	-5.53265	-9.16307	-9.50405	-9.65115	-9.2062	-11.8625	-9.1226	-8.71709	-9.95463	-14.6521	-9.98111	-9.7924	-10.2435	-3.95779	-9.58934	4.62974	-4.03451	-8.5728	-5.91335	-10.171	-7.7357	-7.26434	-10.4149	2.27843	-8.66508	-4.77903	-7.34754	-9.65547	-6.40021	-8.36469	-5.92351	-10.4257	-10.0703	-8.2229	-8.88129	-10.0242	-9.2461	-11.5597	-8.88722	-10.1232	-8.9073	-11.8043	-9.97929	-8.91042	-10.1041
6BKE	-10.8586	-9.77664	-6.98109	-11.4494	-3.88956	-11.6836	-12.4817	-12.4705	-11.5171	-10.5392	-11.9336	-9.25941	-9.93765	-10.7341	-9.98539	-9.49605	-9.82818	-4.21414	-10.3037	-4.53315	-6.75214	-9.82705	-10.0137	-11.4246	-11.4463	-8.6563	-8.99784	-2.53351	-7.33368	-4.44888	-10.9475	-12.7675	-7.97672	-11.2073	-10.7729	-12.2108	-11.1777	-8.8749	-11.9759	-10.7321	-9.98626	-11.6197	-9.98478	-10.8721	-10.1627	-12.6225	-13.9598	-11.4967	-11.0525
1gs4	-1.30255	-8.72817	6.2336	-3.1313		-9.94688	-9.91225	-2.32731	-3.65612	-10.6921	-3.06071	-10.0094	-2.65727	-11.7949	-0.708071	-11.1266	-13.0253		-10.9186			-8.45293	6.0097	-7.15974	6.57688	-6.36728	-8.01774		-1.20671		-6.04246	-5.72572	0.246075	-7.52769	-4.76755	-9.27722	-11.3262	-13.3518	0.557835	-13.3864	-11.1738	-8.33366	-6.26498	-3.48467	1.13534	-7.41787	-4.62466	-6.11658	-7.70447
2qof		-10.5205				-9.22558	-11.003	-3.24561	0.266249	-11.2755	-0.892993	-11.0031		-12.6099		-11.1074	-14.1209		-9.92633			-4.69744		-6.75153		-6.9055	-9.1043		3.39895		-5.42939	-8.01584		-7.23551		-7.57347	-12.1017	-12.9263	2.52692	-13.0152	-12.7177	-7.05892	-2.4922	2.58628		-7.80206	-5.14284	-3.06671	-4.8304
1bl7	-10.7919	-13.3535	-8.44951	-13.1254	-0.432682	-11.8832	-11.1679	-9.76758	-10.5304	-12.9039	-12.5006	-9.20295	-10.0678	-11.0726	-9.30077	-9.09888	-10.9108	0.812381	-10.5058	-2.80093	-4.03663	-10.578	-8.26737	-10.3994	-8.67429	-9.58023	-10.8674	0.090969	-7.67795	0.605049	-8.20551	-11.4992	-8.34965	-10.7179	-8.72952	-11.4761	-10.0562	-11.8107	-9.81555	-10.2679	-11.5843	-10.5963	-8.95469	-11.1852	-11.1806	-10.7593	-11.2838	-11.8704	-10.5451
1k3a	-7.26858	-7.99019	-7.51308	-8.37853	8.38671	-10.4756	-9.33934	-7.50405	-8.62903	-7.74358	-9.40015	-6.97455	-10.1427	-9.65424	-8.35926	-8.39953	-10.3871	0.801771	-10.7391	-4.05278	-1.21769	-8.2753	-7.85788	-8.73949	-8.35624	-8.30891	-10.1791	1.1933	-8.83666	6.72076	-9.13079	-8.90338	-7.74685	-10.057	-7.05967	-10.2338	-8.4545	-8.47581	-8.17616	-10.6824	-7.89426	-8.98768	-9.48448	-9.05438	-8.33931	-7.58937	-8.52397	-9.81522	-8.10544
3l03		-11.0844		5.46499		-4.43896	-8.40905		4.70489	-9.31106		-6.98311	-0.773168	-14.2693		-10.1815	-12.9856		-13.4509			-1.32679		4.85513		-0.142447	-7.65734				-5.75312	-2.37323		-3.41351		-10.3387	-11.9269	-10.8178	2.19763	-10.1078	-9.30969	-3.59829		7.79931		-3.03217	0.782005	-3.15196	-0.002573
4mbj	-14.6319	-13.5324	-9.0432	-13.1201		-13.8464	-14.1206	-14.7396	-13.7854	-13.8125	-14.0242	-10.3996	-17.5109	-12.4413	-12.0311	-11.5591	-14.182		-12.1995	-5.56606	-7.30128	-12.3908	-11.0715	-13.932	-12.9562	-13.4903	-14.0311	-2.99335	-10.2512		-12.6699	-12.2888	-10.4327	-13.6238	-12.2378	-14.5424	-12.0965	-13.2104	-13.3186	-12.9495	-12.1375	-13.9701	-13.4515	-11.5238	-13.1813	-13.5187	-15.2959	-13.0177	-13.8596
1hcq	-7.52387	-11.2034	-4.64467	-7.85016		-9.09092	-9.67892	-11.2538	-7.95285	-9.60478	-8.99163	-8.24924	-11.3553	-10.478	-5.58519	-9.87191	-11.1361		-9.70733		4.04829	-8.99109	-6.58645	-7.93247	-5.23305	-7.1668	-8.63342		-5.7376		-7.43795	-9.70966	-4.11876	-8.62003	-8.38743	-9.65338	-9.29092	-9.21147	-9.90014	-10.1339	-9.8983	-8.98121	-9.14006	-5.9864	-6.18765	-10.8654	-9.89042	-6.69866	-7.68053
4cby	-9.81491	-8.93223	-8.89728	-9.81426		-9.21459	-9.58084	-11.2179	-9.49601	-9.62571	-9.68552	-8.60597	-11.9472	-11.2961	-10.4061	-9.80975	-13.6555		-8.12069	0.334408	-4.77043	-9.41369	-8.13018	-11.5854	-6.2495	-10.0374	-10.8562	0.988694	-11.082	1.83965	-7.67315	-9.16013	-7.88118	-7.20132	-7.00778	-11.6491	-10.5746	-10.6514	-10.034	-11.2376	-11.2535	-8.98606	-8.10525	-10.3801	-8.847	-12.3201	-10.2395	-8.33528	-9.96945
4mg7	-1.90321	-12.6411	-1.86045	-6.86423		-10.2413	-8.55717	-1.65169	-4.76133	-14.5418	-5.70075	-8.80181	-8.03707	-12.2291	3.46479	-10.2391	-15.1193		-12.2927			-6.87167	-2.13032	-8.15502	6.67295	-4.90758	-11.2789		-2.92055		-8.7129	-7.08029	-2.33457	-7.92793	0.036388	-14.3564	-11.768	-13.4127	-4.78124	-12.6532	-10.8079	-8.92027	-7.80219	-3.5597	4.94445	-8.52162	-9.21547	-5.79396	-8.55089
5I9V	-9.00432	-10.5056	-4.6625	-10.323		-9.33173	-9.77218	-8.85563	-9.13661	-9.09532	-9.58821	-7.76562	-10.3617	-10.5603	-9.00982	-10.1394	-10.2717	-0.064121	-9.93799	-2.92715	-1.88166	-9.88033	-8.99867	-9.50059	-10.1917	-7.38522	-11.0055	2.47693	-6.4422	2.63497	-10.3439	-8.998	-6.73308	-12.0829	-7.80516	-10.1653	-9.83466	-9.78866	-9.64635	-10.9527	-8.11807	-10.3012	-8.29092	-8.91549	-8.25502	-9.67967	-9.59588	-7.97197	-9.08232
3kcz	-16.7413	-13.4571	-12.4334	-13.8955		-12.7487	-15.7553	-15.2121	-16.0098	-12.0858	-14.0553	-9.83582	-16.0849	-13.3952	-11.3212	-11.6709	-12.6962		-14.16	-0.927876	-4.01124	-15.6181	-9.49591	-13.8361	-10.3277	-10.2319	-13.7129	-0.697385	-11.7162		-11.515	-14.9614	-11.2259	-14.4092	-13.483	-14.8365	-11.7427	-12.7037	-14.1268	-14.2603	-12.1524	-12.973	-13.2595	-12.7702	-11.8018	-11.9862	-15.27	-12.4477	-13.6845
3ac8	-9.34667	-8.73075	-5.25461	-7.42264		-9.29218	-9.84955	-9.95676	-7.8935	-8.22099	-9.33565	-8.38277	-11.0425	-10.721	-5.55887	-9.07307	-10.0934		-8.53354	6.58992	1.60191	-8.71934	-6.70038	-8.92462	-5.09311	-6.85553	-8.21249	5.00207	-5.23594		-7.37679	-9.55065	-4.46811	-8.87068	-7.52872	-8.51355	-8.7758	-9.22604	-11.5256	-10.5969	-8.24381	-11.2979	-6.27115	-8.16884	-7.18271	-8.28506	-10.5031	-7.68348	-9.4165
5HCY	-9.79976	-10.6653	-6.15136	-10.4693	-1.98054	-11.4677	-11.2395	-10.9829	-10.6781	-9.74203	-12.0705	-8.13517	-15.0402	-11.8619	-9.34917	-10.6027	-11.5249	-3.8037	-12.5332	-9.1239	-5.60976	-10.4325	-12.4413	-10.5359	-11.6329	-8.29686	-10.1965	-1.11406	-7.77945	-4.18573	-10.2271	-8.55606	-9.28282	-11.7338	-9.62001	-11.1781	-11.2457	-9.74089	-12.3939	-11.0221	-11.1557	-12.8956	-12.0057	-11.2154	-7.97159	-10.9325	-13.0105	-11.9214	-12.6026
6FNI	-12.1608	-12.3551	-8.00119	-15.5262	-6.67373	-13.7515	-14.0855	-11.1643	-13.8106	-10.6948	-14.6801	-11.3845	-12.9164	-10.8675	-15.2048	-12.4011	-13.9719	-6.23539	-15.0785	-9.14624	1.06355	-10.1294	-11.9062	-13.0066	-9.06386	-9.25845	-12.0315	3.83687	-9.15789	-5.11442	-11.4724	-9.92141	-5.92434	-12.7374	-12.6844	-13.4044	-12.7594	-13.0261	-9.79645	-12.2029	-12.481	-10.5116	-14.23	-12.5418	-11.8012	-10.9283	-12.7253	-12.9718	-14.2952
1ipc	-7.30919	-7.41376	-3.16118	-7.62333	2.79957	-7.15618	-11.6808	-7.13288	-8.16277	-8.55615	-6.94281	-7.64595	-8.65566	-10.2257	-4.99407	-8.84475	-9.19196	2.94401	-9.00839	2.2069	-5.19207	-6.75608	-6.25037	-7.78935	-7.9481	-5.98562	-10.5667	2.78535	-5.74096	0.483664	-5.52511	-7.11681	-3.98235	-7.64459	-7.14385	-8.72508	-9.74516	-8.47839	-10.1782	-8.98966	-9.22238	-8.32608	-5.80908	-5.76618	-6.10103	-9.45958	-8.9816	-6.67833	-8.85755
1x7j	-8.87017	-10.4393	-2.69278	-7.78584		-10.4128	-11.2686	-7.99883	-9.15933	-10.2996	-8.17937	-8.30047	-10.5049	-11.1865	-7.44791	-9.57352	-12.4458	32.9652	-11.0326	4.29693	1.59792	-6.82202	-7.39323	-7.6225	-6.6571	-5.94536	-9.49536	7.79666	-4.58809	26.9847	-7.284	-8.8193	-3.15207	-8.12893	-7.46542	-9.33652	-10.7782	-8.98727	-9.24034	-9.46257	-9.7032	-8.72643	-8.63961	-5.28129	-7.65657	-11.711	-9.80706	-7.04833	-9.91865
4mnf	-12.3363	-12.6255	-6.27067	-10.0208		-12.8458	-15.2927	-11.7803	-11.7449	-12.3172	-11.6905	-10.2426	-13.6175	-13.8964	-9.04563	-11.2103	-13.3672		-13.2534	-0.493512	-7.27202	-11.0847	-12.6023	-11.35	-9.40461	-10.4269	-11.052		-8.39292		-10.6197	-10.413	-9.78086	-10.5274	-10.5836	-12.0611	-11.6148	-11.3308	-12.2502	-12.8817	-11.2816	-11.8386	-11.7126	-9.00612	-9.72893	-13.4755	-13.0453	-11.0477	-12.7819
4aa0	-11.1796	-10.8918	-4.99612	-14.9969	-5.94863	-13.387	-11.1003	-14.7833	-14.6853	-10.0951	-17.9464	-9.40995	-10.3967	-12.9701	-16.0616	-9.73517	-12.628	-10.6056	-12.4404			-9.59125	-6.99805	-11.7705	-9.38041	-9.88862	-10.0537		-10.2393	-5.49625	-12.046	-11.1757	-8.74896	-10.3012	-12.427	-11.1309	-10.2149	-8.71247	-11.6797	-11.7389	-10.9598	-12.5073	-13.1473	-13.8254	-9.90048	-10.7832	-12.4437	-11.8172	-8.71903
6YI8	-8.4121	-7.74667	-2.15512	-6.85377	-0.132072	-8.01908	-8.72415	-6.46907	-7.48194	-7.44091	-8.46063	-6.53157	-6.81451	-9.46963	-7.17948	-7.95108	-8.5642	-0.123091	-8.12121	-2.73417	0.79384	-7.77407	-6.22092	-6.11892	-8.80996	-5.17272	-7.30285	4.18546	-5.36253	-2.31748	-6.59225	-7.4654	-4.14685	-9.30739	-7.37008	-9.61734	-7.90664	-7.78408	-10.1764	-8.74262	-6.91041	-8.90007	-7.09443	-6.88215	-8.73187	-6.83776	-9.20876	-7.65709	-6.9481
1lck	-11.5812	-11.863	-9.29364	-12.6612	-6.95426	-16.4574	-11.9498	-14.0846	-12.195	-9.70124	-15.6911	-10.2251	-14.7699	-12.5	-15.2983	-9.46132	-11.5527	-10.3731	-12.1451	-7.8983	-4.80174	-12.0302	-10.2791	-10.997	-9.80758	-9.82369	-10.986	-3.04019	-11.2688	-9.3955	-10.7428	-11.6711	-8.50002	-10.8168	-12.6424	-11.1574	-10.7259	-9.41516	-13.6159	-10.4542	-11.0105	-12.9941	-13.557	-14.4129	-11.4008	-12.0238	-13.6289	-12.2248	-9.81409
6XVJ	-13.2787	-12.7152	-2.55096	-13.4725	-10.981	-13.4005	-14.0686	-13.2898	-14.1822	-8.28059	-16.0423	-11.2726	-11.0225	-11.9345	-15.642	-10.0274	-12.4251	-11.7008	-13.7912	-9.17858	3.98113	-10.6429	-10.8693	-14.3443	-8.94023	-9.30094	-8.69808	8.04133	-8.24406	-10.1567	-11.6845	-11.7599	-6.21693	-10.3275	-6.70723	-11.0165	-9.62976	-10.371	-11.3822	-14.6831	-13.5504	-12.3854	-10.3504	-13.4334	-11.0981	-11.041	-15.3023	-12.868	-12.3042
5FI4	-10.6371	-7.69129	-4.49353	-7.6589		-8.50072	-10.4428	-8.18653	-6.99026	-9.95867	-8.89259	-7.92345	-8.98585	-9.85112	-4.74198	-8.47169	-9.69894	-1.02498	-8.8629	-0.948075	2.39555	-7.30138	-9.20698	-7.22354	-7.87139	-6.8807	-7.77217	2.3603	-5.86235	-2.58622	-8.54889	-7.73323	-4.74673	-7.52707	-8.83879	-9.36686	-9.32405	-9.78963	-9.51865	-9.99325	-8.73228	-8.80096	-6.801	-7.08717	-7.08817	-9.85277	-10.4846	-8.74887	-8.57672
4l7f	-12.6166	-10.0697	-6.5395	-11.9	-6.2924	-11.2909	-12.3669	-12.6683	-12.5063	-10.3133	-13.344	-10.8121	-11.3909	-10.5554	-11.1351	-10.829	-10.9454	-7.3745	-10.8804	-7.30914	-3.93626	-10.6454	-10.6973	-11.1337	-11.7723	-10.9008	-9.99368	-2.75274	-7.52281	-4.49977	-9.75738	-11.0509	-7.0732	-11.4326	-10.2655	-11.6205	-9.97264	-8.8891	-11.8167	-12.0234	-10.439	-11.6263	-10.0126	-10.6832	-12.8893	-10.2685	-11.426	-11.3877	-11.1445
4f1q	-5.79631	-9.3564	-3.04341	-8.36476		-7.56009	-9.8795	-8.44015	-8.48435	-7.48013	-7.87004	-7.29382	-10.6369	-10.5003	-8.56415	-9.60229	-8.866		-7.88451	8.67598	-1.38739	-8.03045	-5.42068	-7.80571	-4.31194	-3.84198	-7.19368		-3.42746		-4.11963	-6.42699	-2.90552	-7.11095	-3.49237	-8.99573	-7.72138	-9.1319	-8.70596	-9.16288	-9.97575	-7.54872	-4.50515	-5.11895	-9.12083	-7.48474	-9.6926	-8.12223	-7.9117
6I82	-9.26314	-9.8135	-3.45477	-9.90772		-11.1376	-13.0237	-11.1408	-10.5385	-9.86262	-10.1724	-8.95166	-12.9441	-11.6705	-4.40199	-9.8211	-12.5509		-13.174	0.167511		-10.3346	-10.1926	-9.87824	-7.40908	-6.76971	-9.35423		-7.50428		-10.3145	-10.0489	-5.80233	-12.5609	-8.93672	-10.8258	-10.2723	-9.18085	-11.6321	-11.9172	-11.1079	-10.5606	-9.48327	-6.82323	-7.56267	-9.8079	-10.4418	-9.25387	-11.4665
2x9f	-9.98973	-12.6756	-5.14949	-8.91375		-12.0852	-10.8785	-11.6091	-9.81814	-10.2184	-10.328	-8.56592	-12.6073	-12.2207	-5.56208	-10.003	-12.7777		-10.4949	-2.7662	-0.644569	-9.83277	-10.3503	-9.19996	-9.80059	-7.58989	-9.49226		-7.47421		-8.42188	-12.3088	-5.60571	-9.63061	-8.34334	-11.2591	-9.76772	-9.40254	-11.8978	-10.765	-10.3304	-10.0718	-10.0888	-9.05088	-8.96234	-10.5576	-10.7708	-8.80172	-9.22967
6HMU	-5.21223	-7.98518	-5.1882	-6.90393	13.053	-8.61326	-6.07583	-3.93938	-7.22075	-7.34281	-5.93483	-5.66897	-7.03825	-8.03697	-7.15328	-7.74989	-8.53997	8.34872	-8.35518	1.51378	-1.44057	-6.20707	-4.55985	-5.57218	-5.61384	-5.90514	-7.05137	-0.773129	-4.66811	4.17831	-6.10288	-7.27199	-5.02404	-5.45845	-5.48827	-7.91925	-8.19472	-6.92636	-5.91214	-6.22978	-6.7145	-7.93728	-6.02828	-4.88195	-5.16739	-7.05348	-7.23532	-7.84926	-7.26914
2pvf	-11.1205	-12.126	-10.5107	-11.2049	-9.86725	-12.361	-11.1063	-13.6185	-12.3618	-12.3993	-13.0188	-9.28763	-14.0521	-13.1819	-10.2856	-9.66818	-13.1555	-9.30824	-11.619	-10.2912	-12.0734	-12.7421	-10.6739	-12.0832	-12.1149	-8.92006	-11.3733	-5.89449	-14.5677	-8.30153	-9.69565	-11.5529	-8.98486	-10.9337	-10.5248	-13.3164	-11.884	-10.7071	-11.7405	-12.6178	-10.1739	-10.549	-10.2193	-12.8333	-12.0783	-14.8941	-13.7351	-10.7801	-9.33325
6NBS	-3.57301	-3.91582	0.594615	-5.36718	4.28804	-5.65917	-5.5491	-5.44977	-2.79968	-1.80314	-4.84622	-6.55057	-3.77353	-6.68401	-5.75575	-6.70594	-3.90578	2.03376	-3.68848	1.87882	5.82926	-3.52527	-2.06151	-4.9401	-1.53439	-1.85723	-5.70537	7.67851	-2.43039	1.15824	-3.28695	-7.33439	-2.16113	-4.60033	-2.45263	-3.58726	-4.46983	-4.07749	-4.65498	-4.53817	-5.38438	-5.73951	-2.64087	-3.96176	-7.85878	-4.89004	-6.35201	-6.19557	-7.70617
2mrk		-6.46464				-2.13671	-9.22986	6.04706	9.94521	-10.0653		-9.91326		-11.8516		-10.7176	-11.1267		-6.92634			0.577556		0.558182		0.847982	-4.84807		3.75367		-1.67455	-1.17395		-1.85562		-4.60084	-9.26512	-12.0861		-11.0551	-10.6311	-6.85075	5.24763	7.40613		-1.66997	-0.410951	-3.37701	-1.5323
5X2A	-12.0393	-10.8528	-3.35239	-10.7117		-10.5874	-11.2225	-12.3963	-9.7656	-9.84221	-12.268	-10.3841	-13.6829	-12.7859	-11.3559	-11.5223	-13.1979	4.87933	-13.1443	3.10431	-0.051133	-12.2227	-10.5645	-9.86562	-7.84022	-11.4815	-11.107	4.36713	-7.79825	5.51444	-8.67479	-9.91321	-7.05175	-12.3156	-8.08307	-10.9686	-12.9562	-11.872	-12.6827	-11.4172	-11.0724	-10.91	-9.80637	-11.8502	-9.81563	-12.2983	-15.4778	-10.1426	-11.2829
1a09	-4.59218	-4.93421	-2.41106	-2.57867	0.202995	-5.48832	-4.47085	-3.61059	-3.69995	-3.8057	-4.91244	-6.17031	-6.53938	-5.36799	-3.1218	-5.74761	-5.57499	0.7106	-2.69029	2.37322	0.851604	-3.10479	-2.6386	-3.84678	-4.45998	-4.42045	-4.55773	-0.771683	-2.8933	3.57041	-3.257	-5.45855	-2.28965	-5.68331	-3.23916	-5.53145	-4.5963	-4.48954	-3.96186	-4.12838	-3.8816	-5.67581	-3.41653	-3.88522	-6.37569	-6.54119	-5.13784	-4.8362	-5.43528
1hfr	-8.56436	-10.4081	-6.19473	-10.405		-11.143	-9.93558	-10.3049	-13.7487	-10.7509	-10.5796	-9.1037	-12.5759	-11.9021	-10.7021	-11.1127	-12.2315		-10.9394	-0.464114	-5.56589	-11.7589	-11.229	-10.9248	-8.73591	-10.0995	-10.9364	1.47916	-9.6738		-8.18922	-11.7154	-8.62494	-9.91341	-6.5182	-12.347	-13.7438	-10.9059	-11.0465	-13.0854	-10.3891	-12.9507	-10.6268	-10.7389	-11.0628	-12.2067	-13.6876	-13.2991	-11.8434
4hxj	-2.57764	-3.57746	0.899011	-2.7299	5.36667	-2.73738	-4.36376	-4.11108	-2.1694	-3.25027	-2.71175	-5.20873	-2.88813	-5.23553	-2.34657	-3.97894	-4.62354	3.80971	-2.4854	5.62812	5.62585	-1.23109	-1.66089	-4.86299	0.349203	-1.8993	-3.55453	6.60191	-3.17242	5.04351	-0.787072	-4.00757	-2.4202	-3.42873	-0.149907	-2.81531	-4.18769	-4.12457	-4.31996	-3.27133	-3.5034	-2.80297	-1.57158	-3.81875	-1.74046	-2.56867	-4.87074	-3.87512	-4.88795
6WE2	-12.2843	-10.3284	-2.68226	-11.2465		-7.6784	-14.3519	-15.252	-13.2393	-7.59266	-11.3417	-9.67915	-8.94579	-11.7938	-11.1959	-10.9255	-11.5575		-11.7971	1.2524	1.05851	-9.15549	-13.0471	-9.73543	-9.26479	-9.51054	-8.88451	10.0123	-5.95406		-9.83535	-11.5121	-6.6004	-11.419	-8.44366	-11.2794	-11.0406	-10.2452	-12.4169	-12.3897	-10.7309	-10.6293	-9.20759	-11.6805	-7.68743	-9.88496	-12.4619	-11.9159	-13.7437
3u4h	-12.8633	-11.6819	-9.26268	-11.5727		-13.6319	-12.6393	-12.4724	-12.8488	-13.079	-12.8358	-8.69417	-12.6907	-12.1612	-10.3252	-9.00135	-10.5485	9.66356	-12.2953	-4.35977	-5.66613	-10.5332	-10.9914	-9.95071	-11.6546	-9.50708	-11.6213	-2.78406	-9.80528		-10.517	-11.5645	-9.26094	-9.84397	-9.51451	-10.5983	-9.6775	-10.263	-13.3014	-11.8351	-11.6915	-11.2267	-12.0422	-10.3155	-12.1248	-12.6768	-14.5034	-11.4088	-10.2367
3gcv	-9.65807	-10.7061	-4.75551	-11.3415		-15.0582	-10.3394	-10.9022	-11.2151	-11.0117	-15.6577	-9.46565	-9.33382	-11.895	-14.5107	-9.87939	-12.5037	-3.16782	-12.139	-7.94868	-4.41975	-8.6196	-7.98603	-10.8866	-8.59827	-10.0778	-9.59603	6.3379	-12.3796	-1.71819	-11.9115	-11.3517	-8.53022	-9.49731	-7.48258	-9.99256	-13.7216	-9.64732	-8.71268	-10.4757	-9.70712	-11.1984	-11.6796	-12.1054	-12.1279	-11.2377	-11.5812	-11.7365	-10.8606
1a36	-11.2771	-8.83941	-3.61491	-9.939		-9.25968	-12.6314	-10.5908	-9.75512	-9.17797	-8.27831	-8.95586	-10.8267	-10.6681	-8.56024	-9.85784	-9.78896		-8.31024	2.16153	-1.98063	-7.75753	-8.99074	-8.96495	-7.18803	-7.89097	-8.80353	0.885664	-5.43003		-7.5151	-8.12433	-5.82249	-9.6297	-8.00383	-9.23561	-10.2141	-8.79133	-11.0265	-10.5866	-8.86833	-8.68355	-8.43969	-8.90488	-8.693	-10.8922	-11.6529	-8.26674	-9.57448
4id7	-8.67813	-9.38458	-2.2907	-10.5513		-11.3947	-11.0784	-12.4045	-7.69791	-9.3313	-10.6098	-9.53725	-12.9481	-9.7239	-5.89843	-9.21694	-10.7814		-11.4145			-8.44658	-7.60417	-9.96535	-10.3061	-7.90602	-7.94443		-8.64963		-8.0539	-11.5448	-6.27849	-9.74293	-10.3577	-11.5038	-10.6823	-10.1436	-12.7169	-10.8799	-11.1267	-10.7635	-9.39997	-9.57249	-9.7997	-10.0442	-11.7226	-11.9108	-10.072
1qkm		-8.28547		4.31417		-4.82464	-11.4753	3.49005	6.20899	-7.04662	7.98545	-8.18276	5.14711	-15.2571		-9.89799	-11.1995		-10.6909			2.25969	8.53645	-0.169514		-2.33315	-5.12139		8.809		-2.98493	-1.5122	5.88072	-2.3666		-6.10891	-10.7881	-9.31623	1.78811	-8.62935	-12.048	-4.8719	6.19163	5.23525		-2.41013	0.432043	-1.33096	-2.38021
5UG8	-9.82482	-9.63261	-4.04365	-11.6264	14.6733	-11.9962	-11.0192	-10.0511	-9.46144	-8.98038	-9.89949	-7.91515	-14.1039	-10.2117	-8.31729	-10.9107	-11.7285	3.0529	-10.8472	-2.85177	-2.03379	-9.09091	-7.84784	-9.11909	-5.69697	-6.957	-10.8076	1.74055	-6.00541	1.50957	-8.97523	-8.9825	-7.17045	-11.1298	-7.60768	-11.2498	-11.3553	-10.3236	-13.478	-10.2487	-9.9276	-10.0335	-7.9312	-8.76372	-6.72053	-8.07167	-10.709	-8.35041	-9.72038
1e3g		-7.97041				-4.08683	-9.65691			-8.27201		-9.1003		-12.7909		-12.7911	-11.562		-9.41809					2.17468			-4.72838				3.87723	-1.15611		-1.75853		-4.81272	-10.0573	-10.9468		-10.9433	-11.8897	-5.37684				0.313431	-0.51803	-0.65109	-2.11266
2fgi	-9.02124	-9.62237	-5.15055	-8.07743	-0.233109	-9.88806	-12.0603	-8.84439	-10.1508	-8.90884	-9.77066	-7.95513	-10.0492	-9.17874	-8.6406	-8.32889	-9.46771	-3.14261	-11.0481	-1.53296	-3.89348	-8.28742	-7.93397	-8.85955	-8.47856	-7.68555	-10.9431	0.990426	-7.13698	-6.19501	-8.86354	-8.15648	-5.7041	-9.84653	-9.08995	-8.51319	-9.49902	-9.0982	-10.1321	-10.97	-10.2483	-9.58696	-7.97346	-8.00236	-9.42699	-10.5435	-11.904	-7.94282	-9.88648
2fap	-13.6487	-12.9507	-13.5005	-12.7076	-11.1941	-13.8493	-11.775	-15.2152	-14.3732	-11.4174	-13.8183	-9.98099	-15.5554	-11.5798	-13.0014	-8.75482	-12.8258	-11.5993	-13.7148	-12.7086	-13.3334	-13.9193	-13.912	-12.144	-16.058	-12.2414	-15.0298	-11.9541	-11.3604	-11.3341	-12.3523	-12.5671	-13.5262	-13.5447	-13.0136	-12.9374	-10.7625	-11.1887	-15.0525	-13.3836	-13.2595	-11.7991	-14.6297	-11.6788	-12.8444	-13.1347	-15.1454	-13.4725	-12.231
5T8J		-6.60294					-9.03792			-7.40814		-9.57447		-12.6882		-11.2557	-10.5273		-2.49439								-3.68539							-1.57044		-3.98063	-9.66844	-12.3387		-9.61671	-12.0655	-4.14238				-3.30595	2.57473	1.59975	0.314383
1ivo	-6.12486	-7.45954	-2.08927	-5.89834	3.826	-9.1512	-9.63499	-7.74066	-6.52507	-6.55362	-8.82637	-6.74255	-5.32931	-7.21229	-7.34815	-6.76323	-7.66374	0.814339	-7.37001	-2.39968	0.793002	-6.74089	-6.03947	-6.48397	-5.51503	-3.80359	-5.96932	1.03563	-5.80292	1.73434	-6.73677	-10.6304	-5.17243	-6.72008	-5.85676	-7.74463	-7.92912	-5.65295	-8.50344	-6.31593	-7.4733	-11.4691	-6.05025	-7.88012	-6.53833	-6.86144	-9.56247	-7.09847	-8.42637
7N5Y	-5.74681	-9.23677	-5.27133	-9.67675		-8.9186	-9.43304	-7.43989	-8.629	-8.10996	-9.51711	-7.4435	-8.10591	-10.4153	-6.61477	-10.5125	-10.4702		-9.81906	-5.21046	-1.03389	-7.30557	-7.66551	-7.98406	-8.28468	-8.30952	-7.98239	7.28616	-4.58049		-9.16662	-6.45213	-4.32351	-8.94962	-7.41525	-8.90751	-9.30961	-8.66919	-11.1011	-10.5479	-9.44707	-8.91096	-8.75161	-6.34288	-5.19502	-9.01959	-9.65052	-8.00781	-8.92522
2o2f	-10.2974	-8.68875	-7.53798	-11.6564	-5.53607	-9.38507	-8.43758	-11.0173	-11.7074	-9.22412	-11.6741	-8.88553	-10.7535	-8.08762	-13.097	-7.10986	-11.4209	-11.4014	-9.18005	-7.53601	-1.09206	-11.3333	-9.71003	-9.11093	-10.7948	-8.99606	-9.47406	1.82124	-8.82865	-8.91502	-9.04729	-7.47468	-6.50349	-8.65143	-7.44108	-12.2475	-10.3331	-10.0291	-9.88987	-10.7518	-8.44257	-8.82626	-11.8907	-10.9107	-9.50672	-8.77853	-9.89865	-10.1471	-8.5619
6V6K	-11.8472	-11.825	-5.54537	-12.6472	22.4295	-13.4241	-13.0224	-12.9621	-14.4248	-14.6304	-15.0167	-11.1056	-14.4234	-13.7662	-9.23663	-11.842	-13.5471	6.71351	-13.5463	-0.925955	-1.43104	-10.3526	-11.1549	-11.8526	-10.9455	-9.98154	-11.0051	2.31524	-7.31933	2.54881	-9.66756	-10.7507	-7.98743	-12.3207	-12.043	-11.8071	-12.8866	-11.7252	-12.182	-12.8385	-11.6806	-11.7273	-10.0386	-11.4418	-11.3374	-14.0578	-17.1347	-10.4163	-11.1414
2fke	-7.7669	-9.37511	-8.0265	-8.45491	4.39247	-9.74489	-7.05386	-7.71623	-8.66644	-9.16341	-9.36592	-7.25522	-9.37691	-7.74404	-7.06553	-7.38194	-8.6604	0.345286	-8.31142	-3.14096	-7.47518	-9.12071	-8.05278	-7.54758	-6.62636	-7.07973	-7.69743	-3.42574	-8.11451	0.718932	-6.72653	-10.3549	-8.08721	-9.09608	-9.59614	-8.39694	-8.22392	-7.93714	-10.1174	-8.30171	-8.81158	-9.16556	-9.10465	-7.88488	-8.83341	-10.5026	-11.2247	-10.2004	-9.11839
3phd	-2.22708	-2.56272	1.81034	-2.924	9.38274	-3.58927	-3.32098	-3.16313	-2.95998	-2.65492	-2.35625	-4.80795	-5.04437	-3.78859	-0.121495	-4.10901	-3.02756	4.99271	-2.0654	4.59109	4.58332	-3.2045	-1.16312	-1.49224	-0.785966	-1.05195	-3.59242	5.72887	-1.23249	6.25967	-1.17878	-2.23683	0.207124	-1.32376	-0.615691	-2.53739	-3.82674	-5.30404	-3.72839	-3.93914	-3.45809	-3.98516	-1.43356	-2.03962	-2.07055	-2.51562	-3.63714	-3.38282	-1.87931
5CSX	-11.4143	-9.65005	-5.0434	-12.1959	-8.38785	-10.3078	-12.9255	-12.4863	-17.0528	-9.86451	-12.2888	-9.38014	-13.1139	-11.9456	-15.6308	-10.5399	-12.433	-9.95619	-11.8297	-6.7833	-3.83667	-9.59236	-13.9223	-13.1025	-9.71855	-10.5203	-10.5781	1.11618	-6.63117	-7.92697	-10.4535	-10.3116	-9.40451	-11.2328	-10.3418	-12.6751	-10.8194	-11.3664	-11.759	-13.3575	-11.1083	-11.6975	-10.3655	-12.8297	-12.1662	-14.1798	-11.2799	-13.8205	-13.1078
3zns	-7.84851	-10.0827	-6.62611	-8.88268		-8.99811	-9.12495	-10.5723	-9.89046	-9.62019	-9.5977	-9.59984	-11.2642	-11.4092	-8.69897	-9.51069	-12.5955		-13.8774	-2.22892	-6.14567	-10.1305	-8.87543	-10.5361	-9.06071	-5.77022	-9.45943		-11.3597		-7.71055	-11.2635	-8.33971	-8.82468	-7.7536	-11.4934	-10.8971	-9.97004	-9.47343	-13.2487	-10.4287	-9.53496	-9.77849	-9.09642	-9.7869	-9.01889	-11.394	-10.644	-11.4406
2cr3	-12.4281	-12.1674	-3.47854	-12.3644	-11.6762	-11.5132	-13.7798	-14.2007	-14.6164	-10.4749	-13.5996	-11.8154	-14.2509	-10.6027	-11.3138	-9.79401	-13.3825	-10.1673	-12.6646	-6.12695	-0.347604	-11.4694	-10.8355	-13.7622	-10.539	-10.5191	-10.0134	7.08639	-6.88854	-8.4505	-10.6165	-9.24543	-5.05924	-11.0024	-8.833	-15.2604	-11.2381	-10.8125	-10.0076	-11.7565	-10.6853	-12.0187	-12.5576	-14.4074	-11.6048	-12.553	-12.6849	-12.044	-12.9219
5X2F	-3.9462	-5.08083	-2.60969	-7.41003		-5.70033	-5.55441	-3.51422	-5.61315	-4.97845	-5.35704	-6.43245	-3.91783	-7.49253	-4.26875	-6.07916	-6.51739	8.37694	-5.26525	-0.44209	1.58084	-3.97967	-4.53651	-6.7782	-3.90537	-5.2279	-6.27056	0.54098	-2.23477	8.57238	-5.12698	-5.99231	-3.08276	-4.94862	-6.56887	-8.74448	-6.18386	-5.59567	-4.89232	-8.07617	-5.65977	-5.58948	-3.82211	-4.11618	-3.2369	-6.79771	-5.58484	-5.88464	-4.87029
1e0o	-6.40787	-7.2442	-8.25428	-5.60548		-7.35896	-7.58046	-4.48025	-5.72263	-5.67397	-6.56119	-6.30578	-5.03259	-6.18895	-5.27277	-7.3239	-8.59408		-6.9798		-0.12125	-6.13681	-5.61054	-5.78621	-1.69378	-6.96398	-6.99858		-4.92467		-5.531	-5.26069	-3.8231	-6.05735	-6.64232	-6.92919	-6.67011	-6.81046	-5.18744	-6.81909	-7.06036	-5.54915	-6.39461	-4.88427	-6.79699	-5.88959	-6.3993	-6.04511	-6.15736
1azg	-4.84859	-4.09748	-0.718907	-7.50075	6.04924	-6.5592	-7.74663	-6.90735	-7.41044	-5.84974	-6.85431	-7.09929	-4.76684	-5.3121	-5.32732	-6.83935	-7.89327	4.8936	-8.65784	-0.078252	0.444925	-2.8713	-6.45442	-6.34128	-6.61916	-4.54498	-6.94254	-1.30605	-3.98237	3.42961	-5.27056	-4.75525	-2.33863	-5.19483	-3.23406	-6.32008	-5.8202	-6.79305	-7.31999	-8.16708	-6.79963	-7.0272	-3.87069	-4.00099	-4.18967	-6.02215	-5.22291	-5.79837	-5.47807
6BKW	-10.5049	-9.99515	-7.54325	-10.5722		-12.7436	-9.46852	-13.1947	-11.0148	-11.6721	-13.5284	-8.56256	-11.1071	-11.8005	-10.0118	-10.6618	-10.9429	-2.4906	-9.87401	-5.18591	-5.47135	-9.13769	-7.49444	-9.92752	-11.0877	-9.29121	-9.16042	-3.6948	-8.87642	-5.4308	-8.8363	-12.9558	-7.96837	-10.7142	-9.65255	-11.5063	-10.1446	-8.95798	-9.94047	-11.0731	-9.97523	-10.47	-10.4439	-10.1838	-10.5862	-12.2735	-12.7292	-12.0192	-11.1351
6OQA	-10.0192	-10.6079	-13.474	-11.3562		-11.9463	-11.6613	-10.6243	-10.6594	-10.9073	-11.1116	-8.94515	-10.7981	-9.316	-9.20707	-8.93354	-12.1828	-4.59434	-11.7088	4.14515	-6.09951	-12.5136	-10.4575	-11.1052	-9.1742	-8.81893	-10.9858	-0.676328	-9.85109	-1.11188	-10.006	-13.0451	-9.77131	-9.85238	-10.5605	-11.9194	-10.3148	-10.5802	-10.6953	-12.5337	-9.95405	-10.2881	-11.5016	-9.42371	-9.00028	-9.76956	-9.77665	-11.7878	-10.4086
2baj	-10.7933	-11.4881	-9.20845	-13.0252	1.00406	-16.0351	-11.6999	-14.8419	-12.204	-11.1946	-14.2024	-11.3358	-12.8381	-10.4108	-14.366	-10.8223	-12.1204	-4.74002	-11.8075	0.357222	-1.45685	-13.838	-9.71309	-10.5788	-10.4267	-9.02117	-10.6328	-2.21671	-13.8916	-5.88691	-13.9624	-13.5284	-10.9544	-10.7061	-10.4914	-12.913	-11.4178	-11.3933	-10.4576	-12.0376	-11.8359	-12.1014	-12.1577	-15.7358	-11.8768	-14.2539	-15.8034	-13.0318	-11.4363
4cmo	-9.34048	-9.41106	-4.39931	-8.50355		-9.64187	-9.07724	-7.27057	-10.3656	-9.47353	-9.49966	-6.69038	-11.0842	-8.85573	-6.83771	-8.54058	-9.13699		-9.37271	-0.362336	-0.557958	-9.25947	-7.58412	-7.80262	-8.76725	-8.32274	-7.89938	8.06966	-5.1876		-8.37976	-8.35714	-7.00302	-10.2587	-7.61321	-9.55188	-8.22861	-9.86058	-9.77151	-11.4658	-8.39245	-10.1566	-7.05953	-6.73177	-8.18165	-7.96911	-10.3232	-9.1764	-7.95451
1flt	-15.4181	-15.4027	-14.4647	-14.6617		-15.4033	-15.9613	-17.4978	-18.0415	-13.5744	-17.0409	-10.875	-16.6993	-14.5349	-16.6827	-11.028	-13.3391		-15.839	0.256579	-7.14214	-15.8347	-14.0812	-14.4425	-12.2109	-13.2814	-13.271	-1.48189	-12.185	-6.12303	-12.4381	-15.4781	-11.6781	-14.844	-12.0987	-14.885	-12.4951	-11.4476	-15.157	-14.0727	-14.1276	-13.8726	-15.4329	-18.4887	-12.9732	-14.5705	-17.3414	-15.1302	-14.1543
6SFK	-10.5768	-12.6422	-8.20725	-15.6976	-9.07725	-15.6362	-12.0032	-12.5251	-15.2846	-10.8127	-15.8148	-9.6389	-11.703	-10.6161	-15.0769	-9.7689	-12.4243	-10.9652	-12.7748	-8.99203	-5.70102	-11.3238	-9.451	-11.6688	-12.4293	-10.1643	-10.8347	-1.08876	-12.6828	-6.71044	-11.8731	-11.9803	-9.31996	-12.3892	-10.5134	-11.3764	-10.4897	-10.5118	-11.5221	-11.0551	-10.5755	-14.3934	-13.3447	-14.7935	-11.5019	-13.4096	-12.3438	-11.4764	-11.4905
5HI2	-9.36593	-9.94068	-2.06103	-13.0735	-9.97134	-11.8792	-12.5149	-10.9376	-13.469	-10.3745	-13.9594	-9.37187	-12.1838	-13.3597	-15.2358	-11.8576	-11.2947	-4.43708	-11.3432			-8.24225	-9.32432	-12.3548	-9.01861	-8.61144	-8.86632		-8.92545	-6.35416	-10.1207	-10.9673	-6.85486	-11.2262	-7.14114	-10.3096	-10.4477	-9.87309	-12.602	-11.4254	-10.6973	-9.80414	-12.7154	-14.836	-9.65638	-12.2328	-11.4085	-12.1222	-9.72312
6WOK	-9.51407	-11.9651	-6.75435	-10.3812		-12.3454	-9.60626	-11.0411	-9.62891	-14.3488	-10.6677	-10.0032	-15.1276	-11.5497	-7.76307	-10.1721	-14.0289		-13.0081		7.99291	-9.30846	-9.49945	-13.3191	-11.8389	-7.80586	-11.4652	14.1648	-5.58838	-2.59106	-9.70508	-11.0292	-8.26296	-12.9789	-7.74587	-14.6185	-13.1312	-12.6515	-8.55584	-12.4856	-13.0747	-9.38032	-11.8626	-11.481	-6.38095	-9.26112	-10.2732	-10.4986	-10.3157
3f66	-11.8285	-11.3371	-5.98473	-9.80647		-10.7087	-12.4638	-11.4294	-10.2036	-10.6279	-11.8268	-9.26574	-12.7166	-10.625	-10.7148	-11.7237	-13.4139	5.60327	-11.7022	-4.77614	-5.24315	-10.5904	-10.9308	-12.8263	-12.8746	-9.00602	-10.4561	-1.07371	-7.15639	2.6783	-9.79712	-11.339	-8.53431	-10.9881	-10.0675	-12.7329	-11.2802	-10.5518	-10.3841	-15.4998	-10.789	-12.3016	-10.4286	-12.5167	-11.1586	-10.7597	-11.5319	-9.45824	-13.3575
5AUL	-8.54759	-10.1754	-4.2791	-9.07276	2.14354	-9.70771	-11.8034	-9.68473	-9.82688	-9.76255	-9.24044	-8.32891	-11.4382	-10.9243	-9.32603	-9.99831	-11.516	-2.69137	-9.99349	3.31235	1.7434	-9.0848	-7.55342	-7.55175	-6.02756	-5.44754	-9.89845	4.72264	-3.86959	-4.58537	-8.16525	-8.76038	-6.51837	-10.9988	-7.90935	-9.77916	-10.9524	-9.73625	-11.0029	-11.3347	-10.4922	-10.2909	-8.04898	-8.63529	-9.42254	-8.12874	-12.5153	-10.2535	-10.8898
3gcq	-7.88404	-12.505	-5.07837	-11.4865	-9.17011	-13.924	-10.0797	-11.1892	-10.8917	-9.64719	-13.7598	-9.45392	-9.85905	-10.3014	-11.529	-8.74617	-10.9142	-5.64021	-9.92122	-0.853942	4.14141	-11.8793	-7.543	-11.2546	-9.66393	-8.1893	-7.13962	10.7806	-10.4249	-4.01172	-9.88145	-8.90335	-5.01819	-10.7677	-6.07836	-11.2578	-8.8396	-9.16901	-9.33412	-10.0859	-10.2478	-11.3254	-13.5059	-11.6869	-8.33238	-10.3233	-10.9148	-12.2262	-10.3038
6PSJ	-11.0444	-11.125	-10.1698	-10.9457		-11.7817	-10.8855	-10.7559	-13.0063	-10.6397	-10.1746	-7.98623	-14.9318	-12.8499	-14.0318	-9.85434	-12.0011	0.240064	-11.286	-2.45584	-5.80568	-11.0325	-8.56868	-10.62	-10.3492	-9.13083	-12.7623	-1.43406	-7.58409	-2.51522	-10.2377	-10.2406	-10.3437	-9.61162	-9.3889	-12.675	-11.8811	-11.2938	-10.0005	-12.5134	-9.82844	-10.4706	-13.4464	-11.0899	-12.6299	-11.8078	-11.9632	-11.5638	-11.4643
2ylq		-6.70213				-0.632068	-8.94954			-10.7007		-10.3431		-12.1816		-10.5291	-10.3068		-7.1588			-0.858571		2.43816		6.85821	-5.13835				-0.303222	-1.08567		-3.14091		-4.85252	-9.94044	-11.9477		-12.0599	-11.2968	-5.38359				-2.34611	-1.05902	-5.2388	-3.71578
4jq8	-12.2071	-11.3792	-4.619	-8.73446		-12.0217	-12.4342	-10.7662	-11.8879	-10.4871	-11.4022	-9.40494	-13.5782	-11.0824	-5.2609	-10.7713	-11.7607		-12.5643	1.41969	0.864069	-10.1562	-11.887	-9.66081	-7.81786	-6.86091	-10.2529		-6.68584		-11.418	-9.57201	-7.16748	-10.2048	-8.89397	-10.9917	-11.582	-10.0369	-12.2909	-11.7678	-10.187	-10.9696	-10.1546	-8.62738	-10.1829	-13.9474	-11.0294	-9.16125	-12.4486
5DC7	-5.8397	-6.91509	-3.19827	-6.36188	-1.41584	-7.8049	-8.11691	-6.18632	-5.88584	-5.9086	-7.37092	-8.31199	-6.8143	-8.23959	-12.1988	-7.25324	-10.2058	-6.31722	-6.1534	-2.02581	-1.95507	-6.44797	-6.61859	-8.0183	-4.88726	-3.49194	-9.67067	-2.71091	-4.85309	-3.35271	-6.92979	-6.44578	-6.18464	-4.4793	-7.93474	-7.4455	-7.93815	-7.10843	-7.40221	-8.54021	-7.6799	-6.069	-6.25975	-8.97741	-6.77794	-5.69574	-7.6153	-6.24765	-7.55668
3eig	-11.6628	-14.6692	-7.38354	-13.7742	-10.5066	-14.4305	-13.3435	-14.8727	-13.503	-12.0708	-13.8597	-10.6028	-16.3265	-11.5946	-12.713	-11.0093	-12.7694	-8.5615	-14.2178	-10.0396	-3.26541	-13.334	-13.0232	-13.5619	-10.7714	-11.9993	-14.9868	-5.49854	-9.54667	-10.4604	-12.7242	-15.1812	-8.01854	-11.1877	-11.3847	-13.2553	-11.9775	-11.0067	-13.919	-12.7778	-12.162	-14.3929	-12.9493	-12.7078	-11.8181	-13.143	-14.7653	-11.9118	-13.4936
3mjk	-9.04089	-11.9801	-9.12115	-11.8206		-12.8707	-11.5849	-11.8867	-11.927	-13.933	-12.911	-9.45196	-15.4909	-12.6874	-11.5408	-9.12355	-15.5661		-13.8904	0.432228	-6.73946	-10.3625	-11.4035	-11.3246	-11.2624	-9.35848	-12.4146	0.902201	-8.95962		-11.5361	-10.9271	-11.697	-11.1409	-7.95642	-14.3299	-11.4268	-11.6947	-13.6042	-13.0909	-12.0493	-11.5525	-13.888	-9.8054	-9.75107	-10.59	-13.1777	-9.8605	-9.9136
7EEC		-10.1289		3.06827		-8.47015	-11.0996		-3.5266	-7.59732	-1.18438	-10.1755		-12.2531		-9.94699	-14.1434		-8.34979			-5.41337		-3.33076		1.92865	-8.95904		3.40447		-4.59917	-3.59837		-6.21536	4.86086	-7.43002	-10.5582	-11.987	1.34977	-9.33929	-12.725	-7.49189		2.29521		-6.90803	-3.22321	-4.53377	-6.0333
1yho	-7.29208	-9.65604	-7.91544	-8.40724		-8.42901	-9.3374	-10.0925	-10.7474	-9.39071	-9.57541	-7.62363	-11.7623	-9.22212	-7.5864	-8.76906	-12.6951		-11.5682	-2.70343	-5.50876	-9.37167	-8.80804	-8.99057	-6.56111	-8.17127	-10.743	4.50831	-5.80159		-8.00464	-8.34891	-8.49049	-9.64681	-7.78238	-11.7497	-9.6717	-9.0466	-8.14012	-11.0473	-8.77176	-8.59736	-11.0499	-10.2399	-8.08324	-10.7091	-10.4526	-9.8457	-9.45477
3ce0	-10.8706	-12.9105	-8.6196	-11.3929		-11.0553	-12.958	-13.8809	-13.2858	-10.8529	-12.9864	-9.20734	-15.2406	-12.0137	-12.5599	-10.5812	-11.0107		-12.6619	-4.0601	-10.6708	-13.1375	-11.1149	-11.5808	-9.6709	-10.8752	-10.9287	-2.32394	-10.7875		-11.3575	-14.1858	-9.96673	-10.262	-8.70064	-12.3872	-9.71803	-10.7161	-14.6198	-12.7747	-10.0531	-12.9582	-13.3013	-10.3379	-10.7793	-12.8261	-16.9552	-12.1428	-12.9688
1sha	-1.22511	-2.20344	2.26095	-1.3766	5.99768	-4.3216	-3.83862	-1.50349	-2.96266	-2.20735	-3.4037	-3.60477	-1.72744	-5.08823	-1.24781	-4.227	-4.05236	4.61772	-3.57799	5.40776	2.20777	-1.91629	-3.4483	-2.19819	-1.0026	-1.21173	-5.42592	5.73429	-0.50094	3.59916	-5.07089	-4.081	-0.376578	-2.37573	-0.680209	-2.19273	-2.56483	-3.26498	-4.25221	-2.73453	-3.51555	-3.10228	-1.26567	-2.64053	-2.43353	-5.96321	-3.4101	-2.72439	-3.04502
3nux	-9.82919	-12.7679	-5.61541	-11.6655	2.10155	-10.9102	-12.7852	-13.1095	-11.5377	-11.8061	-10.7698	-9.59292	-13.6493	-11.4174	-11.1906	-10.9002	-12.7035	0.020679	-13.0682	-3.96957	-2.90396	-11.9533	-11.1821	-11.0922	-9.5684	-10.2053	-11.5896	-3.07415	-7.97703	-0.087351	-13.8119	-10.4802	-7.98423	-13.0794	-8.43448	-14.0534	-10.6517	-11.5568	-12.6814	-12.0847	-10.4894	-13.521	-10.5582	-10.1295	-11.8464	-12.3593	-12.0659	-10.8608	-12.6262
4drh	-15.1119	-13.8888	-11.9018	-13.9101		-13.301	-13.8493	-16.1546	-15.3344	-12.8125	-14.5479	-10.2706	-17.2259	-13.3433	-14.2216	-10.9633	-13.4346	1.33539	-14.8811	-14.3107	-14.0051	-15.8564	-13.6299	-13.9928	-15.3049	-14.2399	-13.2911	-8.80726	-13.1211	-1.78607	-13.2963	-12.8681	-14.8907	-14.4443	-13.6134	-15.0646	-11.0559	-11.1507	-14.0532	-15.4226	-11.8213	-12.9254	-15.7777	-14.3589	-14.0017	-13.0523	-13.791	-16.1294	-14.1236
3ii5	-10.922	-11.116	-6.19589	-15.0223	-10.507	-14.3466	-11.5087	-11.1522	-13.5067	-9.87439	-15.4845	-9.40442	-13.3726	-12.1849	-16.218	-8.71398	-13.3699	-8.01225	-11.8258	-9.78204	-5.24989	-11.0451	-10.1535	-13.7655	-11.7514	-10.867	-10.3109	4.26347	-10.5286	-7.02075	-12.0575	-11.1545	-9.05426	-10.5264	-9.91839	-12.7293	-10.1355	-10.3829	-12.8876	-12.0374	-11.2983	-11.5597	-12.6046	-12.6909	-10.3362	-11.4843	-12.8179	-12.6734	-11.163
4cni	-13.2344	-10.3842	-10.3341	-11.4227	4.9667	-12.3756	-11.6578	-14.4048	-10.9752	-10.7423	-11.3462	-11.1187	-16.6151	-12.9024	-12.7611	-10.1645	-12.1754	-1.78624	-9.16011	-7.30879	1.00541	-9.18764	-6.95385	-12.2566	-9.52411	-11.098	-10.912	2.27924	-7.64897	-5.60243	-13.792	-10.8115	-4.12156	-9.74348	-7.85797	-13.8039	-10.5177	-13.518	-9.96473	-12.5859	-11.4011	-11.1025	-14.1978	-14.1908	-11.5463	-11.1648	-13.8155	-9.78153	-11.577
3fv8	-12.6868	-10.5935	-3.22682	-12.1305		-11.0751	-12.5048	-11.5982	-11.1644	-8.95437	-13.1908	-9.0143	-10.7081	-11.5354	-10.8916	-10.1217	-12.6603		-14.2917			-10.752	-8.42317	-10.8432	-12.6573	-10.9292	-10.4528		-6.70879		-11.2158	-11.3175	-7.0622	-11.176	-10.0524	-11.3354	-10.827	-10.6335	-12.2546	-12.7523	-11.5808	-10.8564	-11.0014	-13.3959	-12.0517	-9.45927	-11.2073	-11.8947	-11.0906
1ouy	-7.1304	-10.5461	-6.36848	-7.94543		-10.1143	-11.7997	-8.38983	-8.23649	-10.7435	-9.4632	-7.68652	-12.7985	-9.99205	-7.65419	-8.97927	-12.0166		-10.0767	0.203495	-4.43248	-10.3731	-9.78367	-8.27105	-6.27116	-7.88588	-10.5507		-7.26806		-9.00103	-8.32989	-6.44033	-10.856	-8.27054	-12.9776	-9.81905	-10.0301	-9.97085	-10.2648	-8.65711	-9.76716	-7.86587	-7.44638	-9.89908	-11.4474	-9.49914	-9.44643	-10.5583
6GQK	-11.8144	-10.4761	-8.22506	-13.1339	-13.0931	-12.4138	-12.0604	-13.2962	-13.7401	-10.8796	-13.9581	-11.462	-10.958	-12.8358	-16.0908	-9.95738	-13.0489	-11.0487	-12.7359	-12.2033	-8.69087	-12.1224	-11.6333	-13.2911	-10.3122	-14.4143	-11.3966	13.7683	-10.8782	-11.2767	-13.6556	-13.8812	-7.60913	-10.8038	-9.07592	-13.8985	-10.2431	-9.56898	-11.6623	-12.4598	-11.0427	-12.8745	-11.4865	-13.1314	-10.053	-13.0922	-13.7997	-13.9972	-14.0961
4q50	-9.09073	-11.0608	-9.23334	-9.85388		-11.3956	-10.0589	-11.5177	-12.0374	-12.767	-10.1956	-8.37764	-14.3472	-11.3042	-11.1957	-8.97887	-12.7826		-10.7092	-6.59455	-1.13594	-10.9294	-10.0894	-10.0135	-9.28542	-7.90743	-10.7914	4.52674	-6.36647		-9.03564	-9.77422	-8.44992	-8.34017	-6.39607	-12.423	-10.9422	-10.9199	-13.1509	-11.7708	-11.0563	-9.60857	-12.6206	-10.4821	-9.30078	-7.74524	-10.1512	-8.16585	-11.4451
1wbn	-11.5524	-12.2494	-11.0528	-13.5948	-0.163101	-13.9401	-11.9901	-13.0117	-13.8935	-13.5594	-14.9957	-10.6237	-13.5292	-11.3542	-15.9405	-10.5651	-13.0752	-7.51135	-11.5093	-8.30919	-7.74939	-14.5832	-11.8133	-12.1482	-13.6227	-9.9554	-10.3426	-4.97556	-12.2994	-5.36484	-13.1893	-12.3628	-10.5129	-12.135	-9.36338	-12.6668	-11.7637	-10.5434	-13.758	-12.1665	-12.0794	-12.4669	-12.9047	-15.8189	-13.9298	-14.6183	-14.5487	-12.748	-12.7152
6A7E	-9.59661	-10.3983	-8.51031	-11.3852		-11.2475	-13.5305	-12.4902	-12.9042	-12.4669	-11.6438	-9.4271	-14.8486	-11.6316	-11.3568	-12.4182	-13.0974		-11.468	6.97214	-1.86007	-12.0521	-11.7643	-10.6309	-8.07232	-10.4976	-11.9337	5.82422	-8.04856		-10.425	-12.9386	-8.09676	-9.6149	-11.5155	-12.358	-12.928	-11.8213	-12.471	-13.2569	-11.0191	-12.0637	-11.0119	-10.1254	-12.0756	-11.4279	-13.5707	-11.229	-16.617
1a07	-5.69249	-5.7774	-2.8007	-4.70855	5.10912	-7.07966	-7.91144	-8.20345	-5.25138	-5.56178	-7.90803	-6.44156	-3.63685	-7.85698	-5.23031	-9.13156	-5.94209	1.05875	-4.05608	-1.183	-0.673435	-3.55287	-5.34665	-7.48175	-5.54349	-5.69253	-8.76373	-0.81882	-6.70874	4.15688	-7.36483	-6.80352	-3.80862	-8.1553	-4.86893	-7.09171	-5.30834	-8.40289	-8.52605	-7.41089	-6.71601	-7.0969	-4.23166	-7.55766	-8.00341	-10.3489	-5.80183	-6.08253	-6.84865
3bym	-11.3863	-9.27112	-5.82714	-9.55941		-10.503	-12.7619	-10.567	-8.41217	-9.77618	-8.52967	-8.82204	-11.8232	-9.94849	-6.2054	-9.63538	-10.2171		-9.56933	3.23001	-1.13578	-8.83188	-7.18332	-10.657	-9.12747	-7.80556	-11.4192	6.29843	-6.27829		-8.28767	-10.668	-6.58075	-11.302	-8.09211	-9.97792	-10.0346	-9.92423	-10.5313	-10.0583	-9.16888	-10.5634	-7.47903	-8.19054	-9.45744	-10.9359	-11.6123	-8.95304	-8.70005
5UAD	-5.85186	-10.2055	-1.10735	-7.16756		-11.2866	-12.1015	-10.6084	-9.19026	-9.00097	-10.1606	-9.92401	-11.557	-10.5377	-5.3554	-10.6782	-13.0709		-11.9568	1.02847	-1.37889	-9.13048	-5.61018	-10.8152	-10.3471	-6.23166	-10.3035		-4.58212		-8.01573	-9.67846	-6.28424	-10.0487	-6.9193	-12.1715	-10.0151	-10.8101	-8.72026	-16.5127	-10.7324	-9.46511	-8.00821	-9.84654	-6.32446	-9.41534	-10.1594	-9.75329	-12.3644
6P69	-8.03596	-9.16938	-4.10011	-8.46578	-0.344075	-9.17845	-11.0956	-8.96645	-9.53088	-8.71643	-8.35915	-7.95928	-11.7144	-7.81518	-8.02854	-6.99333	-8.98082	-2.71412	-8.36681	-4.94767	-2.37154	-8.92835	-8.56769	-7.12142	-7.37639	-7.49453	-7.8674	-0.427546	-5.58641	-2.6702	-7.86794	-8.13847	-5.38545	-6.52083	-7.55022	-9.55213	-9.32012	-8.27745	-11.1904	-10.0844	-8.13606	-9.04533	-8.05837	-8.01613	-8.01083	-9.27191	-9.80149	-7.74547	-11.5303
5DC0	-10.2604	-10.2799	-8.66835	-9.13887	-2.15506	-10.5303	-9.57789	-9.91593	-11.8301	-10.1092	-9.88297	-8.61166	-10.0247	-8.68475	-9.13888	-9.04039	-9.96181	-0.796898	-9.51364	-5.13196	-5.49877	-9.17351	-6.7019	-9.91305	-8.4675	-8.52403	-10.9074	-3.62232	-8.26789	-5.40839	-10.5827	-10.6704	-6.10888	-9.48972	-9.25308	-11.0838	-9.47358	-9.33749	-11.0028	-10.8234	-8.15512	-12.4649	-9.7528	-11.9862	-8.05316	-10.1672	-9.94931	-9.11698	-8.36416
3s4q	-9.86217	-9.5441	-3.70092	-14.9303		-9.31121	-12.1838	-10.127	-12.405	-9.74236	-12.6117	-9.39182	-12.0006	-10.9753	-9.29638	-10.5002	-10.7451		-12.1062	0.166661	0.583247	-8.56865	-9.63393	-10.7591	-7.10637	-12.0559	-9.35356	0.595178	-5.84232		-7.90154	-8.34226	-5.93808	-10.9891	-7.92703	-10.1958	-9.58194	-10.3007	-10.5395	-12.0771	-11.1186	-9.0729	-6.67008	-10.5006	-10.6206	-10.141	-13.1861	-8.60769	-11.0812
6OQO	-9.12366	-12.9439	-7.6595	-10.6086		-12.1405	-13.8313	-12.5786	-12.144	-11.9742	-10.3798	-11.1061	-15.4467	-13.3206	-13.1336	-10.6787	-13.9289	7.41882	-14.6012	-4.15066	-5.07579	-11.2385	-13.0758	-9.31403	-11.3564	-8.94014	-11.8695	-0.710042	-7.57607	7.74031	-11.9973	-13.2276	-7.71705	-11.8244	-10.1751	-13.2822	-12.7525	-11.1696	-13.1289	-13.467	-12.0244	-13.6538	-12.5123	-9.93738	-8.65313	-12.4259	-10.2626	-12.7188	-12.4798
4ehg	-15.0402	-12.0104	-8.09781	-13.706	7.49188	-12.6891	-13.428	-13.4582	-13.2893	-12.2049	-12.3238	-10.8121	-16.4135	-13.1266	-9.99869	-11.6458	-13.4868	-7.73262	-13.4679	-7.30038	-6.80123	-12.0951	-12.1539	-12.8139	-11.5795	-11.6659	-12.4941	0.232453	-8.11066	-6.26682	-11.161	-10.9724	-9.81497	-11.6225	-11.3557	-13.1493	-12.0021	-12.3195	-12.7281	-13.169	-11.8263	-12.0919	-13.4177	-12.9157	-10.8609	-14.3824	-13.8049	-12.2731	-13.1516
5C9C	-11.7333	-9.79697	-6.18565	-15.7216	-8.46127	-12.112	-14.0484	-11.7204	-15.699	-10.1861	-14.9312	-10.4158	-13.5913	-12.504	-14.5273	-11.2884	-11.866	-9.93572	-11.9381	-5.01661	-1.09485	-10.0184	-9.62729	-12.785	-11.4069	-10.9308	-9.88059	5.77241	-11.0423	-4.39628	-10.2379	-13.2881	-7.82662	-11.3579	-10.4645	-12.3665	-11.2618	-10.3976	-11.8165	-12.8868	-11.7176	-11.4149	-11.9212	-11.6391	-11.9737	-12.5582	-14.5211	-12.8489	-13.4282
3kex	-12.9454	-11.1761	-5.91374	-12.9571	-2.83836	-11.5015	-11.9785	-12.7418	-14.3438	-10.4816	-12.3855	-11.4034	-12.3184	-10.5048	-10.6764	-10.0584	-13.2783	-2.74737	-11.8754	-9.28029	-4.86028	-9.59622	-13.476	-11.3499	-10.4637	-11.0087	-11.3617	0.149796	-14.4293	-4.29723	-13.2452	-10.9181	-7.51806	-10.4926	-12.985	-10.8407	-12.353	-9.51793	-11.5938	-11.9679	-11.7792	-10.5684	-11.2383	-10.6957	-11.9763	-14.4816	-16.0049	-11.3591	-12.2021
2p0c	-8.06073	-9.73974	-5.52107	-10.2605	-6.1549	-8.76831	-8.77365	-10.3139	-8.99786	-8.12929	-10.8684	-8.04657	-11.284	-8.81806	-9.12564	-9.00955	-11.6433	-5.09194	-9.93983	-4.09374	-6.63431	-8.74938	-7.20611	-9.34618	-9.04773	-6.00081	-7.76787	-0.370845	-9.38307	-6.64696	-11.3585	-10.2067	-6.44777	-12.2973	-7.36866	-9.54452	-9.04095	-9.33737	-9.70111	-10.2018	-8.96668	-11.4026	-8.72102	-9.13167	-10.377	-9.90553	-11.2863	-9.2918	-11.4284
3hp5	-11.3445	-9.71733	-5.10976	-13.8889		-9.62217	-11.9136	-12.3543	-10.0336	-12.5693	-10.8908	-9.56158	-13.6482	-9.50389	-11.9413	-8.84647	-10.978		-10.8588	-1.37183	-1.28821	-8.8551	-7.60769	-12.3679	-6.77684	-11.0018	-9.5182	6.07956	-7.66047		-7.66199	-6.99979	-7.23724	-9.46028	-8.3641	-11.3206	-10.4033	-9.24561	-10.4509	-11.6841	-9.84763	-10.1402	-10.1638	-10.2476	-11.8716	-12.5332	-12.0283	-10.4177	-9.61249
4d86	-3.98082	-5.41884	-0.546278	-5.47031		-5.50767	-7.66134	-5.03434	-6.97067	-6.57123	-6.82723	-7.21268	-3.34836	-10.981	-5.85771	-9.10394	-5.57139		-4.97016	15.8821	6.24848	-5.06539	-3.31708	-5.87461	-2.61707	-4.67848	-9.38375	8.56546	-3.88993		-5.70388	-4.63316	-1.81739	-4.63597	-2.09146	-8.63819	-6.30311	-6.19499	-8.50102	-6.53082	-6.33491	-7.1925	-7.30153	-6.07761	-6.89755	-6.43874	-5.5453	-7.70059	-4.82341
2i1m	-11.8417	-11.5856	-4.42814	-12.9981		-14.5469	-12.0969	-11.2859	-10.611	-11.4784	-12.0105	-9.85358	-13.1375	-12.5377	-8.6724	-11.8505	-14.1333		-13.589	0.085151	-5.06001	-10.0659	-13.2465	-12.6939	-10.3091	-9.52537	-14.9835		-6.97851		-10.9886	-10.4874	-7.38466	-11.8726	-11.1263	-13.6684	-11.743	-10.7764	-12.7016	-14.1931	-11.5007	-12.8379	-9.55775	-9.14658	-9.58832	-12.7208	-16.2417	-9.32061	-14.0222
5HCX	-7.57174	-10.1737	-5.2892	-10.232		-10.9251	-11.2555	-10.6756	-11.2166	-10.1153	-11.2896	-8.02615	-14.2564	-12.0408	-9.32694	-10.4165	-11.5338		-11.8859	-6.90659	-3.44393	-9.51307	-10.5365	-10.5238	-11.4088	-8.03139	-9.54091	9.77273	-6.15113		-9.88115	-8.75036	-6.21128	-12.2835	-8.96937	-11.1543	-10.708	-10.3321	-12.0763	-10.8522	-10.5664	-11.9032	-11.6351	-11.449	-7.93029	-10.8934	-12.1928	-8.75539	-10.9019
2xvd	-11.3507	-11.6279	-7.86747	-9.04823	-5.562	-10.9911	-10.7351	-10.7618	-11.858	-9.96936	-9.37978	-8.61855	-13.2376	-10.8045	-7.80259	-10.1031	-11.0298	-3.71071	-11.1307	-5.10027	-2.92794	-10.1178	-10.6109	-10.1448	-10.3025	-8.13257	-11.3691	-1.59167	-7.19374	-1.85655	-10.5675	-11.1078	-8.96934	-10.5283	-10.131	-10.8444	-10.1687	-9.49089	-10.8639	-11.5098	-9.9824	-10.4307	-8.9483	-10.5437	-8.65667	-10.9722	-11.1197	-11.5322	-8.96722
1ipb	-5.89429	-7.32051	-3.20834	-6.53123	5.45543	-6.74829	-11.3484	-5.09954	-7.16923	-8.41767	-6.15826	-7.1787	-6.86101	-10.4777	-10.6718	-8.66667	-8.79059	2.13318	-8.4097	0.295097	-4.81087	-6.91073	-6.86447	-6.85425	-5.24806	-5.94724	-7.46791	1.53005	-6.09834	2.98807	-6.65815	-6.63805	-3.84988	-6.95479	-6.10998	-9.13872	-9.11344	-10.1829	-6.65753	-8.79993	-9.59747	-8.5642	-5.45499	-5.99666	-5.44618	-8.79723	-7.521	-7.22173	-7.63593
6FNH	-5.68479	-9.14579	-3.8791	-8.61272		-9.56308	-9.25803	-9.03146	-6.97591	-8.75707	-8.27522	-7.30991	-9.79246	-10.4055	-5.95391	-9.41299	-9.37924		-9.77713		3.05841	-8.23625	-7.68681	-8.76056	-5.59223	-7.65329	-10.0887		-4.76147		-9.025	-7.78372	-5.96849	-8.50324	-6.78478	-9.43988	-9.20013	-8.5509	-9.54551	-10.4039	-8.73127	-10.7614	-4.74597	-6.83592	-5.8642	-8.93155	-9.7488	-8.99929	-8.14367
2ax8	-0.420379	-10.3072	8.21234	-3.81343		-7.67332	-8.85402	2.88722	-5.76613	-7.84508	-4.35357	-8.65341	-8.70148	-10.6896	-3.03226	-8.68844	-12.9239		-10.7072			-7.08437	-1.89995	-4.21848		-2.38997	-8.77216		-2.0253		-3.86727	-4.53939	-2.32549	-2.96107	-1.24278	-14.7627	-12.0763	-11.797	-4.71151	-11.8026	-9.68707	-11.2951	-2.40938	-6.43787	0.036045	-8.86115	-5.58918	-6.60713	-7.41484
1t46	-12.5929	-11.6707	-8.37747	-16.1021	-10.5644	-13.3791	-12.5487	-13.9273	-14.5864	-9.85743	-16.6464	-12.4385	-11.7575	-13.6099	-16.9537	-11.8517	-12.2671	-11.1645	-12.471	-10.5506	-7.26764	-9.91006	-10.8971	-13.108	-12.716	-12.5802	-11.189	-0.900369	-8.94274	-8.45534	-12.8963	-12.3694	-9.40627	-14.1186	-8.54803	-12.4544	-11.4228	-11.4261	-10.506	-15.0161	-14.0632	-11.7592	-11.4408	-14.7636	-9.72287	-12.1396	-15.1401	-14.5341	-12.2472
1wbs	-10.1258	-13.1007	-8.28981	-13.1496		-14.1598	-11.7555	-11.3157	-13.6078	-11.341	-14.999	-10.2837	-15.8568	-10.4733	-14.241	-9.49747	-11.8526	-3.9994	-12.7462	-4.99216	-5.33459	-13.4572	-10.7322	-11.3713	-10.4183	-9.85599	-10.5066	-5.52742	-12.4085	-6.06246	-12.7253	-11.4166	-9.74633	-10.4287	-7.82407	-12.6974	-11.7726	-9.41319	-13.4285	-11.072	-11.1218	-12.7491	-11.9877	-13.4534	-12.5606	-14.4404	-13.1189	-12.4081	-12.5239
3hv6	-9.57579	-11.4528	-5.72358	-14.139	-8.09911	-15.7552	-12.4616	-12.443	-10.5891	-10.24	-13.7762	-10.5156	-10.5482	-8.95964	-12.6182	-10.3644	-10.5454	-7.19866	-13.2702	-6.90491	-4.58454	-11.2695	-8.67186	-11.3849	-10.1237	-9.17019	-9.35691	-0.044817	-10.7333	-5.87401	-12.4865	-9.87552	-11.615	-10.7685	-9.8803	-12.0274	-9.55094	-9.79178	-12.5299	-9.94444	-10.603	-9.84139	-13.1302	-12.7327	-9.82873	-10.6717	-11.8595	-12.0212	-12.2672
2x39	-12.7747	-11.8345	-11.3692	-12.2662	7.30723	-12.9654	-13.4318	-16.3821	-15.2922	-12.0191	-16.3095	-9.58702	-11.6178	-11.0641	-14.9254	-14.5017	-12.3192	-4.40976	-11.8713	-1.41473	-5.97138	-12.7435	-10.2027	-12.2155	-10.3234	-11.6735	-12.8048	-2.38823	-12.7239	-3.12947	-19.088	-11.0451	-11.0742	-14.0498	-12.5151	-14.4982	-10.6373	-10.7861	-12.951	-12.8536	-12.4162	-13.5931	-12.7887	-14.7057	-13.8267	-17.1445	-17.9422	-14.3429	-13.0732
1rr8	-8.39653	-9.38823	-1.52452	-8.04377		-8.69314	-10.4172	-9.25577	-8.88098	-6.54716	-9.76557	-8.38451	-9.48352	-7.09201	-9.12779	-8.24927	-8.70367		-10.2196	2.36574	2.53434	-7.32491	-7.97176	-8.36768	-8.38682	-5.40967	-7.53389	3.66324	-7.03184		-6.87275	-8.70056	-10.3229	-7.99164	-5.95074	-8.05047	-7.76367	-6.61813	-9.75398	-8.63494	-8.5482	-10.0754	-7.83954	-10.6199	-9.23326	-10.2726	-7.81509	-9.42718	-9.78185
4mg6		-12.013				-9.16043	-7.88691			-11.6914		-8.94182		-11.039		-9.57218	-13.3038		-11.345								-11.2693				-6.75629			1.16382		-14.267	-11.6566	-12.3559	-3.28935	-12.9959	-11.4026	-7.03613				-7.26791		-3.56534
1o6l	-13.1273	-13.4837	-9.14649	-14.2238	-8.14696	-14.9477	-13.9215	-19.3121	-16.4785	-12.54	-14.7347	-10.7886	-13.8513	-15.8504	-14.8233	-12.8632	-14.0124	-7.15995	-10.8919	-10.5699	-3.05126	-11.7835	-10.1239	-14.3985	-11.6395	-12.4502	-10.867	0.46319	-15.6643	-9.11681	-14.2764	-12.7934	-6.28536	-14.0364	-10.0437	-12.877	-14.9099	-13.528	-13.4653	-14.4364	-12.3399	-15.6781	-11.5582	-15.344	-18.0188	-16.0705	-15.185	-15.2996	-11.2367
6V5P	-11.3207	-12.3276	-5.23072	-12.1603	-3.27176	-14.4014	-13.8449	-12.4106	-17.9288	-15.3313	-13.5726	-10.4474	-14.4845	-13.8151	-12.1046	-12.0975	-13.4041	-8.39998	-12.9415	-4.93067	-0.980177	-10.5628	-13.8667	-10.4896	-11.2591	-11.0426	-11.4021	-0.445641	-8.99804	-3.58929	-9.69475	-13.0741	-8.00454	-13.149	-10.9821	-12.0117	-11.5967	-11.7367	-11.1235	-12.6324	-11.3255	-12.1211	-10.1639	-10.7079	-10.8846	-14.6205	-13.683	-11.6648	-12.0667
6HKM	-10.0554	-9.09251	-6.32388	-11.0972		-10.2975	-11.446	-14.1898	-13.3143	-9.77242	-10.0846	-8.80948	-10.8296	-9.85299	-10.5458	-9.19795	-10.1502		-9.95596			-8.37957	-6.21797	-11.0627	-8.03896	-9.289	-10.1629		-6.32217		-8.68984	-8.87602	-5.69189	-11.5024	-7.72369	-10.1757	-10.1706	-8.73938	-10.2091	-10.936	-8.77298	-10.7544	-10.9686	-12.4505	-12.7222	-10.8586	-11.0524	-10.2117	-10.6768
6I83	-9.22201	-10.2892	-4.79234	-10.6644	2.5201	-10.6624	-11.3976	-12.0632	-11.1436	-8.16017	-9.70932	-9.76853	-11.8148	-11.8416	-11.3507	-10.3531	-12.4677	1.38935	-10.9157	-3.76711	-1.47985	-8.69858	-8.43361	-10.7053	-8.68647	-8.42053	-10.1512	0.369045	-7.2633	1.00276	-9.58907	-9.76675	-8.20133	-10.2106	-9.20968	-10.3629	-10.5871	-9.29001	-12.3303	-11.0552	-11.386	-11.064	-9.37874	-8.65953	-10.2308	-9.89318	-11.7872	-10.3476	-12.9406
4gk3	-8.46132	-11.737	-4.5534	-7.75294		-10.2273	-9.97782	-9.3036	-8.2392	-9.33145	-8.49025	-8.23472	-11.2248	-10.8633	-4.77837	-8.83409	-10.1771		-10.6961		1.75952	-7.37455	-7.05508	-7.64609	-7.43747	-7.24224	-8.56748		-7.05014		-7.25712	-9.1833	-3.637	-9.13544	-8.91258	-8.68463	-8.57052	-9.67508	-10.6307	-11.0006	-8.61655	-10.3723	-7.78376	-7.20505	-6.7905	-9.24684	-10.8757	-8.25906	-8.31825
3w2o	-10.3501	-9.6234	-9.29794	-10.771	-5.0814	-9.49008	-11.0672	-11.1401	-11.083	-9.05009	-9.72947	-7.95509	-12.7586	-8.03777	-9.07298	-8.20997	-10.1616	-5.53236	-11.2561	-6.63158	-6.30887	-10.596	-9.29971	-10.0309	-10.4061	-9.22693	-10.02	-5.73662	-7.81664	-5.71131	-9.63848	-8.91512	-8.36917	-10.08	-10.1864	-9.87802	-9.78083	-8.05313	-8.49359	-9.34891	-9.11721	-9.11017	-9.6669	-11.4038	-10.4332	-9.13436	-12.3272	-11.3414	-8.75345
1lcj	5.52717	-12.0182		-4.96783		-11.1609	-10.5761	1.12662	-9.57477	-9.51767	-6.64299	-9.72296	-8.85401	-12.8891	-4.7037	-9.76942	-14.5744		-13.0774			-7.49579	-4.41986	-6.39786		-4.70256	-8.67913		-1.42167		-5.60542	-6.31771	-1.25009	-6.13998	-4.33908	-14.8657	-11.4087	-12.5191	-4.97573	-13.4002	-11.4623	-12.2652	-0.185547	-7.29621	1.41279	-11.0409	-8.15806	-8.89485	-7.55838
4agd	-9.35103	-8.5919	-3.59219	-9.98171	-2.8887	-7.77562	-12.473	-11.7734	-10.2188	-9.40069	-9.09032	-10.0619	-10.8035	-11.4493	-12.8782	-10.7006	-8.86166	-4.95139	-9.81775	-2.6507	-0.90357	-9.47892	-8.49703	-9.98337	-8.3674	-6.45204	-10.2031	1.00795	-6.59286	-2.8225	-7.06358	-9.56147	-7.11229	-12.755	-7.61951	-9.66409	-9.49263	-7.87406	-11.9653	-9.44344	-11.5528	-10.4948	-9.13814	-8.33566	-8.99221	-8.88088	-14.6929	-10.1132	-9.27446
4ogw	-11.6451	-10.9616	-9.50058	-11.8729		-13.0178	-13.0693	-12.8492	-14.5985	-13.3448	-12.418	-9.44704	-13.3724	-12.4576	-9.67188	-9.97334	-11.5334		-11.548	-1.4547	-7.19121	-10.1983	-13.8247	-11.6258	-10.8442	-11.0011	-10.9301	-3.68687	-9.42232		-11.0367	-11.2919	-8.62054	-10.5807	-11.5766	-10.7587	-10.4025	-10.2814	-14.1628	-10.2132	-12.0412	-11.5735	-11.1292	-11.6103	-14.4101	-12.568	-13.2951	-12.6227	-12.1344
2e8n	-8.06403	-10.4646	-10.1451	-8.95495		-10.4962	-10.3688	-9.40945	-11.0605	-10.4568	-9.33145	-8.26955	-13.0795	-12.2961	-9.10265	-9.32213	-12.1234		-11.3467		1.97725	-9.97342	-9.56029	-10.0676	-5.70221	-6.48344	-9.74279		-5.54361		-8.864	-10.1584	-6.63573	-7.32267	-5.93826	-11.1704	-10.6065	-10.984	-9.51328	-11.59	-9.79808	-9.66033	-13.1358	-8.15131	-7.8768	-7.83094	-9.6001	-9.44178	-9.13462
6XVK	-10.5992	-9.66515	-2.47061	-14.7458	-10.0362	-12.244	-14.7863	-13.9629	-13.8708	-8.79589	-16.1515	-12.3088	-10.7016	-12.8848	-18.5093	-10.6087	-12.324	-11.357	-12.1618	-1.91316		-8.73156	-9.29059	-13.4928	-8.02353	-8.17539	-8.50729	14.1874	-8.87464	-5.27072	-10.2526	-13.6889	-4.12787	-10.4449	-6.6067	-11.2665	-9.60138	-11.8027	-8.18006	-14.6714	-12.8549	-11.4515	-10.1904	-12.5831	-11.9407	-12.1799	-16.3988	-11.6092	-11.7528
2v5x	-5.95382	-7.23931	-1.58996	-5.76968	1.3499	-6.48797	-8.57694	-4.79336	-8.91715	-5.85065	-5.95132	-6.75503	-7.79416	-7.9353	-9.93868	-6.42716	-11.833	0.830461	-7.08712	0.585635	-0.525548	-7.24871	-5.26657	-8.54767	-4.42934	-3.68143	-7.86151	-1.89544	-5.6354	-0.424707	-4.46669	-4.84142	-3.87959	-5.90719	-5.77639	-7.92446	-7.04793	-6.77444	-6.89645	-6.7513	-7.16501	-6.65405	-5.42063	-8.40634	-5.69613	-8.10109	-6.82215	-6.52611	-7.8045
1o6k	-12.2663	-12.8586	-5.29945	-13.4817	5.57329	-13.9184	-13.934	-16.7816	-15.1108	-11.6547	-13.5112	-10.6073	-11.3575	-16.2873	-13.9828	-12.9456	-13.9495	-0.673193	-11.2392	2.93418	0.941503	-10.7927	-8.24543	-13.7786	-10.2669	-10.5973	-11.5605	5.45704	-13.4776	-3.48529	-11.4646	-12.3438	-4.82001	-14.2222	-9.00788	-11.854	-14.9128	-14.0666	-10.9967	-13.6295	-12.1432	-15.4063	-10.1232	-14.7361	-14.5935	-15.9229	-15.4228	-14.4051	-10.2979
2z0p	-4.7924	-5.90517	-0.908141	-4.8947		-4.63371	-6.2411	-5.23273	-6.07542	-6.78139	-8.0018	-5.18323	-3.35018	-9.49101	-3.98649	-7.27986	-5.08333		-4.35925	10.3342	3.47745	-4.28923	-5.24974	-4.00137	-1.78948	-3.62757	-5.38387	5.29252	-4.664		-4.36195	-5.97527	-2.30796	-4.92166	-4.01625	-7.27661	-5.82399	-6.33906	-4.88127	-6.76534	-4.8673	-5.64681	-2.5712	-4.40226	-3.45299	-7.25596	-7.38407	-6.30087	-4.85721
1unr	-10.104	-10.6273	-2.13294	-10.2755	3.94901	-12.073	-12.3279	-11.5295	-7.97856	-9.35134	-11.0023	-9.33968	-10.4204	-12.7464	-12.6332	-12.2691	-12.4084	2.66383	-12.4403	-1.93207	1.88949	-7.45817	-8.36765	-10.7592	-7.81256	-5.41232	-10.5651	6.06387	-8.88075	-1.01687	-9.60801	-12.6406	-4.95444	-10.7892	-7.56511	-10.2719	-11.863	-7.93551	-10.0136	-11.0842	-10.8959	-9.3122	-10.3817	-8.61445	-8.44796	-9.78887	-12.1124	-10.9616	-12.9004
2g15	0.534111	-1.23973	4.69872	0.406931		-0.749351	-2.75821	1.01425	-1.43646	-1.41358	0.691527	-2.32002	0.655017	-3.85561	-2.25215	-3.07447	-1.62814	12.4477	0.118446	9.32642	4.78719	0.68542	0.984037	-1.40765	2.51703	0.51597	-0.949851	10.4353	-1.52563	10.0755	0.710574	-3.80712	2.13618	-0.314269	1.35103	-0.796404	-3.44568	-1.67551	-0.085686	-3.40253	-1.05113	-0.757073	1.6507	0.500066	-0.85042	-2.26877	-0.667187	-0.47093	-0.24424
1wbt	-9.68475	-11.9188	-8.3251	-12.683	-3.34791	-14.6775	-11.5364	-12.5642	-13.3075	-10.7609	-14.0439	-10.1421	-14.3115	-9.01464	-12.1447	-9.30023	-11.0807	-5.94574	-12.347	-5.78188	-6.26816	-12.8387	-10.0245	-11.4133	-9.88022	-11.0254	-9.90467	-4.09111	-11.2983	-5.4496	-12.4878	-12.0555	-9.56669	-10.7723	-9.43197	-13.0588	-10.6089	-10.1171	-12.8659	-11.2361	-10.9707	-12.0672	-11.9415	-13.9607	-12.3045	-14.817	-13.366	-11.6958	-11.2528
6GQQ	-12.3199	-13.2557	-5.09238	-12.7317	-13.1168	-14.1866	-11.917	-12.7224	-13.7143	-9.80597	-13.8664	-9.50157	-12.2415	-9.96505	-15.907	-9.29929	-11.9707	-9.79133	-11.8742	-6.25563	3.61557	-11.9739	-10.6014	-13.8254	-11.3758	-10.0356	-10.2379		-9.68413	-9.54305	-15.3389	-12.7542	-9.69075	-11.1313	-8.51072	-13.2001	-9.97386	-9.34981	-12.6658	-12.8459	-11.3597	-12.2347	-12.7028	-11.6316	-10.925	-11.5232	-13.4413	-12.8277	-11.5889
2o2u	-13.1894	-12.4087	-9.29856	-12.5764		-15.2862	-15.0638	-12.7002	-12.6476	-12.3836	-12.5821	-10.6128	-15.2087	-11.9798	-10.8929	-10.6645	-13.0929	1.47363	-12.8151	-5.28106	-0.837823	-11.5787	-12.5351	-9.92743	-10.1647	-10.1025	-11.2573	2.10811	-9.75188	1.89252	-10.7286	-10.4612	-8.6127	-11.7387	-10.1987	-12.6175	-13.7142	-11.0413	-12.1177	-13.8877	-12.2174	-11.1549	-11.3818	-11.44	-13.3851	-12.3383	-12.0589	-10.6923	-10.5278
1djs	-12.0848	-9.97249	-6.93013	-9.0691		-10.4236	-11.0849	-10.8818	-10.0127	-9.07931	-9.04273	-8.6328	-12.1738	-11.3237	-9.05312	-10.632	-11.7002		-11.4745	7.7547	6.04366	-10.1013	-8.54925	-12.2943	-10.543	-9.73566	-10.9851		-8.27972		-8.43942	-9.52141	-5.58994	-9.08769	-7.54089	-11.0522	-11.3287	-10.6116	-9.10516	-14.2524	-9.45551	-9.69841	-9.10675	-12.0274	-9.53794	-9.14958	-11.1098	-10.0467	-9.14937
2jgc	-8.56367	-7.94325	-1.64919	-8.97723		-8.88411	-11.7312	-10.3659	-10.4274	-7.68847	-10.6376	-8.94343	-12.4667	-11.9247	-9.29839	-9.99007	-9.06899		-8.41816	7.01341	3.26128	-9.81531	-8.9169	-8.98119	-7.53773	-7.0202	-10.0463	5.13309	-5.36336		-6.79364	-9.7694	-4.29695	-9.82097	-7.15081	-9.67727	-9.88052	-8.05244	-11.1543	-11.9264	-11.3078	-10.3616	-8.671	-9.67295	-9.4679	-10.563	-12.8016	-10.4637	-8.11074
1hcp	-16.0609	-16.5474	-9.63473	-12.6269	-6.11779	-13.7603	-13.6486	-17.0185	-14.9321	-10.6284	-14.7935	-11.1346	-14.1413	-13.9701	-11.4428	-11.5055	-14.1956	-10.4707	-12.718	-13.3543	-5.2772	-13.7484	-12.4983	-13.9788	-15.114	-12.5252	-14.1435	-2.70204	-12.6716	-10.5968	-13.0116	-14.1246	-12.1815	-13.2317	-12.1805	-13.0239	-12.239	-11.6127	-13.9073	-17.3238	-13.8087	-12.5988	-13.3487	-15.1941	-12.789	-13.2162	-16.2462	-16.2307	-15.5831
3b68	-10.0194	-12.7798	-0.160161	-10.6634		-12.3764	-12.7968	-10.5301	-10.3254	-9.8503	-12.1053	-9.94089	-10.6275	-13.1617	-11.0373	-10.4462	-14.7929		-12.7844			-9.53209	-11.9411	-9.83346		-8.56771	-11.9007		-6.36337		-6.74998	-8.99375	-1.58714	-7.13642	-7.38399	-16.431	-13.2239	-12.7137	-5.35582	-15.7254	-11.3525	-12.6376	-8.13288	-11.3681	-5.5353	-10.6148	-11.8795	-11.1598	-9.95134
3u8w	-8.23734	-11.2641	-3.65766	-14.2299		-9.87697	-11.3286	-8.21622	-11.0035	-9.43723	-13.1437	-9.60405	-12.5223	-10.8608	-10.1649	-8.91483	-11.3004		-10.5333		-4.37617	-8.78851	-9.66823	-11.3276	-8.80873	-9.79456	-9.95706		-6.37238		-8.75979	-9.23866	-7.74581	-11.0425	-9.4971	-11.2543	-10.2589	-9.06996	-12.2264	-10.7804	-9.06868	-9.55423	-8.7617	-9.40018	-10.1245	-10.6554	-10.1605	-8.41214	-9.66211
4an2	-9.0432	-10.8399	-4.25386	-11.8907	0.40869	-11.914	-11.1858	-14.5879	-13.5017	-10.2885	-12.4744	-10.3979	-9.96772	-12.5916	-11.292	-10.9233	-11.6838	-2.87195	-11.7239	-4.70586	-3.3839	-11.8081	-9.7082	-11.6855	-13.1407	-8.83208	-10.3701	-0.267441	-12.3413	-6.86152	-10.6736	-10.2694	-6.27683	-12.8473	-11.0804	-12.5868	-12.4073	-9.91898	-11.1265	-12.8549	-10.0128	-11.65	-8.70998	-10.6228	-10.6256	-15.383	-12.9436	-14.7493	-11.8182
1bl6	-9.41578	-11.2804	-6.89313	-13.4592		-13.2848	-10.8394	-7.82442	-10.1736	-11.2567	-11.859	-8.35227	-10.3119	-9.20153	-5.85984	-8.22227	-9.84828		-10.1974		-3.21491	-9.82874	-6.30081	-9.05268	-6.05676	-7.81043	-8.59453	3.47291	-7.56635		-7.42384	-8.51498	-7.80216	-11.1799	-7.4546	-11.6734	-7.94465	-8.72587	-9.34938	-8.66032	-10.3854	-7.69314	-7.0462	-7.53068	-6.97378	-9.69842	-9.75676	-8.04852	-9.84904
4eh6	-2.97541	-9.3286		-7.53432		-9.45359	-11.9406	-8.17163	-10.0044	-9.98001	-5.57773	-9.68921	-1.7206	-10.2572	-5.34229	-9.51854	-10.5401		-8.94441			-8.56339	-5.07701	-11.2975		-10.8377	-9.0504		-3.82839		-6.19334	-9.80972	-2.79479	-5.324	-5.64387	-10.7182	-10.1199	-10.059	-7.65611	-12.8796	-9.80388	-9.20706	-6.19276	-3.98891	-1.85493	-11.911	-12.66	-8.48783	-10.4185
[truncated: 1,134 more rows]
[truncated: 1,182 more columns]
